# Supplementary material for: The hidden RNA viruses in Blattodea (cockroaches and termites)
Source: Microb Genom. 2024 Jul 22;10(7):001265. doi: 10.1099/mgen.0.001265 (PMC11316551; doi:10.1099/mgen.0.001265)
Supplement: Uncited Table S1. [file mgen-10-01265-s002.xls]

## Sheet: Table S1
Supplementary Table 1. Details of RNA-seq datasets in this study.
Run	Assemble program	Data size	Library Strategy	Experiment	Sequencing Platform	Library Selection	Library Layout	BioProject	Sample	BioSample	Organism	Taxonomy
DRR013045	TRINITY v2.8.6	602575420	RNA-Seq	DRX011935	LS454	cDNA	SINGLE	PRJDB2151	DRS011777	SAMD00008920	Hodotermopsis sjostedti	Blattoidea; Termitoidae; Termopsidae; Termopsinae; Termopsini; Hodotermopsis
DRR013046	TRINITY v2.8.6	630609320	RNA-Seq	DRX011936	LS454	cDNA	SINGLE	PRJDB2299	DRS011778	SAMD00009927	Reticulitermes speratus	Blattoidea; Termitoidae; Rhinotermitidae; Heterotermitinae; Reticulitermes; Frontotermes
DRR013047	TRINITY v2.8.6	672989545	RNA-Seq	DRX011937	LS454	cDNA	SINGLE	PRJDB2032	DRS011779	SAMD00006076	Nasutitermes takasagoensis	Blattoidea; Termitoidae; Termitidae; Nasutitermitinae; Nasutitermes
DRR014884	TRINITY v2.8.6	1934459666	RNA-Seq	DRX013404	ILLUMINA	cDNA	PAIRED	PRJDB1997	DRS013167	SAMD00004089	Periplaneta americana	Blattoidea; Blattidae; Blattinae; Periplaneta
DRR014885	TRINITY v2.8.6	1907437116	RNA-Seq	DRX013405	ILLUMINA	cDNA	PAIRED	PRJDB1997	DRS013168	SAMD00004088	Periplaneta americana	Blattoidea; Blattidae; Blattinae; Periplaneta
DRR014886	TRINITY v2.8.6	1830285438	RNA-Seq	DRX013406	ILLUMINA	cDNA	PAIRED	PRJDB1997	DRS013169	SAMD00004090	Periplaneta americana	Blattoidea; Blattidae; Blattinae; Periplaneta
DRR014887	TRINITY v2.8.6	2012398134	RNA-Seq	DRX013407	ILLUMINA	cDNA	PAIRED	PRJDB1997	DRS013170	SAMD00004087	Periplaneta americana	Blattoidea; Blattidae; Blattinae; Periplaneta
DRR014888	TRINITY v2.8.6	1629723880	RNA-Seq	DRX013408	ILLUMINA	cDNA	PAIRED	PRJDB1997	DRS013171	SAMD00004092	Periplaneta americana	Blattoidea; Blattidae; Blattinae; Periplaneta
DRR014889	TRINITY v2.8.6	1974237102	RNA-Seq	DRX013409	ILLUMINA	cDNA	PAIRED	PRJDB1997	DRS013172	SAMD00004091	Periplaneta americana	Blattoidea; Blattidae; Blattinae; Periplaneta
DRR028662	TRINITY v2.8.6	1244029536	RNA-Seq	DRX025738	ILLUMINA	cDNA	SINGLE	PRJDB3427	DRS019763	SAMD00024450	Diploptera	Blaberoidea; Blaberidae; Diplopterinae
DRR028663	TRINITY v2.8.6	1233747180	RNA-Seq	DRX025739	ILLUMINA	cDNA	SINGLE	PRJDB3427	DRS019764	SAMD00024451	Diploptera	Blaberoidea; Blaberidae; Diplopterinae
DRR030795	TRINITY v2.8.6	3678898650	RNA-Seq	DRX027805	ILLUMINA	RT-PCR	PAIRED	PRJDB3531	DRS022260	SAMD00026264	Reticulitermes speratus	Blattoidea; Termitoidae; Rhinotermitidae; Heterotermitinae; Reticulitermes; Frontotermes
DRR030796	TRINITY v2.8.6	2000236932	RNA-Seq	DRX027806	ILLUMINA	RT-PCR	PAIRED	PRJDB3531	DRS022261	SAMD00026265	Reticulitermes speratus	Blattoidea; Termitoidae; Rhinotermitidae; Heterotermitinae; Reticulitermes; Frontotermes
DRR030797	TRINITY v2.8.6	2368139724	RNA-Seq	DRX027807	ILLUMINA	RT-PCR	PAIRED	PRJDB3531	DRS022262	SAMD00026266	Reticulitermes speratus	Blattoidea; Termitoidae; Rhinotermitidae; Heterotermitinae; Reticulitermes; Frontotermes
DRR030798	TRINITY v2.8.6	2178099990	RNA-Seq	DRX027808	ILLUMINA	RT-PCR	PAIRED	PRJDB3531	DRS022263	SAMD00026267	Reticulitermes speratus	Blattoidea; Termitoidae; Rhinotermitidae; Heterotermitinae; Reticulitermes; Frontotermes
DRR030799	TRINITY v2.8.6	2753376042	RNA-Seq	DRX027809	ILLUMINA	RT-PCR	PAIRED	PRJDB3531	DRS022264	SAMD00026268	Reticulitermes speratus	Blattoidea; Termitoidae; Rhinotermitidae; Heterotermitinae; Reticulitermes; Frontotermes
DRR030800	TRINITY v2.8.6	2173102356	RNA-Seq	DRX027810	ILLUMINA	RT-PCR	PAIRED	PRJDB3531	DRS022265	SAMD00026269	Reticulitermes speratus	Blattoidea; Termitoidae; Rhinotermitidae; Heterotermitinae; Reticulitermes; Frontotermes
DRR030801	TRINITY v2.8.6	1102806462	RNA-Seq	DRX027811	ILLUMINA	RT-PCR	PAIRED	PRJDB3531	DRS022266	SAMD00026270	Reticulitermes speratus	Blattoidea; Termitoidae; Rhinotermitidae; Heterotermitinae; Reticulitermes; Frontotermes
DRR030802	TRINITY v2.8.6	3717995850	RNA-Seq	DRX027812	ILLUMINA	RT-PCR	PAIRED	PRJDB3531	DRS022267	SAMD00026271	Reticulitermes speratus	Blattoidea; Termitoidae; Rhinotermitidae; Heterotermitinae; Reticulitermes; Frontotermes
DRR030804	TRINITY v2.8.6	2116875858	RNA-Seq	DRX027814	ILLUMINA	RT-PCR	PAIRED	PRJDB3531	DRS022269	SAMD00026273	Reticulitermes speratus	Blattoidea; Termitoidae; Rhinotermitidae; Heterotermitinae; Reticulitermes; Frontotermes
DRR030805	TRINITY v2.8.6	996336528	RNA-Seq	DRX027815	ILLUMINA	RT-PCR	PAIRED	PRJDB3531	DRS022270	SAMD00026274	Reticulitermes speratus	Blattoidea; Termitoidae; Rhinotermitidae; Heterotermitinae; Reticulitermes; Frontotermes
DRR030806	TRINITY v2.8.6	1307972088	RNA-Seq	DRX027816	ILLUMINA	RT-PCR	PAIRED	PRJDB3531	DRS022271	SAMD00026275	Reticulitermes speratus	Blattoidea; Termitoidae; Rhinotermitidae; Heterotermitinae; Reticulitermes; Frontotermes
DRR030807	TRINITY v2.8.6	1352916756	RNA-Seq	DRX027817	ILLUMINA	RT-PCR	PAIRED	PRJDB3531	DRS022272	SAMD00026276	Reticulitermes speratus	Blattoidea; Termitoidae; Rhinotermitidae; Heterotermitinae; Reticulitermes; Frontotermes
DRR030808	TRINITY v2.8.6	1187023542	RNA-Seq	DRX027818	ILLUMINA	RT-PCR	PAIRED	PRJDB3531	DRS022273	SAMD00026277	Reticulitermes speratus	Blattoidea; Termitoidae; Rhinotermitidae; Heterotermitinae; Reticulitermes; Frontotermes
DRR030809	TRINITY v2.8.6	2706750678	RNA-Seq	DRX027819	ILLUMINA	RT-PCR	PAIRED	PRJDB3531	DRS022274	SAMD00026278	Reticulitermes speratus	Blattoidea; Termitoidae; Rhinotermitidae; Heterotermitinae; Reticulitermes; Frontotermes
DRR030810	TRINITY v2.8.6	1991889438	RNA-Seq	DRX027820	ILLUMINA	RT-PCR	PAIRED	PRJDB3531	DRS022275	SAMD00026279	Reticulitermes speratus	Blattoidea; Termitoidae; Rhinotermitidae; Heterotermitinae; Reticulitermes; Frontotermes
DRR030811	TRINITY v2.8.6	1554981018	RNA-Seq	DRX027821	ILLUMINA	RT-PCR	PAIRED	PRJDB3531	DRS022276	SAMD00026280	Reticulitermes speratus	Blattoidea; Termitoidae; Rhinotermitidae; Heterotermitinae; Reticulitermes; Frontotermes
DRR030812	TRINITY v2.8.6	1948569666	RNA-Seq	DRX027822	ILLUMINA	RT-PCR	PAIRED	PRJDB3531	DRS022277	SAMD00026281	Reticulitermes speratus	Blattoidea; Termitoidae; Rhinotermitidae; Heterotermitinae; Reticulitermes; Frontotermes
DRR030813	TRINITY v2.8.6	1889702340	RNA-Seq	DRX027823	ILLUMINA	RT-PCR	PAIRED	PRJDB3531	DRS022278	SAMD00026282	Reticulitermes speratus	Blattoidea; Termitoidae; Rhinotermitidae; Heterotermitinae; Reticulitermes; Frontotermes
DRR030814	TRINITY v2.8.6	1336045998	RNA-Seq	DRX027824	ILLUMINA	RT-PCR	PAIRED	PRJDB3531	DRS022279	SAMD00026283	Reticulitermes speratus	Blattoidea; Termitoidae; Rhinotermitidae; Heterotermitinae; Reticulitermes; Frontotermes
DRR030815	TRINITY v2.8.6	2331674238	RNA-Seq	DRX027825	ILLUMINA	RT-PCR	PAIRED	PRJDB3531	DRS022280	SAMD00026284	Reticulitermes speratus	Blattoidea; Termitoidae; Rhinotermitidae; Heterotermitinae; Reticulitermes; Frontotermes
DRR030816	TRINITY v2.8.6	2405888610	RNA-Seq	DRX027826	ILLUMINA	RT-PCR	PAIRED	PRJDB3531	DRS022281	SAMD00026285	Reticulitermes speratus	Blattoidea; Termitoidae; Rhinotermitidae; Heterotermitinae; Reticulitermes; Frontotermes
DRR030817	TRINITY v2.8.6	2229109932	RNA-Seq	DRX027827	ILLUMINA	RT-PCR	PAIRED	PRJDB3531	DRS022282	SAMD00026286	Reticulitermes speratus	Blattoidea; Termitoidae; Rhinotermitidae; Heterotermitinae; Reticulitermes; Frontotermes
DRR030818	TRINITY v2.8.6	2131791012	RNA-Seq	DRX027828	ILLUMINA	RT-PCR	PAIRED	PRJDB3531	DRS022283	SAMD00026287	Reticulitermes speratus	Blattoidea; Termitoidae; Rhinotermitidae; Heterotermitinae; Reticulitermes; Frontotermes
DRR030819	TRINITY v2.8.6	1084335546	RNA-Seq	DRX027829	ILLUMINA	RT-PCR	PAIRED	PRJDB3531	DRS022284	SAMD00026288	Reticulitermes speratus	Blattoidea; Termitoidae; Rhinotermitidae; Heterotermitinae; Reticulitermes; Frontotermes
DRR030820	TRINITY v2.8.6	2516171358	RNA-Seq	DRX027830	ILLUMINA	RT-PCR	PAIRED	PRJDB3531	DRS022285	SAMD00026289	Reticulitermes speratus	Blattoidea; Termitoidae; Rhinotermitidae; Heterotermitinae; Reticulitermes; Frontotermes
DRR030821	TRINITY v2.8.6	2278436016	RNA-Seq	DRX027831	ILLUMINA	RT-PCR	PAIRED	PRJDB3531	DRS022286	SAMD00026290	Reticulitermes speratus	Blattoidea; Termitoidae; Rhinotermitidae; Heterotermitinae; Reticulitermes; Frontotermes
DRR030822	TRINITY v2.8.6	1717900278	RNA-Seq	DRX027832	ILLUMINA	RT-PCR	PAIRED	PRJDB3531	DRS022287	SAMD00026291	Reticulitermes speratus	Blattoidea; Termitoidae; Rhinotermitidae; Heterotermitinae; Reticulitermes; Frontotermes
DRR030823	TRINITY v2.8.6	14641043010	RNA-Seq	DRX027833	ILLUMINA	RT-PCR	PAIRED	PRJDB3531	DRS022288	SAMD00026292	Reticulitermes speratus	Blattoidea; Termitoidae; Rhinotermitidae; Heterotermitinae; Reticulitermes; Frontotermes
DRR030824	TRINITY v2.8.6	1609480134	RNA-Seq	DRX027834	ILLUMINA	RT-PCR	PAIRED	PRJDB3531	DRS022289	SAMD00026293	Reticulitermes speratus	Blattoidea; Termitoidae; Rhinotermitidae; Heterotermitinae; Reticulitermes; Frontotermes
DRR030825	TRINITY v2.8.6	1466365410	RNA-Seq	DRX027835	ILLUMINA	RT-PCR	PAIRED	PRJDB3531	DRS022290	SAMD00026294	Reticulitermes speratus	Blattoidea; Termitoidae; Rhinotermitidae; Heterotermitinae; Reticulitermes; Frontotermes
DRR030826	TRINITY v2.8.6	2146766058	RNA-Seq	DRX027836	ILLUMINA	RT-PCR	PAIRED	PRJDB3531	DRS022291	SAMD00026295	Reticulitermes speratus	Blattoidea; Termitoidae; Rhinotermitidae; Heterotermitinae; Reticulitermes; Frontotermes
DRR030827	TRINITY v2.8.6	3146638446	RNA-Seq	DRX027837	ILLUMINA	RT-PCR	PAIRED	PRJDB3531	DRS022292	SAMD00026296	Reticulitermes speratus	Blattoidea; Termitoidae; Rhinotermitidae; Heterotermitinae; Reticulitermes; Frontotermes
DRR030828	TRINITY v2.8.6	1570787856	RNA-Seq	DRX027838	ILLUMINA	RT-PCR	PAIRED	PRJDB3531	DRS022293	SAMD00026297	Reticulitermes speratus	Blattoidea; Termitoidae; Rhinotermitidae; Heterotermitinae; Reticulitermes; Frontotermes
DRR030829	TRINITY v2.8.6	3211952904	RNA-Seq	DRX027839	ILLUMINA	RT-PCR	PAIRED	PRJDB3531	DRS022294	SAMD00026298	Reticulitermes speratus	Blattoidea; Termitoidae; Rhinotermitidae; Heterotermitinae; Reticulitermes; Frontotermes
DRR030830	TRINITY v2.8.6	1459834020	RNA-Seq	DRX027840	ILLUMINA	RT-PCR	PAIRED	PRJDB3531	DRS022295	SAMD00026299	Reticulitermes speratus	Blattoidea; Termitoidae; Rhinotermitidae; Heterotermitinae; Reticulitermes; Frontotermes
DRR030832	TRINITY v2.8.6	2264877918	RNA-Seq	DRX027842	ILLUMINA	RT-PCR	PAIRED	PRJDB3531	DRS022297	SAMD00026301	Reticulitermes speratus	Blattoidea; Termitoidae; Rhinotermitidae; Heterotermitinae; Reticulitermes; Frontotermes
DRR030833	TRINITY v2.8.6	1439221128	RNA-Seq	DRX027843	ILLUMINA	RT-PCR	PAIRED	PRJDB3531	DRS022298	SAMD00026302	Reticulitermes speratus	Blattoidea; Termitoidae; Rhinotermitidae; Heterotermitinae; Reticulitermes; Frontotermes
DRR030834	TRINITY v2.8.6	1198335132	RNA-Seq	DRX027844	ILLUMINA	RT-PCR	PAIRED	PRJDB3531	DRS022299	SAMD00026303	Reticulitermes speratus	Blattoidea; Termitoidae; Rhinotermitidae; Heterotermitinae; Reticulitermes; Frontotermes
DRR030835	TRINITY v2.8.6	251124180	RNA-Seq	DRX027845	ILLUMINA	RT-PCR	PAIRED	PRJDB3531	DRS022300	SAMD00026304	Reticulitermes speratus	Blattoidea; Termitoidae; Rhinotermitidae; Heterotermitinae; Reticulitermes; Frontotermes
DRR030836	TRINITY v2.8.6	823927362	RNA-Seq	DRX027846	ILLUMINA	RT-PCR	PAIRED	PRJDB3531	DRS022301	SAMD00026305	Reticulitermes speratus	Blattoidea; Termitoidae; Rhinotermitidae; Heterotermitinae; Reticulitermes; Frontotermes
DRR030837	TRINITY v2.8.6	679479018	RNA-Seq	DRX027847	ILLUMINA	RT-PCR	PAIRED	PRJDB3531	DRS022302	SAMD00026306	Reticulitermes speratus	Blattoidea; Termitoidae; Rhinotermitidae; Heterotermitinae; Reticulitermes; Frontotermes
DRR030838	TRINITY v2.8.6	2500933866	RNA-Seq	DRX027848	ILLUMINA	RT-PCR	PAIRED	PRJDB3531	DRS022303	SAMD00026307	Reticulitermes speratus	Blattoidea; Termitoidae; Rhinotermitidae; Heterotermitinae; Reticulitermes; Frontotermes
DRR030839	TRINITY v2.8.6	1045314420	RNA-Seq	DRX027849	ILLUMINA	RT-PCR	PAIRED	PRJDB3531	DRS022304	SAMD00026308	Reticulitermes speratus	Blattoidea; Termitoidae; Rhinotermitidae; Heterotermitinae; Reticulitermes; Frontotermes
DRR030840	TRINITY v2.8.6	924055440	RNA-Seq	DRX027850	ILLUMINA	RT-PCR	PAIRED	PRJDB3531	DRS022305	SAMD00026309	Reticulitermes speratus	Blattoidea; Termitoidae; Rhinotermitidae; Heterotermitinae; Reticulitermes; Frontotermes
DRR030841	TRINITY v2.8.6	783042144	RNA-Seq	DRX027851	ILLUMINA	RT-PCR	PAIRED	PRJDB3531	DRS022306	SAMD00026310	Reticulitermes speratus	Blattoidea; Termitoidae; Rhinotermitidae; Heterotermitinae; Reticulitermes; Frontotermes
DRR030842	TRINITY v2.8.6	1133640798	RNA-Seq	DRX027852	ILLUMINA	RT-PCR	PAIRED	PRJDB3531	DRS022307	SAMD00026311	Reticulitermes speratus	Blattoidea; Termitoidae; Rhinotermitidae; Heterotermitinae; Reticulitermes; Frontotermes
DRR030843	TRINITY v2.8.6	3434278518	RNA-Seq	DRX027853	ILLUMINA	RT-PCR	PAIRED	PRJDB3531	DRS022308	SAMD00026312	Reticulitermes speratus	Blattoidea; Termitoidae; Rhinotermitidae; Heterotermitinae; Reticulitermes; Frontotermes
DRR030844	TRINITY v2.8.6	2521503234	RNA-Seq	DRX027854	ILLUMINA	RT-PCR	PAIRED	PRJDB3531	DRS022309	SAMD00026313	Reticulitermes speratus	Blattoidea; Termitoidae; Rhinotermitidae; Heterotermitinae; Reticulitermes; Frontotermes
DRR030845	TRINITY v2.8.6	1576121406	RNA-Seq	DRX027855	ILLUMINA	RT-PCR	PAIRED	PRJDB3531	DRS022310	SAMD00026314	Reticulitermes speratus	Blattoidea; Termitoidae; Rhinotermitidae; Heterotermitinae; Reticulitermes; Frontotermes
DRR030846	TRINITY v2.8.6	1372311534	RNA-Seq	DRX027856	ILLUMINA	RT-PCR	PAIRED	PRJDB3531	DRS022311	SAMD00026315	Reticulitermes speratus	Blattoidea; Termitoidae; Rhinotermitidae; Heterotermitinae; Reticulitermes; Frontotermes
DRR030847	TRINITY v2.8.6	2685461490	RNA-Seq	DRX027857	ILLUMINA	RT-PCR	PAIRED	PRJDB3531	DRS022312	SAMD00026316	Reticulitermes speratus	Blattoidea; Termitoidae; Rhinotermitidae; Heterotermitinae; Reticulitermes; Frontotermes
DRR030848	TRINITY v2.8.6	2633855604	RNA-Seq	DRX027858	ILLUMINA	RT-PCR	PAIRED	PRJDB3531	DRS022313	SAMD00026317	Reticulitermes speratus	Blattoidea; Termitoidae; Rhinotermitidae; Heterotermitinae; Reticulitermes; Frontotermes
DRR030849	TRINITY v2.8.6	2755617342	RNA-Seq	DRX027859	ILLUMINA	RT-PCR	PAIRED	PRJDB3531	DRS022314	SAMD00026318	Reticulitermes speratus	Blattoidea; Termitoidae; Rhinotermitidae; Heterotermitinae; Reticulitermes; Frontotermes
DRR030850	TRINITY v2.8.6	2776878630	RNA-Seq	DRX027860	ILLUMINA	RT-PCR	PAIRED	PRJDB3531	DRS022315	SAMD00026319	Reticulitermes speratus	Blattoidea; Termitoidae; Rhinotermitidae; Heterotermitinae; Reticulitermes; Frontotermes
DRR030851	TRINITY v2.8.6	2716500798	RNA-Seq	DRX027861	ILLUMINA	RT-PCR	PAIRED	PRJDB3531	DRS022316	SAMD00026320	Reticulitermes speratus	Blattoidea; Termitoidae; Rhinotermitidae; Heterotermitinae; Reticulitermes; Frontotermes
DRR030852	TRINITY v2.8.6	2949105516	RNA-Seq	DRX027862	ILLUMINA	RT-PCR	PAIRED	PRJDB3531	DRS022317	SAMD00026321	Reticulitermes speratus	Blattoidea; Termitoidae; Rhinotermitidae; Heterotermitinae; Reticulitermes; Frontotermes
DRR030854	TRINITY v2.8.6	1694186766	RNA-Seq	DRX027864	ILLUMINA	RT-PCR	PAIRED	PRJDB3531	DRS022319	SAMD00026323	Reticulitermes speratus	Blattoidea; Termitoidae; Rhinotermitidae; Heterotermitinae; Reticulitermes; Frontotermes
DRR058700	TRINITY v2.8.6	2120203312	RNA-Seq	DRX053282	ILLUMINA	RANDOM	PAIRED	PRJDB4695	DRS058010	SAMD00049601	Cryptocercus punctulatus	Blattoidea; Cryptocercidae; Cryptocercus
DRR058701	TRINITY v2.8.6	1928371992	RNA-Seq	DRX053283	ILLUMINA	RANDOM	PAIRED	PRJDB4695	DRS058011	SAMD00049602	Cryptocercus punctulatus	Blattoidea; Cryptocercidae; Cryptocercus
DRR058702	TRINITY v2.8.6	1877512230	RNA-Seq	DRX053284	ILLUMINA	RANDOM	PAIRED	PRJDB4695	DRS058012	SAMD00049603	Cryptocercus punctulatus	Blattoidea; Cryptocercidae; Cryptocercus
DRR058703	TRINITY v2.8.6	1932354422	RNA-Seq	DRX053285	ILLUMINA	RANDOM	PAIRED	PRJDB4695	DRS058013	SAMD00049604	Cryptocercus punctulatus	Blattoidea; Cryptocercidae; Cryptocercus
DRR084180	TRINITY v2.8.6	4828164610	RNA-Seq	DRX078011	ILLUMINA	RANDOM	PAIRED	PRJDB5446	DRS104633	SAMD00071032	Hodotermopsis sjostedti	Blattoidea; Termitoidae; Termopsidae; Termopsinae; Termopsini; Hodotermopsis
DRR084181	TRINITY v2.8.6	4581031750	RNA-Seq	DRX078012	ILLUMINA	RANDOM	PAIRED	PRJDB5446	DRS104634	SAMD00071033	Hodotermopsis sjostedti	Blattoidea; Termitoidae; Termopsidae; Termopsinae; Termopsini; Hodotermopsis
DRR084182	TRINITY v2.8.6	5655831936	RNA-Seq	DRX078013	ILLUMINA	RANDOM	PAIRED	PRJDB5446	DRS104635	SAMD00071034	Hodotermopsis sjostedti	Blattoidea; Termitoidae; Termopsidae; Termopsinae; Termopsini; Hodotermopsis
DRR084183	TRINITY v2.8.6	5566600052	RNA-Seq	DRX078014	ILLUMINA	RANDOM	PAIRED	PRJDB5446	DRS104636	SAMD00071035	Hodotermopsis sjostedti	Blattoidea; Termitoidae; Termopsidae; Termopsinae; Termopsini; Hodotermopsis
DRR084184	TRINITY v2.8.6	4630919084	RNA-Seq	DRX078015	ILLUMINA	RANDOM	PAIRED	PRJDB5446	DRS104637	SAMD00071036	Hodotermopsis sjostedti	Blattoidea; Termitoidae; Termopsidae; Termopsinae; Termopsini; Hodotermopsis
DRR084185	TRINITY v2.8.6	4640537314	RNA-Seq	DRX078016	ILLUMINA	RANDOM	PAIRED	PRJDB5446	DRS104638	SAMD00071037	Hodotermopsis sjostedti	Blattoidea; Termitoidae; Termopsidae; Termopsinae; Termopsini; Hodotermopsis
DRR084186	TRINITY v2.8.6	5207836134	RNA-Seq	DRX078017	ILLUMINA	RANDOM	PAIRED	PRJDB5446	DRS104639	SAMD00071038	Hodotermopsis sjostedti	Blattoidea; Termitoidae; Termopsidae; Termopsinae; Termopsini; Hodotermopsis
DRR090573	TRINITY v2.8.6	3122844553	miRNA-Seq	DRX084278	ILLUMINA	RANDOM	SINGLE	PRJDB5580	DRS092526	SAMD00076070	Reticulitermes speratus	Blattoidea; Termitoidae; Rhinotermitidae; Heterotermitinae; Reticulitermes; Frontotermes
DRR090574	TRINITY v2.8.6	2788884518	miRNA-Seq	DRX084279	ILLUMINA	RANDOM	SINGLE	PRJDB5580	DRS092527	SAMD00076071	Reticulitermes speratus	Blattoidea; Termitoidae; Rhinotermitidae; Heterotermitinae; Reticulitermes; Frontotermes
DRR090575	TRINITY v2.8.6	2721505802	miRNA-Seq	DRX084280	ILLUMINA	RANDOM	SINGLE	PRJDB5580	DRS092528	SAMD00076072	Reticulitermes speratus	Blattoidea; Termitoidae; Rhinotermitidae; Heterotermitinae; Reticulitermes; Frontotermes
DRR090576	TRINITY v2.8.6	2888858762	miRNA-Seq	DRX084281	ILLUMINA	RANDOM	SINGLE	PRJDB5580	DRS092529	SAMD00076073	Reticulitermes speratus	Blattoidea; Termitoidae; Rhinotermitidae; Heterotermitinae; Reticulitermes; Frontotermes
DRR090577	TRINITY v2.8.6	2956349588	miRNA-Seq	DRX084282	ILLUMINA	RANDOM	SINGLE	PRJDB5580	DRS092530	SAMD00076074	Reticulitermes speratus	Blattoidea; Termitoidae; Rhinotermitidae; Heterotermitinae; Reticulitermes; Frontotermes
DRR090578	TRINITY v2.8.6	3181249318	miRNA-Seq	DRX084283	ILLUMINA	RANDOM	SINGLE	PRJDB5580	DRS092531	SAMD00076075	Reticulitermes speratus	Blattoidea; Termitoidae; Rhinotermitidae; Heterotermitinae; Reticulitermes; Frontotermes
DRR090831	TRINITY v2.8.6	1209230580	RNA-Seq	DRX084536	ILLUMINA	RANDOM	SINGLE	PRJDB5589	DRS095306	SAMD00076092	Reticulitermes speratus	Blattoidea; Termitoidae; Rhinotermitidae; Heterotermitinae; Reticulitermes; Frontotermes
DRR090838	TRINITY v2.8.6	1593157234	RNA-Seq	DRX084543	ILLUMINA	RANDOM	SINGLE	PRJDB5589	DRS095307	SAMD00076099	Reticulitermes speratus	Blattoidea; Termitoidae; Rhinotermitidae; Heterotermitinae; Reticulitermes; Frontotermes
DRR090840	TRINITY v2.8.6	1501158657	RNA-Seq	DRX084545	ILLUMINA	RANDOM	SINGLE	PRJDB5589	DRS095308	SAMD00076101	Reticulitermes speratus	Blattoidea; Termitoidae; Rhinotermitidae; Heterotermitinae; Reticulitermes; Frontotermes
DRR090841	TRINITY v2.8.6	1311468739	RNA-Seq	DRX084546	ILLUMINA	RANDOM	SINGLE	PRJDB5589	DRS095309	SAMD00076102	Reticulitermes speratus	Blattoidea; Termitoidae; Rhinotermitidae; Heterotermitinae; Reticulitermes; Frontotermes
DRR090842	TRINITY v2.8.6	1179222268	RNA-Seq	DRX084547	ILLUMINA	RANDOM	SINGLE	PRJDB5589	DRS095310	SAMD00076103	Reticulitermes speratus	Blattoidea; Termitoidae; Rhinotermitidae; Heterotermitinae; Reticulitermes; Frontotermes
DRR090843	TRINITY v2.8.6	1319928600	RNA-Seq	DRX084548	ILLUMINA	RANDOM	SINGLE	PRJDB5589	DRS095311	SAMD00076104	Reticulitermes speratus	Blattoidea; Termitoidae; Rhinotermitidae; Heterotermitinae; Reticulitermes; Frontotermes
DRR090844	TRINITY v2.8.6	1268945517	RNA-Seq	DRX084549	ILLUMINA	RANDOM	SINGLE	PRJDB5589	DRS095312	SAMD00076105	Reticulitermes speratus	Blattoidea; Termitoidae; Rhinotermitidae; Heterotermitinae; Reticulitermes; Frontotermes
DRR090846	TRINITY v2.8.6	1096442163	RNA-Seq	DRX084551	ILLUMINA	RANDOM	SINGLE	PRJDB5589	DRS095313	SAMD00076107	Reticulitermes speratus	Blattoidea; Termitoidae; Rhinotermitidae; Heterotermitinae; Reticulitermes; Frontotermes
DRR090847	TRINITY v2.8.6	1285263683	RNA-Seq	DRX084552	ILLUMINA	RANDOM	SINGLE	PRJDB5589	DRS095314	SAMD00076108	Reticulitermes speratus	Blattoidea; Termitoidae; Rhinotermitidae; Heterotermitinae; Reticulitermes; Frontotermes
DRR090848	TRINITY v2.8.6	1373538996	RNA-Seq	DRX084553	ILLUMINA	RANDOM	SINGLE	PRJDB5589	DRS095315	SAMD00076109	Reticulitermes speratus	Blattoidea; Termitoidae; Rhinotermitidae; Heterotermitinae; Reticulitermes; Frontotermes
DRR090852	TRINITY v2.8.6	1435565318	RNA-Seq	DRX084557	ILLUMINA	RANDOM	SINGLE	PRJDB5589	DRS095316	SAMD00076113	Reticulitermes speratus	Blattoidea; Termitoidae; Rhinotermitidae; Heterotermitinae; Reticulitermes; Frontotermes
DRR090853	TRINITY v2.8.6	1524135753	RNA-Seq	DRX084558	ILLUMINA	RANDOM	SINGLE	PRJDB5589	DRS095317	SAMD00076114	Reticulitermes speratus	Blattoidea; Termitoidae; Rhinotermitidae; Heterotermitinae; Reticulitermes; Frontotermes
DRR090854	TRINITY v2.8.6	1314245633	RNA-Seq	DRX084559	ILLUMINA	RANDOM	SINGLE	PRJDB5589	DRS095318	SAMD00076115	Reticulitermes speratus	Blattoidea; Termitoidae; Rhinotermitidae; Heterotermitinae; Reticulitermes; Frontotermes
DRR090855	TRINITY v2.8.6	1543119309	RNA-Seq	DRX084560	ILLUMINA	RANDOM	SINGLE	PRJDB5589	DRS095319	SAMD00076116	Reticulitermes speratus	Blattoidea; Termitoidae; Rhinotermitidae; Heterotermitinae; Reticulitermes; Frontotermes
DRR090856	TRINITY v2.8.6	1550975291	RNA-Seq	DRX084561	ILLUMINA	RANDOM	SINGLE	PRJDB5589	DRS095320	SAMD00076117	Reticulitermes speratus	Blattoidea; Termitoidae; Rhinotermitidae; Heterotermitinae; Reticulitermes; Frontotermes
DRR090857	TRINITY v2.8.6	1482378313	RNA-Seq	DRX084562	ILLUMINA	RANDOM	SINGLE	PRJDB5589	DRS095321	SAMD00076118	Reticulitermes speratus	Blattoidea; Termitoidae; Rhinotermitidae; Heterotermitinae; Reticulitermes; Frontotermes
DRR090858	TRINITY v2.8.6	1610410862	RNA-Seq	DRX084563	ILLUMINA	RANDOM	SINGLE	PRJDB5589	DRS095322	SAMD00076119	Reticulitermes speratus	Blattoidea; Termitoidae; Rhinotermitidae; Heterotermitinae; Reticulitermes; Frontotermes
DRR090859	TRINITY v2.8.6	1358130739	RNA-Seq	DRX084564	ILLUMINA	RANDOM	SINGLE	PRJDB5589	DRS095323	SAMD00076120	Reticulitermes speratus	Blattoidea; Termitoidae; Rhinotermitidae; Heterotermitinae; Reticulitermes; Frontotermes
DRR090860	TRINITY v2.8.6	1249431913	RNA-Seq	DRX084565	ILLUMINA	RANDOM	SINGLE	PRJDB5589	DRS095324	SAMD00076121	Reticulitermes speratus	Blattoidea; Termitoidae; Rhinotermitidae; Heterotermitinae; Reticulitermes; Frontotermes
DRR090861	TRINITY v2.8.6	1527794478	RNA-Seq	DRX084566	ILLUMINA	RANDOM	SINGLE	PRJDB5589	DRS095325	SAMD00076122	Reticulitermes speratus	Blattoidea; Termitoidae; Rhinotermitidae; Heterotermitinae; Reticulitermes; Frontotermes
DRR090862	TRINITY v2.8.6	1352350206	RNA-Seq	DRX084567	ILLUMINA	RANDOM	SINGLE	PRJDB5589	DRS095326	SAMD00076123	Reticulitermes speratus	Blattoidea; Termitoidae; Rhinotermitidae; Heterotermitinae; Reticulitermes; Frontotermes
DRR090863	TRINITY v2.8.6	1416261592	RNA-Seq	DRX084568	ILLUMINA	RANDOM	SINGLE	PRJDB5589	DRS095327	SAMD00076124	Reticulitermes speratus	Blattoidea; Termitoidae; Rhinotermitidae; Heterotermitinae; Reticulitermes; Frontotermes
DRR090864	TRINITY v2.8.6	1543088706	RNA-Seq	DRX084569	ILLUMINA	RANDOM	SINGLE	PRJDB5589	DRS095328	SAMD00076125	Reticulitermes speratus	Blattoidea; Termitoidae; Rhinotermitidae; Heterotermitinae; Reticulitermes; Frontotermes
DRR090865	TRINITY v2.8.6	945661889	RNA-Seq	DRX084570	ILLUMINA	RANDOM	SINGLE	PRJDB5589	DRS095329	SAMD00076126	Reticulitermes speratus	Blattoidea; Termitoidae; Rhinotermitidae; Heterotermitinae; Reticulitermes; Frontotermes
DRR110536	TRINITY v2.8.6	1497189256	RNA-Seq	DRX103625	ILLUMINA	RANDOM	SINGLE	PRJDB6415	DRS061055	SAMD00097136	Zootermopsis nevadensis nevadensis	Blattoidea; Termitoidae; Termopsidae; Termopsinae; Termopsini; Zootermopsis; Zootermopsis nevadensis
DRR110537	TRINITY v2.8.6	1109161901	RNA-Seq	DRX103626	ILLUMINA	RANDOM	SINGLE	PRJDB6415	DRS061056	SAMD00097137	Zootermopsis nevadensis nevadensis	Blattoidea; Termitoidae; Termopsidae; Termopsinae; Termopsini; Zootermopsis; Zootermopsis nevadensis
DRR110538	TRINITY v2.8.6	951096295	RNA-Seq	DRX103627	ILLUMINA	RANDOM	SINGLE	PRJDB6415	DRS061057	SAMD00097138	Zootermopsis nevadensis nevadensis	Blattoidea; Termitoidae; Termopsidae; Termopsinae; Termopsini; Zootermopsis; Zootermopsis nevadensis
DRR110539	TRINITY v2.8.6	1336393923	RNA-Seq	DRX103628	ILLUMINA	RANDOM	SINGLE	PRJDB6415	DRS061058	SAMD00097139	Zootermopsis nevadensis nevadensis	Blattoidea; Termitoidae; Termopsidae; Termopsinae; Termopsini; Zootermopsis; Zootermopsis nevadensis
DRR110540	TRINITY v2.8.6	1272810585	RNA-Seq	DRX103629	ILLUMINA	RANDOM	SINGLE	PRJDB6415	DRS061059	SAMD00097140	Zootermopsis nevadensis nevadensis	Blattoidea; Termitoidae; Termopsidae; Termopsinae; Termopsini; Zootermopsis; Zootermopsis nevadensis
DRR110541	TRINITY v2.8.6	965047627	RNA-Seq	DRX103630	ILLUMINA	RANDOM	SINGLE	PRJDB6415	DRS061060	SAMD00097141	Zootermopsis nevadensis nevadensis	Blattoidea; Termitoidae; Termopsidae; Termopsinae; Termopsini; Zootermopsis; Zootermopsis nevadensis
DRR110542	TRINITY v2.8.6	946078615	RNA-Seq	DRX103631	ILLUMINA	RANDOM	SINGLE	PRJDB6415	DRS061061	SAMD00097142	Zootermopsis nevadensis nevadensis	Blattoidea; Termitoidae; Termopsidae; Termopsinae; Termopsini; Zootermopsis; Zootermopsis nevadensis
DRR110543	TRINITY v2.8.6	1133545220	RNA-Seq	DRX103632	ILLUMINA	RANDOM	SINGLE	PRJDB6415	DRS061062	SAMD00097143	Zootermopsis nevadensis nevadensis	Blattoidea; Termitoidae; Termopsidae; Termopsinae; Termopsini; Zootermopsis; Zootermopsis nevadensis
DRR110544	TRINITY v2.8.6	1009665286	RNA-Seq	DRX103633	ILLUMINA	RANDOM	SINGLE	PRJDB6415	DRS061063	SAMD00097144	Zootermopsis nevadensis nevadensis	Blattoidea; Termitoidae; Termopsidae; Termopsinae; Termopsini; Zootermopsis; Zootermopsis nevadensis
DRR110545	TRINITY v2.8.6	1531317459	RNA-Seq	DRX103634	ILLUMINA	RANDOM	SINGLE	PRJDB6415	DRS061064	SAMD00097145	Zootermopsis nevadensis nevadensis	Blattoidea; Termitoidae; Termopsidae; Termopsinae; Termopsini; Zootermopsis; Zootermopsis nevadensis
DRR110546	TRINITY v2.8.6	1201011402	RNA-Seq	DRX103635	ILLUMINA	RANDOM	SINGLE	PRJDB6415	DRS061065	SAMD00097146	Zootermopsis nevadensis nevadensis	Blattoidea; Termitoidae; Termopsidae; Termopsinae; Termopsini; Zootermopsis; Zootermopsis nevadensis
DRR110547	TRINITY v2.8.6	1284202476	RNA-Seq	DRX103636	ILLUMINA	RANDOM	SINGLE	PRJDB6415	DRS061066	SAMD00097147	Zootermopsis nevadensis nevadensis	Blattoidea; Termitoidae; Termopsidae; Termopsinae; Termopsini; Zootermopsis; Zootermopsis nevadensis
DRR110548	TRINITY v2.8.6	1389797471	RNA-Seq	DRX103637	ILLUMINA	RANDOM	SINGLE	PRJDB6415	DRS061067	SAMD00097148	Zootermopsis nevadensis nevadensis	Blattoidea; Termitoidae; Termopsidae; Termopsinae; Termopsini; Zootermopsis; Zootermopsis nevadensis
DRR110549	TRINITY v2.8.6	1269662314	RNA-Seq	DRX103638	ILLUMINA	RANDOM	SINGLE	PRJDB6415	DRS061068	SAMD00097149	Zootermopsis nevadensis nevadensis	Blattoidea; Termitoidae; Termopsidae; Termopsinae; Termopsini; Zootermopsis; Zootermopsis nevadensis
DRR110550	TRINITY v2.8.6	1250790262	RNA-Seq	DRX103639	ILLUMINA	RANDOM	SINGLE	PRJDB6415	DRS061069	SAMD00097150	Zootermopsis nevadensis nevadensis	Blattoidea; Termitoidae; Termopsidae; Termopsinae; Termopsini; Zootermopsis; Zootermopsis nevadensis
DRR139981	TRINITY v2.8.6	3165104468	RNA-Seq	DRX132708	ILLUMINA	RANDOM	PAIRED	PRJDB6671	DRS080865	SAMD00109393	Zootermopsis nevadensis	Blattoidea; Termitoidae; Termopsidae; Termopsinae; Termopsini; Zootermopsis
DRR139982	TRINITY v2.8.6	2995423256	RNA-Seq	DRX132709	ILLUMINA	RANDOM	PAIRED	PRJDB6671	DRS080865	SAMD00109393	Zootermopsis nevadensis	Blattoidea; Termitoidae; Termopsidae; Termopsinae; Termopsini; Zootermopsis
DRR139983	TRINITY v2.8.6	2775372536	RNA-Seq	DRX132710	ILLUMINA	RANDOM	PAIRED	PRJDB6671	DRS080865	SAMD00109393	Zootermopsis nevadensis	Blattoidea; Termitoidae; Termopsidae; Termopsinae; Termopsini; Zootermopsis
DRR139984	TRINITY v2.8.6	3535331078	RNA-Seq	DRX132711	ILLUMINA	RANDOM	PAIRED	PRJDB6671	DRS080865	SAMD00109393	Zootermopsis nevadensis	Blattoidea; Termitoidae; Termopsidae; Termopsinae; Termopsini; Zootermopsis
DRR139985	TRINITY v2.8.6	2735286848	RNA-Seq	DRX132712	ILLUMINA	RANDOM	PAIRED	PRJDB6671	DRS080865	SAMD00109393	Zootermopsis nevadensis	Blattoidea; Termitoidae; Termopsidae; Termopsinae; Termopsini; Zootermopsis
DRR139986	TRINITY v2.8.6	6782901844	RNA-Seq	DRX132713	ILLUMINA	RANDOM	PAIRED	PRJDB6671	DRS080865	SAMD00109393	Zootermopsis nevadensis	Blattoidea; Termitoidae; Termopsidae; Termopsinae; Termopsini; Zootermopsis
DRR139987	TRINITY v2.8.6	3142974156	RNA-Seq	DRX132714	ILLUMINA	RANDOM	PAIRED	PRJDB6671	DRS080865	SAMD00109393	Zootermopsis nevadensis	Blattoidea; Termitoidae; Termopsidae; Termopsinae; Termopsini; Zootermopsis
DRR139988	TRINITY v2.8.6	5190689970	RNA-Seq	DRX132715	ILLUMINA	RANDOM	PAIRED	PRJDB6671	DRS080865	SAMD00109393	Zootermopsis nevadensis	Blattoidea; Termitoidae; Termopsidae; Termopsinae; Termopsini; Zootermopsis
DRR151559	TRINITY v2.8.6	874019256	RNA-Seq	DRX142253	ILLUMINA	RANDOM	SINGLE	PRJDB7358	DRS093521	SAMD00135958	Zootermopsis nevadensis	Blattoidea; Termitoidae; Termopsidae; Termopsinae; Termopsini; Zootermopsis
DRR151560	TRINITY v2.8.6	754364226	RNA-Seq	DRX142254	ILLUMINA	RANDOM	SINGLE	PRJDB7358	DRS093521	SAMD00135958	Zootermopsis nevadensis	Blattoidea; Termitoidae; Termopsidae; Termopsinae; Termopsini; Zootermopsis
DRR151561	TRINITY v2.8.6	792399036	RNA-Seq	DRX142255	ILLUMINA	RANDOM	SINGLE	PRJDB7358	DRS093521	SAMD00135958	Zootermopsis nevadensis	Blattoidea; Termitoidae; Termopsidae; Termopsinae; Termopsini; Zootermopsis
DRR151562	TRINITY v2.8.6	759611754	RNA-Seq	DRX142256	ILLUMINA	RANDOM	SINGLE	PRJDB7358	DRS093521	SAMD00135958	Zootermopsis nevadensis	Blattoidea; Termitoidae; Termopsidae; Termopsinae; Termopsini; Zootermopsis
DRR151563	TRINITY v2.8.6	787428444	RNA-Seq	DRX142257	ILLUMINA	RANDOM	SINGLE	PRJDB7358	DRS093521	SAMD00135958	Zootermopsis nevadensis	Blattoidea; Termitoidae; Termopsidae; Termopsinae; Termopsini; Zootermopsis
DRR151564	TRINITY v2.8.6	800442654	RNA-Seq	DRX142258	ILLUMINA	RANDOM	SINGLE	PRJDB7358	DRS093521	SAMD00135958	Zootermopsis nevadensis	Blattoidea; Termitoidae; Termopsidae; Termopsinae; Termopsini; Zootermopsis
DRR151565	TRINITY v2.8.6	878921142	RNA-Seq	DRX142259	ILLUMINA	RANDOM	SINGLE	PRJDB7358	DRS093521	SAMD00135958	Zootermopsis nevadensis	Blattoidea; Termitoidae; Termopsidae; Termopsinae; Termopsini; Zootermopsis
DRR151566	TRINITY v2.8.6	761381940	RNA-Seq	DRX142260	ILLUMINA	RANDOM	SINGLE	PRJDB7358	DRS093521	SAMD00135958	Zootermopsis nevadensis	Blattoidea; Termitoidae; Termopsidae; Termopsinae; Termopsini; Zootermopsis
DRR151567	TRINITY v2.8.6	707983188	RNA-Seq	DRX142261	ILLUMINA	RANDOM	SINGLE	PRJDB7358	DRS093521	SAMD00135958	Zootermopsis nevadensis	Blattoidea; Termitoidae; Termopsidae; Termopsinae; Termopsini; Zootermopsis
DRR151568	TRINITY v2.8.6	728399100	RNA-Seq	DRX142262	ILLUMINA	RANDOM	SINGLE	PRJDB7358	DRS093521	SAMD00135958	Zootermopsis nevadensis	Blattoidea; Termitoidae; Termopsidae; Termopsinae; Termopsini; Zootermopsis
DRR151569	TRINITY v2.8.6	668753448	RNA-Seq	DRX142263	ILLUMINA	RANDOM	SINGLE	PRJDB7358	DRS093521	SAMD00135958	Zootermopsis nevadensis	Blattoidea; Termitoidae; Termopsidae; Termopsinae; Termopsini; Zootermopsis
DRR151570	TRINITY v2.8.6	650776566	RNA-Seq	DRX142264	ILLUMINA	RANDOM	SINGLE	PRJDB7358	DRS093521	SAMD00135958	Zootermopsis nevadensis	Blattoidea; Termitoidae; Termopsidae; Termopsinae; Termopsini; Zootermopsis
DRR162556	TRINITY v2.8.6	1964351828	RNA-Seq	DRX153175	ILLUMINA	RANDOM	PAIRED	PRJDB7701	DRS100563	SAMD00152162	Nasutitermes takasagoensis	Blattoidea; Termitoidae; Termitidae; Nasutitermitinae; Nasutitermes
DRR162557	TRINITY v2.8.6	1828958096	RNA-Seq	DRX153176	ILLUMINA	RANDOM	PAIRED	PRJDB7701	DRS100564	SAMD00152163	Nasutitermes takasagoensis	Blattoidea; Termitoidae; Termitidae; Nasutitermitinae; Nasutitermes
DRR162558	TRINITY v2.8.6	1738840240	RNA-Seq	DRX153177	ILLUMINA	RANDOM	PAIRED	PRJDB7701	DRS100565	SAMD00152164	Nasutitermes takasagoensis	Blattoidea; Termitoidae; Termitidae; Nasutitermitinae; Nasutitermes
DRR162559	TRINITY v2.8.6	2521214520	RNA-Seq	DRX153178	ILLUMINA	RANDOM	PAIRED	PRJDB7701	DRS100566	SAMD00152165	Nasutitermes takasagoensis	Blattoidea; Termitoidae; Termitidae; Nasutitermitinae; Nasutitermes
DRR162560	TRINITY v2.8.6	2346523708	RNA-Seq	DRX153179	ILLUMINA	RANDOM	PAIRED	PRJDB7701	DRS100567	SAMD00152166	Nasutitermes takasagoensis	Blattoidea; Termitoidae; Termitidae; Nasutitermitinae; Nasutitermes
DRR162561	TRINITY v2.8.6	1953395954	RNA-Seq	DRX153180	ILLUMINA	RANDOM	PAIRED	PRJDB7701	DRS100568	SAMD00152167	Nasutitermes takasagoensis	Blattoidea; Termitoidae; Termitidae; Nasutitermitinae; Nasutitermes
DRR266551	MEGAHIT v1.2.9	1304287740	RNA-Seq	DRX256212	ILLUMINA	RANDOM	SINGLE	PRJDB5589	DRS206175	SAMD00076091	Reticulitermes speratus	Blattoidea; Termitoidae; Rhinotermitidae; Heterotermitinae; Reticulitermes; Frontotermes
DRR266552	MEGAHIT v1.2.9	1160792798	RNA-Seq	DRX256213	ILLUMINA	RANDOM	SINGLE	PRJDB5589	DRS206176	SAMD00076093	Reticulitermes speratus	Blattoidea; Termitoidae; Rhinotermitidae; Heterotermitinae; Reticulitermes; Frontotermes
DRR266553	MEGAHIT v1.2.9	1318660343	RNA-Seq	DRX256214	ILLUMINA	RANDOM	SINGLE	PRJDB5589	DRS206178	SAMD00076095	Reticulitermes speratus	Blattoidea; Termitoidae; Rhinotermitidae; Heterotermitinae; Reticulitermes; Frontotermes
DRR266554	MEGAHIT v1.2.9	1276498600	RNA-Seq	DRX256215	ILLUMINA	RANDOM	SINGLE	PRJDB5589	DRS206180	SAMD00076097	Reticulitermes speratus	Blattoidea; Termitoidae; Rhinotermitidae; Heterotermitinae; Reticulitermes; Frontotermes
DRR266555	MEGAHIT v1.2.9	1588466289	RNA-Seq	DRX256216	ILLUMINA	RANDOM	SINGLE	PRJDB5589	DRS206184	SAMD00076110	Reticulitermes speratus	Blattoidea; Termitoidae; Rhinotermitidae; Heterotermitinae; Reticulitermes; Frontotermes
DRR266556	MEGAHIT v1.2.9	1510924650	RNA-Seq	DRX256217	ILLUMINA	RANDOM	SINGLE	PRJDB5589	DRS206185	SAMD00076111	Reticulitermes speratus	Blattoidea; Termitoidae; Rhinotermitidae; Heterotermitinae; Reticulitermes; Frontotermes
DRR266557	MEGAHIT v1.2.9	1295002002	RNA-Seq	DRX256218	ILLUMINA	RANDOM	SINGLE	PRJDB5589	DRS206183	SAMD00076106	Reticulitermes speratus	Blattoidea; Termitoidae; Rhinotermitidae; Heterotermitinae; Reticulitermes; Frontotermes
DRR266558	MEGAHIT v1.2.9	1499231678	RNA-Seq	DRX256219	ILLUMINA	RANDOM	SINGLE	PRJDB5589	DRS206186	SAMD00076112	Reticulitermes speratus	Blattoidea; Termitoidae; Rhinotermitidae; Heterotermitinae; Reticulitermes; Frontotermes
DRR266559	MEGAHIT v1.2.9	2092868066	RNA-Seq	DRX256220	ILLUMINA	RANDOM	SINGLE	PRJDB5589	DRS206177	SAMD00076094	Reticulitermes speratus	Blattoidea; Termitoidae; Rhinotermitidae; Heterotermitinae; Reticulitermes; Frontotermes
DRR266560	MEGAHIT v1.2.9	1373538996	RNA-Seq	DRX256221	ILLUMINA	RANDOM	SINGLE	PRJDB5589	DRS206179	SAMD00076096	Reticulitermes speratus	Blattoidea; Termitoidae; Rhinotermitidae; Heterotermitinae; Reticulitermes; Frontotermes
DRR266561	MEGAHIT v1.2.9	1310587009	RNA-Seq	DRX256222	ILLUMINA	RANDOM	SINGLE	PRJDB5589	DRS206181	SAMD00076098	Reticulitermes speratus	Blattoidea; Termitoidae; Rhinotermitidae; Heterotermitinae; Reticulitermes; Frontotermes
DRR266562	MEGAHIT v1.2.9	2057991352	RNA-Seq	DRX256223	ILLUMINA	RANDOM	SINGLE	PRJDB5589	DRS206182	SAMD00076100	Reticulitermes speratus	Blattoidea; Termitoidae; Rhinotermitidae; Heterotermitinae; Reticulitermes; Frontotermes
ERR1079220	TRINITY v2.8.6	3200000000	RNA-Seq	ERX1159225	ILLUMINA	RANDOM	PAIRED	PRJEB11456	ERS934864	SAMEA3627715	Neocapritermes taracua	Blattoidea; Termitoidae; Termitidae; Termitinae; Termes group; Neocapritermes
ERR1079221	TRINITY v2.8.6	3200000000	RNA-Seq	ERX1159226	ILLUMINA	RANDOM	PAIRED	PRJEB11456	ERS934865	SAMEA3627716	Neocapritermes taracua	Blattoidea; Termitoidae; Termitidae; Termitinae; Termes group; Neocapritermes
ERR1079222	TRINITY v2.8.6	3200000000	RNA-Seq	ERX1159227	ILLUMINA	RANDOM	PAIRED	PRJEB11456	ERS934866	SAMEA3627717	Neocapritermes taracua	Blattoidea; Termitoidae; Termitidae; Termitinae; Termes group; Neocapritermes
ERR1079223	TRINITY v2.8.6	3200000000	RNA-Seq	ERX1159228	ILLUMINA	RANDOM	PAIRED	PRJEB11456	ERS934867	SAMEA3627718	Neocapritermes taracua	Blattoidea; Termitoidae; Termitidae; Termitinae; Termes group; Neocapritermes
ERR1079224	TRINITY v2.8.6	3027952000	RNA-Seq	ERX1159229	ILLUMINA	RANDOM	PAIRED	PRJEB11456	ERS934868	SAMEA3627719	Neocapritermes taracua	Blattoidea; Termitoidae; Termitidae; Termitinae; Termes group; Neocapritermes
ERR1079225	TRINITY v2.8.6	3200000000	RNA-Seq	ERX1159230	ILLUMINA	RANDOM	PAIRED	PRJEB11456	ERS934869	SAMEA3627720	Neocapritermes taracua	Blattoidea; Termitoidae; Termitidae; Termitinae; Termes group; Neocapritermes
ERR1795264	TRINITY v2.8.6	3091012080	RNA-Seq	ERX1858987	ILLUMINA	RANDOM	PAIRED	PRJEB18967	ERS1503954	SAMEA49379668	Prorhinotermes simplex	Blattoidea; Termitoidae; Rhinotermitidae; Prorhinoterminae; Prorhinotermes
ERR1795265	TRINITY v2.8.6	3088994167	RNA-Seq	ERX1858988	ILLUMINA	RANDOM	PAIRED	PRJEB18967	ERS1503955	SAMEA49380418	Prorhinotermes simplex	Blattoidea; Termitoidae; Rhinotermitidae; Prorhinoterminae; Prorhinotermes
ERR1795266	TRINITY v2.8.6	3067451731	RNA-Seq	ERX1858989	ILLUMINA	RANDOM	PAIRED	PRJEB18967	ERS1503956	SAMEA49381168	Prorhinotermes simplex	Blattoidea; Termitoidae; Rhinotermitidae; Prorhinoterminae; Prorhinotermes
ERR1795267	TRINITY v2.8.6	3007823436	RNA-Seq	ERX1858990	ILLUMINA	RANDOM	PAIRED	PRJEB18967	ERS1503957	SAMEA49381918	Prorhinotermes simplex	Blattoidea; Termitoidae; Rhinotermitidae; Prorhinoterminae; Prorhinotermes
ERR2532157	TRINITY v2.8.6	5029241000	RNA-Seq	ERX2550586	ILLUMINA	PolyA	PAIRED	PRJEB26378	ERS2423836	SAMEA4603133	Macrotermes bellicosus	Blattoidea; Termitoidae; Termitidae; Macrotermitinae; Macrotermes
ERR2532158	TRINITY v2.8.6	6395361200	RNA-Seq	ERX2550587	ILLUMINA	PolyA	PAIRED	PRJEB26378	ERS2423837	SAMEA4603134	Macrotermes bellicosus	Blattoidea; Termitoidae; Termitidae; Macrotermitinae; Macrotermes
ERR2532159	TRINITY v2.8.6	4916896600	RNA-Seq	ERX2550588	ILLUMINA	PolyA	PAIRED	PRJEB26378	ERS2423838	SAMEA4603135	Macrotermes bellicosus	Blattoidea; Termitoidae; Termitidae; Macrotermitinae; Macrotermes
ERR2532160	TRINITY v2.8.6	5727159800	RNA-Seq	ERX2550589	ILLUMINA	PolyA	PAIRED	PRJEB26378	ERS2423839	SAMEA4603136	Macrotermes bellicosus	Blattoidea; Termitoidae; Termitidae; Macrotermitinae; Macrotermes
ERR2532161	TRINITY v2.8.6	6545035800	RNA-Seq	ERX2550590	ILLUMINA	PolyA	PAIRED	PRJEB26378	ERS2423840	SAMEA4603137	Macrotermes bellicosus	Blattoidea; Termitoidae; Termitidae; Macrotermitinae; Macrotermes
ERR2532162	TRINITY v2.8.6	7287561600	RNA-Seq	ERX2550591	ILLUMINA	PolyA	PAIRED	PRJEB26378	ERS2423841	SAMEA4603138	Macrotermes bellicosus	Blattoidea; Termitoidae; Termitidae; Macrotermitinae; Macrotermes
ERR2532163	TRINITY v2.8.6	6731120800	RNA-Seq	ERX2550592	ILLUMINA	PolyA	PAIRED	PRJEB26378	ERS2423842	SAMEA4603139	Macrotermes bellicosus	Blattoidea; Termitoidae; Termitidae; Macrotermitinae; Macrotermes
ERR2532164	TRINITY v2.8.6	6491336600	RNA-Seq	ERX2550593	ILLUMINA	PolyA	PAIRED	PRJEB26378	ERS2423843	SAMEA4603140	Macrotermes bellicosus	Blattoidea; Termitoidae; Termitidae; Macrotermitinae; Macrotermes
ERR2532165	TRINITY v2.8.6	5667044800	RNA-Seq	ERX2550594	ILLUMINA	PolyA	PAIRED	PRJEB26378	ERS2423844	SAMEA4603141	Macrotermes bellicosus	Blattoidea; Termitoidae; Termitidae; Macrotermitinae; Macrotermes
ERR2532166	TRINITY v2.8.6	7221914400	RNA-Seq	ERX2550595	ILLUMINA	PolyA	PAIRED	PRJEB26378	ERS2423845	SAMEA4603142	Macrotermes bellicosus	Blattoidea; Termitoidae; Termitidae; Macrotermitinae; Macrotermes
ERR2532170	TRINITY v2.8.6	7395781600	RNA-Seq	ERX2550597	ILLUMINA	PolyA	PAIRED	PRJEB26378	ERS2423847	SAMEA4603144	Macrotermes bellicosus	Blattoidea; Termitoidae; Termitidae; Macrotermitinae; Macrotermes
ERR2532171	TRINITY v2.8.6	6804255200	RNA-Seq	ERX2550598	ILLUMINA	PolyA	PAIRED	PRJEB26378	ERS2423848	SAMEA4603145	Macrotermes bellicosus	Blattoidea; Termitoidae; Termitidae; Macrotermitinae; Macrotermes
ERR2532175	TRINITY v2.8.6	6106934600	RNA-Seq	ERX2550600	ILLUMINA	PolyA	PAIRED	PRJEB26378	ERS2423850	SAMEA4603147	Macrotermes bellicosus	Blattoidea; Termitoidae; Termitidae; Macrotermitinae; Macrotermes
ERR2532176	TRINITY v2.8.6	6235230600	RNA-Seq	ERX2550601	ILLUMINA	PolyA	PAIRED	PRJEB26378	ERS2423851	SAMEA4603148	Macrotermes bellicosus	Blattoidea; Termitoidae; Termitidae; Macrotermitinae; Macrotermes
ERR2532180	TRINITY v2.8.6	6338701600	RNA-Seq	ERX2550603	ILLUMINA	PolyA	PAIRED	PRJEB26378	ERS2423853	SAMEA4603150	Macrotermes bellicosus	Blattoidea; Termitoidae; Termitidae; Macrotermitinae; Macrotermes
ERR2532181	TRINITY v2.8.6	7637029200	RNA-Seq	ERX2550604	ILLUMINA	PolyA	PAIRED	PRJEB26378	ERS2423854	SAMEA4603151	Macrotermes bellicosus	Blattoidea; Termitoidae; Termitidae; Macrotermitinae; Macrotermes
ERR2532185	TRINITY v2.8.6	6381453400	RNA-Seq	ERX2550606	ILLUMINA	PolyA	PAIRED	PRJEB26378	ERS2423856	SAMEA4603153	Macrotermes bellicosus	Blattoidea; Termitoidae; Termitidae; Macrotermitinae; Macrotermes
ERR2532186	TRINITY v2.8.6	6058449600	RNA-Seq	ERX2550607	ILLUMINA	PolyA	PAIRED	PRJEB26378	ERS2423857	SAMEA4603154	Macrotermes bellicosus	Blattoidea; Termitoidae; Termitidae; Macrotermitinae; Macrotermes
ERR2532187	TRINITY v2.8.6	4630486400	RNA-Seq	ERX2550608	ILLUMINA	PolyA	PAIRED	PRJEB26378	ERS2423858	SAMEA4603155	Macrotermes bellicosus	Blattoidea; Termitoidae; Termitidae; Macrotermitinae; Macrotermes
ERR2532188	TRINITY v2.8.6	4973063800	RNA-Seq	ERX2550609	ILLUMINA	PolyA	PAIRED	PRJEB26378	ERS2423859	SAMEA4603156	Macrotermes bellicosus	Blattoidea; Termitoidae; Termitidae; Macrotermitinae; Macrotermes
ERR2532189	TRINITY v2.8.6	5863312400	RNA-Seq	ERX2550610	ILLUMINA	PolyA	PAIRED	PRJEB26378	ERS2423860	SAMEA4603157	Macrotermes bellicosus	Blattoidea; Termitoidae; Termitidae; Macrotermitinae; Macrotermes
ERR2532190	TRINITY v2.8.6	5615417800	RNA-Seq	ERX2550611	ILLUMINA	PolyA	PAIRED	PRJEB26378	ERS2423861	SAMEA4603158	Macrotermes bellicosus	Blattoidea; Termitoidae; Termitidae; Macrotermitinae; Macrotermes
ERR2532191	TRINITY v2.8.6	5988249400	RNA-Seq	ERX2550612	ILLUMINA	PolyA	PAIRED	PRJEB26378	ERS2423862	SAMEA4603159	Macrotermes bellicosus	Blattoidea; Termitoidae; Termitidae; Macrotermitinae; Macrotermes
ERR2532192	TRINITY v2.8.6	5526830200	RNA-Seq	ERX2550613	ILLUMINA	PolyA	PAIRED	PRJEB26378	ERS2423863	SAMEA4603160	Macrotermes bellicosus	Blattoidea; Termitoidae; Termitidae; Macrotermitinae; Macrotermes
ERR2615943	TRINITY v2.8.6	6933308200	RNA-Seq	ERX2632598	ILLUMINA	cDNA	PAIRED	PRJEB27153	ERS2528930	SAMEA4708771	Cryptotermes secundus	Blattoidea; Termitoidae; Kalotermitidae; Cryptotermitinae; Cryptotermes
ERR2615944	TRINITY v2.8.6	8153492600	RNA-Seq	ERX2632599	ILLUMINA	cDNA	PAIRED	PRJEB27153	ERS2528931	SAMEA4708772	Cryptotermes secundus	Blattoidea; Termitoidae; Kalotermitidae; Cryptotermitinae; Cryptotermes
ERR2615945	TRINITY v2.8.6	7580663000	RNA-Seq	ERX2632600	ILLUMINA	cDNA	PAIRED	PRJEB27153	ERS2528932	SAMEA4708773	Cryptotermes secundus	Blattoidea; Termitoidae; Kalotermitidae; Cryptotermitinae; Cryptotermes
ERR2615946	TRINITY v2.8.6	6818941600	RNA-Seq	ERX2632601	ILLUMINA	cDNA	PAIRED	PRJEB27153	ERS2528933	SAMEA4708774	Cryptotermes secundus	Blattoidea; Termitoidae; Kalotermitidae; Cryptotermitinae; Cryptotermes
ERR2615947	TRINITY v2.8.6	10120203000	RNA-Seq	ERX2632602	ILLUMINA	cDNA	PAIRED	PRJEB27153	ERS2528934	SAMEA4708775	Cryptotermes secundus	Blattoidea; Termitoidae; Kalotermitidae; Cryptotermitinae; Cryptotermes
ERR2615948	TRINITY v2.8.6	8463281000	RNA-Seq	ERX2632603	ILLUMINA	cDNA	PAIRED	PRJEB27153	ERS2528935	SAMEA4708776	Cryptotermes secundus	Blattoidea; Termitoidae; Kalotermitidae; Cryptotermitinae; Cryptotermes
ERR2615949	TRINITY v2.8.6	7406895800	RNA-Seq	ERX2632604	ILLUMINA	cDNA	PAIRED	PRJEB27153	ERS2528987	SAMEA4708828	Cryptotermes secundus	Blattoidea; Termitoidae; Kalotermitidae; Cryptotermitinae; Cryptotermes
ERR2615950	TRINITY v2.8.6	6749544400	RNA-Seq	ERX2632605	ILLUMINA	cDNA	PAIRED	PRJEB27153	ERS2528988	SAMEA4708829	Cryptotermes secundus	Blattoidea; Termitoidae; Kalotermitidae; Cryptotermitinae; Cryptotermes
ERR2615951	TRINITY v2.8.6	7423203400	RNA-Seq	ERX2632606	ILLUMINA	cDNA	PAIRED	PRJEB27153	ERS2528989	SAMEA4708830	Cryptotermes secundus	Blattoidea; Termitoidae; Kalotermitidae; Cryptotermitinae; Cryptotermes
ERR2615952	TRINITY v2.8.6	5581625580	RNA-Seq	ERX2632607	ILLUMINA	cDNA	PAIRED	PRJEB27153	ERS2528990	SAMEA4708831	Cryptotermes secundus	Blattoidea; Termitoidae; Kalotermitidae; Cryptotermitinae; Cryptotermes
ERR2615953	TRINITY v2.8.6	5453982200	RNA-Seq	ERX2632608	ILLUMINA	cDNA	PAIRED	PRJEB27153	ERS2528991	SAMEA4708832	Cryptotermes secundus	Blattoidea; Termitoidae; Kalotermitidae; Cryptotermitinae; Cryptotermes
ERR2615954	TRINITY v2.8.6	5140644600	RNA-Seq	ERX2632609	ILLUMINA	cDNA	PAIRED	PRJEB27153	ERS2528992	SAMEA4708833	Cryptotermes secundus	Blattoidea; Termitoidae; Kalotermitidae; Cryptotermitinae; Cryptotermes
SRR10015080	MEGAHIT v1.2.9	344381345	miRNA-Seq	SRX6753210	ILLUMINA	other	SINGLE	PRJNA561668	SRS5302636	SAMN12623710	Periplaneta americana	Blattoidea; Blattidae; Blattinae; Periplaneta
SRR10015081	MEGAHIT v1.2.9	625369263	miRNA-Seq	SRX6753209	ILLUMINA	other	SINGLE	PRJNA561668	SRS5302635	SAMN12623709	Periplaneta americana	Blattoidea; Blattidae; Blattinae; Periplaneta
SRR10015082	MEGAHIT v1.2.9	439395401	miRNA-Seq	SRX6753208	ILLUMINA	other	SINGLE	PRJNA561668	SRS5302634	SAMN12623708	Periplaneta americana	Blattoidea; Blattidae; Blattinae; Periplaneta
SRR10015083	MEGAHIT v1.2.9	449854202	miRNA-Seq	SRX6753207	ILLUMINA	other	SINGLE	PRJNA561668	SRS5302633	SAMN12623707	Periplaneta americana	Blattoidea; Blattidae; Blattinae; Periplaneta
SRR10273592	MEGAHIT v1.2.9	6240198300	RNA-Seq	SRX6986808	ILLUMINA	RT-PCR	PAIRED	PRJNA577439	SRS5509932	SAMN13025806	Coptotermes formosanus	Blattoidea; Termitoidae; Rhinotermitidae; Coptotermitinae; Coptotermes
SRR10273593	MEGAHIT v1.2.9	6868429200	RNA-Seq	SRX6986807	ILLUMINA	RT-PCR	PAIRED	PRJNA577439	SRS5509931	SAMN13025805	Coptotermes formosanus	Blattoidea; Termitoidae; Rhinotermitidae; Coptotermitinae; Coptotermes
SRR10273594	MEGAHIT v1.2.9	6517716300	RNA-Seq	SRX6986806	ILLUMINA	RT-PCR	PAIRED	PRJNA577439	SRS5509930	SAMN13025804	Coptotermes formosanus	Blattoidea; Termitoidae; Rhinotermitidae; Coptotermitinae; Coptotermes
SRR10273595	MEGAHIT v1.2.9	7249379700	RNA-Seq	SRX6986805	ILLUMINA	RT-PCR	PAIRED	PRJNA577439	SRS5509929	SAMN13025803	Coptotermes formosanus	Blattoidea; Termitoidae; Rhinotermitidae; Coptotermitinae; Coptotermes
SRR10273596	MEGAHIT v1.2.9	5932845000	RNA-Seq	SRX6986804	ILLUMINA	RT-PCR	PAIRED	PRJNA577439	SRS5509928	SAMN13025802	Coptotermes formosanus	Blattoidea; Termitoidae; Rhinotermitidae; Coptotermitinae; Coptotermes
SRR10273597	MEGAHIT v1.2.9	6515505900	RNA-Seq	SRX6986803	ILLUMINA	RT-PCR	PAIRED	PRJNA577439	SRS5509927	SAMN13025801	Coptotermes formosanus	Blattoidea; Termitoidae; Rhinotermitidae; Coptotermitinae; Coptotermes
SRR10276398	MEGAHIT v1.2.9	1538779250	RNA-Seq	SRX6989625	ILLUMINA	PolyA	SINGLE	PRJNA577484	SRS5511741	SAMN13028028	Diploptera punctata	Blattoidea; Blattidae; Blattinae; Deropeltis
SRR10276399	MEGAHIT v1.2.9	2656933575	RNA-Seq	SRX6989624	ILLUMINA	PolyA	SINGLE	PRJNA577484	SRS5511745	SAMN13028027	Diploptera punctata	Blattoidea; Blattidae; Blattinae; Deropeltis
SRR10276400	MEGAHIT v1.2.9	1814330450	RNA-Seq	SRX6989623	ILLUMINA	PolyA	SINGLE	PRJNA577484	SRS5511745	SAMN13028027	Diploptera punctata	Blattoidea; Blattidae; Blattinae; Deropeltis
SRR10276401	MEGAHIT v1.2.9	2577725700	RNA-Seq	SRX6989622	ILLUMINA	PolyA	SINGLE	PRJNA577484	SRS5511745	SAMN13028027	Diploptera punctata	Blattoidea; Blattidae; Blattinae; Deropeltis
SRR10276402	MEGAHIT v1.2.9	2441055300	RNA-Seq	SRX6989621	ILLUMINA	PolyA	SINGLE	PRJNA577484	SRS5511744	SAMN13028026	Diploptera punctata	Blattoidea; Blattidae; Blattinae; Deropeltis
SRR10276403	MEGAHIT v1.2.9	786710100	RNA-Seq	SRX6989620	ILLUMINA	PolyA	SINGLE	PRJNA577484	SRS5511744	SAMN13028026	Diploptera punctata	Blattoidea; Blattidae; Blattinae; Deropeltis
SRR10276404	MEGAHIT v1.2.9	3991187475	RNA-Seq	SRX6989619	ILLUMINA	PolyA	SINGLE	PRJNA577484	SRS5511744	SAMN13028026	Diploptera punctata	Blattoidea; Blattidae; Blattinae; Deropeltis
SRR10276405	MEGAHIT v1.2.9	3004595925	RNA-Seq	SRX6989618	ILLUMINA	PolyA	SINGLE	PRJNA577484	SRS5511740	SAMN13028025	Diploptera punctata	Blattoidea; Blattidae; Blattinae; Deropeltis
SRR10276406	MEGAHIT v1.2.9	1408175550	RNA-Seq	SRX6989617	ILLUMINA	PolyA	SINGLE	PRJNA577484	SRS5511743	SAMN13028030	Diploptera punctata	Blattoidea; Blattidae; Blattinae; Deropeltis
SRR10276407	MEGAHIT v1.2.9	175107450	RNA-Seq	SRX6989616	ILLUMINA	PolyA	SINGLE	PRJNA577484	SRS5511743	SAMN13028030	Diploptera punctata	Blattoidea; Blattidae; Blattinae; Deropeltis
SRR10276408	MEGAHIT v1.2.9	2146968900	RNA-Seq	SRX6989615	ILLUMINA	PolyA	SINGLE	PRJNA577484	SRS5511742	SAMN13028029	Diploptera punctata	Blattoidea; Blattidae; Blattinae; Deropeltis
SRR10276409	MEGAHIT v1.2.9	1720193700	RNA-Seq	SRX6989614	ILLUMINA	PolyA	SINGLE	PRJNA577484	SRS5511742	SAMN13028029	Diploptera punctata	Blattoidea; Blattidae; Blattinae; Deropeltis
SRR10276410	MEGAHIT v1.2.9	2187768600	RNA-Seq	SRX6989613	ILLUMINA	PolyA	SINGLE	PRJNA577484	SRS5511742	SAMN13028029	Diploptera punctata	Blattoidea; Blattidae; Blattinae; Deropeltis
SRR10276411	MEGAHIT v1.2.9	3094130700	RNA-Seq	SRX6989612	ILLUMINA	PolyA	SINGLE	PRJNA577484	SRS5511741	SAMN13028028	Diploptera punctata	Blattoidea; Blattidae; Blattinae; Deropeltis
SRR10276412	MEGAHIT v1.2.9	2904988425	RNA-Seq	SRX6989611	ILLUMINA	PolyA	SINGLE	PRJNA577484	SRS5511741	SAMN13028028	Diploptera punctata	Blattoidea; Blattidae; Blattinae; Deropeltis
SRR10276413	MEGAHIT v1.2.9	2287742700	RNA-Seq	SRX6989610	ILLUMINA	PolyA	SINGLE	PRJNA577484	SRS5511740	SAMN13028025	Diploptera punctata	Blattoidea; Blattidae; Blattinae; Deropeltis
SRR10276414	MEGAHIT v1.2.9	2376071625	RNA-Seq	SRX6989609	ILLUMINA	PolyA	SINGLE	PRJNA577484	SRS5511740	SAMN13028025	Diploptera punctata	Blattoidea; Blattidae; Blattinae; Deropeltis
SRR10604052	MEGAHIT v1.2.9	7176657600	RNA-Seq	SRX7283607	ILLUMINA	PCR	PAIRED	PRJNA592596	SRS5777416	SAMN13430317	Reticulitermes chinensis	Blattoidea; Termitoidae; Rhinotermitidae; Heterotermitinae; Reticulitermes; Planifrontotermes
SRR10604053	MEGAHIT v1.2.9	10152145500	RNA-Seq	SRX7283606	ILLUMINA	PCR	PAIRED	PRJNA592596	SRS5777415	SAMN13430316	Reticulitermes chinensis	Blattoidea; Termitoidae; Rhinotermitidae; Heterotermitinae; Reticulitermes; Planifrontotermes
SRR10604054	MEGAHIT v1.2.9	9613753200	RNA-Seq	SRX7283605	ILLUMINA	PCR	PAIRED	PRJNA592596	SRS5777414	SAMN13430315	Reticulitermes chinensis	Blattoidea; Termitoidae; Rhinotermitidae; Heterotermitinae; Reticulitermes; Planifrontotermes
SRR10604055	MEGAHIT v1.2.9	9631782900	RNA-Seq	SRX7283604	ILLUMINA	PCR	PAIRED	PRJNA592596	SRS5777413	SAMN13430314	Reticulitermes chinensis	Blattoidea; Termitoidae; Rhinotermitidae; Heterotermitinae; Reticulitermes; Planifrontotermes
SRR10604056	MEGAHIT v1.2.9	7854644400	RNA-Seq	SRX7283603	ILLUMINA	PCR	PAIRED	PRJNA592596	SRS5777412	SAMN13430313	Reticulitermes chinensis	Blattoidea; Termitoidae; Rhinotermitidae; Heterotermitinae; Reticulitermes; Planifrontotermes
SRR10604057	MEGAHIT v1.2.9	9103932900	RNA-Seq	SRX7283602	ILLUMINA	PCR	PAIRED	PRJNA592596	SRS5777411	SAMN13430312	Reticulitermes chinensis	Blattoidea; Termitoidae; Rhinotermitidae; Heterotermitinae; Reticulitermes; Planifrontotermes
SRR10604058	MEGAHIT v1.2.9	9315819600	RNA-Seq	SRX7283601	ILLUMINA	PCR	PAIRED	PRJNA592596	SRS5777410	SAMN13430311	Reticulitermes chinensis	Blattoidea; Termitoidae; Rhinotermitidae; Heterotermitinae; Reticulitermes; Planifrontotermes
SRR10604059	MEGAHIT v1.2.9	8983754700	RNA-Seq	SRX7283600	ILLUMINA	PCR	PAIRED	PRJNA592596	SRS5777409	SAMN13430310	Reticulitermes chinensis	Blattoidea; Termitoidae; Rhinotermitidae; Heterotermitinae; Reticulitermes; Planifrontotermes
SRR10604060	MEGAHIT v1.2.9	9484522500	RNA-Seq	SRX7283599	ILLUMINA	PCR	PAIRED	PRJNA592596	SRS5777408	SAMN13430319	Reticulitermes chinensis	Blattoidea; Termitoidae; Rhinotermitidae; Heterotermitinae; Reticulitermes; Planifrontotermes
SRR10604061	MEGAHIT v1.2.9	8434521900	RNA-Seq	SRX7283598	ILLUMINA	PCR	PAIRED	PRJNA592596	SRS5777407	SAMN13430318	Reticulitermes chinensis	Blattoidea; Termitoidae; Rhinotermitidae; Heterotermitinae; Reticulitermes; Planifrontotermes
SRR10604062	MEGAHIT v1.2.9	7612152300	RNA-Seq	SRX7283597	ILLUMINA	PCR	PAIRED	PRJNA592596	SRS5777406	SAMN13430309	Reticulitermes chinensis	Blattoidea; Termitoidae; Rhinotermitidae; Heterotermitinae; Reticulitermes; Planifrontotermes
SRR10604063	MEGAHIT v1.2.9	7806540600	RNA-Seq	SRX7283596	ILLUMINA	PCR	PAIRED	PRJNA592596	SRS5777405	SAMN13430308	Reticulitermes chinensis	Blattoidea; Termitoidae; Rhinotermitidae; Heterotermitinae; Reticulitermes; Planifrontotermes
SRR11148031	MEGAHIT v1.2.9	5758775670	RNA-Seq	SRX7784159	ILLUMINA	unspecified	SINGLE	PRJNA608131	SRS6200212	SAMN14165872	Eublaberus	Blaberoidea; Blaberidae; Blaberinae
SRR11148032	MEGAHIT v1.2.9	5589681440	RNA-Seq	SRX7784158	ILLUMINA	unspecified	PAIRED	PRJNA608131	SRS6200211	SAMN14165871	Eublaberus distanti	Blaberoidea; Blaberidae; Blaberinae; Eublaberus
SRR11148033	MEGAHIT v1.2.9	3222387520	RNA-Seq	SRX7784157	ILLUMINA	unspecified	PAIRED	PRJNA608131	SRS6200210	SAMN14165870	Eublaberus distanti	Blaberoidea; Blaberidae; Blaberinae; Eublaberus
SRR11148034	MEGAHIT v1.2.9	3464249280	RNA-Seq	SRX7784156	ILLUMINA	unspecified	PAIRED	PRJNA608131	SRS6200209	SAMN14165869	Eublaberus distanti	Blaberoidea; Blaberidae; Blaberinae; Eublaberus
SRR11148035	MEGAHIT v1.2.9	5432673120	RNA-Seq	SRX7784155	ILLUMINA	unspecified	PAIRED	PRJNA608131	SRS6200208	SAMN14165868	Eublaberus distanti	Blaberoidea; Blaberidae; Blaberinae; Eublaberus
SRR11148036	MEGAHIT v1.2.9	4188237120	RNA-Seq	SRX7784154	ILLUMINA	unspecified	PAIRED	PRJNA608131	SRS6200207	SAMN14165867	Eublaberus distanti	Blaberoidea; Blaberidae; Blaberinae; Eublaberus
SRR11148037	MEGAHIT v1.2.9	5421155200	RNA-Seq	SRX7784153	ILLUMINA	unspecified	PAIRED	PRJNA608131	SRS6200206	SAMN14165866	Eublaberus distanti	Blaberoidea; Blaberidae; Blaberinae; Eublaberus
SRR11486203	MEGAHIT v1.2.9	7740676200	RNA-Seq	SRX8062340	ILLUMINA	cDNA	PAIRED	PRJNA623052	SRS6430780	SAMN14537683	Blattella germanica	Blaberoidea; Ectobiidae; Blattellinae; Blattella
SRR11486204	MEGAHIT v1.2.9	7115375100	RNA-Seq	SRX8062339	ILLUMINA	cDNA	PAIRED	PRJNA623052	SRS6430780	SAMN14537683	Blattella germanica	Blaberoidea; Ectobiidae; Blattellinae; Blattella
SRR11486205	MEGAHIT v1.2.9	7470429300	RNA-Seq	SRX8062338	ILLUMINA	cDNA	PAIRED	PRJNA623052	SRS6430780	SAMN14537683	Blattella germanica	Blaberoidea; Ectobiidae; Blattellinae; Blattella
SRR11525178	MEGAHIT v1.2.9	6065174100	RNA-Seq	SRX8062339	ILLUMINA	cDNA	PAIRED	PRJNA623052	SRS6430780	SAMN14537683	Blattella germanica	Blaberoidea; Ectobiidae; Blattellinae; Blattella
SRR11525179	MEGAHIT v1.2.9	7198336200	RNA-Seq	SRX8062339	ILLUMINA	cDNA	PAIRED	PRJNA623052	SRS6430780	SAMN14537683	Blattella germanica	Blaberoidea; Ectobiidae; Blattellinae; Blattella
SRR11525180	MEGAHIT v1.2.9	7147126800	RNA-Seq	SRX8062339	ILLUMINA	cDNA	PAIRED	PRJNA623052	SRS6430780	SAMN14537683	Blattella germanica	Blaberoidea; Ectobiidae; Blattellinae; Blattella
SRR11525181	MEGAHIT v1.2.9	6732145200	RNA-Seq	SRX8062338	ILLUMINA	cDNA	PAIRED	PRJNA623052	SRS6430780	SAMN14537683	Blattella germanica	Blaberoidea; Ectobiidae; Blattellinae; Blattella
SRR11525182	MEGAHIT v1.2.9	6290514300	RNA-Seq	SRX8062338	ILLUMINA	cDNA	PAIRED	PRJNA623052	SRS6430780	SAMN14537683	Blattella germanica	Blaberoidea; Ectobiidae; Blattellinae; Blattella
SRR11525183	MEGAHIT v1.2.9	6140599200	RNA-Seq	SRX8062338	ILLUMINA	cDNA	PAIRED	PRJNA623052	SRS6430780	SAMN14537683	Blattella germanica	Blaberoidea; Ectobiidae; Blattellinae; Blattella
SRR11525184	MEGAHIT v1.2.9	7260301500	RNA-Seq	SRX8062340	ILLUMINA	cDNA	PAIRED	PRJNA623052	SRS6430780	SAMN14537683	Blattella germanica	Blaberoidea; Ectobiidae; Blattellinae; Blattella
SRR1167035	TRINITY v2.8.6	8765057340	RNA-Seq	SRX469225	ILLUMINA	RANDOM	PAIRED	PRJNA203244	SRS556541	SAMN02639793	Zootermopsis nevadensis	Blattoidea; Termitoidae; Termopsidae; Termopsinae; Termopsini; Zootermopsis
SRR1167037	TRINITY v2.8.6	8176212540	RNA-Seq	SRX469230	ILLUMINA	RANDOM	PAIRED	PRJNA203244	SRS556543	SAMN02639799	Zootermopsis nevadensis	Blattoidea; Termitoidae; Termopsidae; Termopsinae; Termopsini; Zootermopsis
SRR1167039	TRINITY v2.8.6	6232308120	RNA-Seq	SRX469228	ILLUMINA	RANDOM	PAIRED	PRJNA203244	SRS556541	SAMN02639793	Zootermopsis nevadensis	Blattoidea; Termitoidae; Termopsidae; Termopsinae; Termopsini; Zootermopsis
SRR1167040	TRINITY v2.8.6	7128199620	RNA-Seq	SRX469229	ILLUMINA	RANDOM	PAIRED	PRJNA203244	SRS556541	SAMN02639793	Zootermopsis nevadensis	Blattoidea; Termitoidae; Termopsidae; Termopsinae; Termopsini; Zootermopsis
SRR1167041	TRINITY v2.8.6	8043927300	RNA-Seq	SRX469231	ILLUMINA	RANDOM	PAIRED	PRJNA203244	SRS556543	SAMN02639799	Zootermopsis nevadensis	Blattoidea; Termitoidae; Termopsidae; Termopsinae; Termopsini; Zootermopsis
SRR1167042	TRINITY v2.8.6	7616948760	RNA-Seq	SRX469232	ILLUMINA	RANDOM	PAIRED	PRJNA203244	SRS556543	SAMN02639799	Zootermopsis nevadensis	Blattoidea; Termitoidae; Termopsidae; Termopsinae; Termopsini; Zootermopsis
SRR1167043	TRINITY v2.8.6	9023623200	RNA-Seq	SRX283811	ILLUMINA	RANDOM	PAIRED	PRJNA203244	SRS426996	SAMN02146282	Zootermopsis nevadensis	Blattoidea; Termitoidae; Termopsidae; Termopsinae; Termopsini; Zootermopsis
SRR1167044	TRINITY v2.8.6	6501638520	RNA-Seq	SRX283814	ILLUMINA	RANDOM	PAIRED	PRJNA203244	SRS426998	SAMN02146283	Zootermopsis nevadensis	Blattoidea; Termitoidae; Termopsidae; Termopsinae; Termopsini; Zootermopsis
SRR1167178	TRINITY v2.8.6	6487435980	RNA-Seq	SRX469233	ILLUMINA	RANDOM	PAIRED	PRJNA203244	SRS427013	SAMN02146297	Zootermopsis nevadensis	Blattoidea; Termitoidae; Termopsidae; Termopsinae; Termopsini; Zootermopsis
SRR1167247	TRINITY v2.8.6	5670267840	RNA-Seq	SRX469234	ILLUMINA	RANDOM	PAIRED	PRJNA203244	SRS427013	SAMN02146297	Zootermopsis nevadensis	Blattoidea; Termitoidae; Termopsidae; Termopsinae; Termopsini; Zootermopsis
SRR1167255	TRINITY v2.8.6	8241957720	RNA-Seq	SRX469293	ILLUMINA	PCR	PAIRED	PRJNA203244	SRS427012	SAMN02146296	Zootermopsis nevadensis	Blattoidea; Termitoidae; Termopsidae; Termopsinae; Termopsini; Zootermopsis
SRR1167256	TRINITY v2.8.6	7102608120	RNA-Seq	SRX469294	ILLUMINA	RANDOM	PAIRED	PRJNA203244	SRS427012	SAMN02146296	Zootermopsis nevadensis	Blattoidea; Termitoidae; Termopsidae; Termopsinae; Termopsini; Zootermopsis
SRR12381713	MEGAHIT v1.2.9	5857387462	RNA-Seq	SRX8880421	ILLUMINA	cDNA	PAIRED	PRJNA654896	SRS7140476	SAMN15719839	Cryptotermes secundus	Blattoidea; Termitoidae; Kalotermitidae; Cryptotermitinae; Cryptotermes
SRR12381714	MEGAHIT v1.2.9	7290085472	RNA-Seq	SRX8880420	ILLUMINA	cDNA	PAIRED	PRJNA654896	SRS7140475	SAMN15719838	Cryptotermes secundus	Blattoidea; Termitoidae; Kalotermitidae; Cryptotermitinae; Cryptotermes
SRR12381715	MEGAHIT v1.2.9	5087313515	RNA-Seq	SRX8880419	ILLUMINA	cDNA	PAIRED	PRJNA654896	SRS7140474	SAMN15719837	Cryptotermes secundus	Blattoidea; Termitoidae; Kalotermitidae; Cryptotermitinae; Cryptotermes
SRR12381716	MEGAHIT v1.2.9	4935843094	RNA-Seq	SRX8880418	ILLUMINA	cDNA	PAIRED	PRJNA654896	SRS7140473	SAMN15719836	Cryptotermes secundus	Blattoidea; Termitoidae; Kalotermitidae; Cryptotermitinae; Cryptotermes
SRR12381717	MEGAHIT v1.2.9	7938480451	RNA-Seq	SRX8880417	ILLUMINA	cDNA	PAIRED	PRJNA654896	SRS7140472	SAMN15719835	Cryptotermes secundus	Blattoidea; Termitoidae; Kalotermitidae; Cryptotermitinae; Cryptotermes
SRR12381718	MEGAHIT v1.2.9	5385104489	RNA-Seq	SRX8880416	ILLUMINA	cDNA	PAIRED	PRJNA654896	SRS7140471	SAMN15719834	Cryptotermes secundus	Blattoidea; Termitoidae; Kalotermitidae; Cryptotermitinae; Cryptotermes
SRR12381719	MEGAHIT v1.2.9	5235212767	RNA-Seq	SRX8880415	ILLUMINA	cDNA	PAIRED	PRJNA654896	SRS7140470	SAMN15719833	Cryptotermes secundus	Blattoidea; Termitoidae; Kalotermitidae; Cryptotermitinae; Cryptotermes
SRR12381720	MEGAHIT v1.2.9	7015681898	RNA-Seq	SRX8880414	ILLUMINA	cDNA	PAIRED	PRJNA654896	SRS7140469	SAMN15719857	Cryptotermes secundus	Blattoidea; Termitoidae; Kalotermitidae; Cryptotermitinae; Cryptotermes
SRR12381721	MEGAHIT v1.2.9	7843828676	RNA-Seq	SRX8880413	ILLUMINA	cDNA	PAIRED	PRJNA654896	SRS7140468	SAMN15719856	Cryptotermes secundus	Blattoidea; Termitoidae; Kalotermitidae; Cryptotermitinae; Cryptotermes
SRR12381722	MEGAHIT v1.2.9	6558531460	RNA-Seq	SRX8880412	ILLUMINA	cDNA	PAIRED	PRJNA654896	SRS7140467	SAMN15719855	Cryptotermes secundus	Blattoidea; Termitoidae; Kalotermitidae; Cryptotermitinae; Cryptotermes
SRR12381723	MEGAHIT v1.2.9	6342444070	RNA-Seq	SRX8880411	ILLUMINA	cDNA	PAIRED	PRJNA654896	SRS7140466	SAMN15719854	Cryptotermes secundus	Blattoidea; Termitoidae; Kalotermitidae; Cryptotermitinae; Cryptotermes
SRR12381724	MEGAHIT v1.2.9	6842604777	RNA-Seq	SRX8880410	ILLUMINA	cDNA	PAIRED	PRJNA654896	SRS7140465	SAMN15719853	Cryptotermes secundus	Blattoidea; Termitoidae; Kalotermitidae; Cryptotermitinae; Cryptotermes
SRR12381725	MEGAHIT v1.2.9	7788657670	RNA-Seq	SRX8880409	ILLUMINA	cDNA	PAIRED	PRJNA654896	SRS7140464	SAMN15719852	Cryptotermes secundus	Blattoidea; Termitoidae; Kalotermitidae; Cryptotermitinae; Cryptotermes
SRR12381726	MEGAHIT v1.2.9	5497769778	RNA-Seq	SRX8880408	ILLUMINA	cDNA	PAIRED	PRJNA654896	SRS7140463	SAMN15719851	Cryptotermes secundus	Blattoidea; Termitoidae; Kalotermitidae; Cryptotermitinae; Cryptotermes
SRR12381727	MEGAHIT v1.2.9	6474185179	RNA-Seq	SRX8880407	ILLUMINA	cDNA	PAIRED	PRJNA654896	SRS7140462	SAMN15719850	Cryptotermes secundus	Blattoidea; Termitoidae; Kalotermitidae; Cryptotermitinae; Cryptotermes
SRR12381728	MEGAHIT v1.2.9	5431182795	RNA-Seq	SRX8880406	ILLUMINA	cDNA	PAIRED	PRJNA654896	SRS7140461	SAMN15719832	Cryptotermes secundus	Blattoidea; Termitoidae; Kalotermitidae; Cryptotermitinae; Cryptotermes
SRR12381729	MEGAHIT v1.2.9	5603876216	RNA-Seq	SRX8880405	ILLUMINA	cDNA	PAIRED	PRJNA654896	SRS7140460	SAMN15719849	Cryptotermes secundus	Blattoidea; Termitoidae; Kalotermitidae; Cryptotermitinae; Cryptotermes
SRR12381730	MEGAHIT v1.2.9	5873225701	RNA-Seq	SRX8880404	ILLUMINA	cDNA	PAIRED	PRJNA654896	SRS7140459	SAMN15719848	Cryptotermes secundus	Blattoidea; Termitoidae; Kalotermitidae; Cryptotermitinae; Cryptotermes
SRR12381731	MEGAHIT v1.2.9	4535484923	RNA-Seq	SRX8880403	ILLUMINA	cDNA	PAIRED	PRJNA654896	SRS7140458	SAMN15719847	Cryptotermes secundus	Blattoidea; Termitoidae; Kalotermitidae; Cryptotermitinae; Cryptotermes
SRR12381732	MEGAHIT v1.2.9	4215145946	RNA-Seq	SRX8880402	ILLUMINA	cDNA	PAIRED	PRJNA654896	SRS7140457	SAMN15719846	Cryptotermes secundus	Blattoidea; Termitoidae; Kalotermitidae; Cryptotermitinae; Cryptotermes
SRR12381733	MEGAHIT v1.2.9	5213117584	RNA-Seq	SRX8880401	ILLUMINA	cDNA	PAIRED	PRJNA654896	SRS7140456	SAMN15719845	Cryptotermes secundus	Blattoidea; Termitoidae; Kalotermitidae; Cryptotermitinae; Cryptotermes
SRR12381734	MEGAHIT v1.2.9	5833631328	RNA-Seq	SRX8880400	ILLUMINA	cDNA	PAIRED	PRJNA654896	SRS7140455	SAMN15719844	Cryptotermes secundus	Blattoidea; Termitoidae; Kalotermitidae; Cryptotermitinae; Cryptotermes
SRR12381735	MEGAHIT v1.2.9	6440709330	RNA-Seq	SRX8880399	ILLUMINA	cDNA	PAIRED	PRJNA654896	SRS7140454	SAMN15719843	Cryptotermes secundus	Blattoidea; Termitoidae; Kalotermitidae; Cryptotermitinae; Cryptotermes
SRR12381736	MEGAHIT v1.2.9	5449071719	RNA-Seq	SRX8880398	ILLUMINA	cDNA	PAIRED	PRJNA654896	SRS7140453	SAMN15719842	Cryptotermes secundus	Blattoidea; Termitoidae; Kalotermitidae; Cryptotermitinae; Cryptotermes
SRR12381737	MEGAHIT v1.2.9	4357377711	RNA-Seq	SRX8880397	ILLUMINA	cDNA	PAIRED	PRJNA654896	SRS7140452	SAMN15719841	Cryptotermes secundus	Blattoidea; Termitoidae; Kalotermitidae; Cryptotermitinae; Cryptotermes
SRR12381738	MEGAHIT v1.2.9	5142216294	RNA-Seq	SRX8880396	ILLUMINA	cDNA	PAIRED	PRJNA654896	SRS7140451	SAMN15719840	Cryptotermes secundus	Blattoidea; Termitoidae; Kalotermitidae; Cryptotermitinae; Cryptotermes
SRR12381739	MEGAHIT v1.2.9	5723072929	RNA-Seq	SRX8880395	ILLUMINA	cDNA	PAIRED	PRJNA654896	SRS7140450	SAMN15719831	Cryptotermes secundus	Blattoidea; Termitoidae; Kalotermitidae; Cryptotermitinae; Cryptotermes
SRR12381740	MEGAHIT v1.2.9	5270792278	RNA-Seq	SRX8880394	ILLUMINA	cDNA	PAIRED	PRJNA654896	SRS7140449	SAMN15719830	Cryptotermes secundus	Blattoidea; Termitoidae; Kalotermitidae; Cryptotermitinae; Cryptotermes
SRR12381741	MEGAHIT v1.2.9	5934683730	RNA-Seq	SRX8880437	ILLUMINA	cDNA	PAIRED	PRJNA655108	SRS7140492	SAMN15719916	Cryptotermes secundus	Blattoidea; Termitoidae; Kalotermitidae; Cryptotermitinae; Cryptotermes
SRR12381742	MEGAHIT v1.2.9	6658077673	RNA-Seq	SRX8880436	ILLUMINA	cDNA	PAIRED	PRJNA655108	SRS7140491	SAMN15719915	Cryptotermes secundus	Blattoidea; Termitoidae; Kalotermitidae; Cryptotermitinae; Cryptotermes
SRR12381743	MEGAHIT v1.2.9	8129181490	RNA-Seq	SRX8880435	ILLUMINA	cDNA	PAIRED	PRJNA655108	SRS7140490	SAMN15719914	Cryptotermes secundus	Blattoidea; Termitoidae; Kalotermitidae; Cryptotermitinae; Cryptotermes
SRR12381744	MEGAHIT v1.2.9	5925991397	RNA-Seq	SRX8880434	ILLUMINA	cDNA	PAIRED	PRJNA655108	SRS7140489	SAMN15719913	Cryptotermes secundus	Blattoidea; Termitoidae; Kalotermitidae; Cryptotermitinae; Cryptotermes
SRR12381745	MEGAHIT v1.2.9	7333019310	RNA-Seq	SRX8880433	ILLUMINA	cDNA	PAIRED	PRJNA655108	SRS7140488	SAMN15719912	Cryptotermes secundus	Blattoidea; Termitoidae; Kalotermitidae; Cryptotermitinae; Cryptotermes
SRR12381746	MEGAHIT v1.2.9	6976888697	RNA-Seq	SRX8880432	ILLUMINA	cDNA	PAIRED	PRJNA655108	SRS7140487	SAMN15719911	Cryptotermes secundus	Blattoidea; Termitoidae; Kalotermitidae; Cryptotermitinae; Cryptotermes
SRR12381747	MEGAHIT v1.2.9	7427597713	RNA-Seq	SRX8880431	ILLUMINA	cDNA	PAIRED	PRJNA655108	SRS7140486	SAMN15719910	Cryptotermes secundus	Blattoidea; Termitoidae; Kalotermitidae; Cryptotermitinae; Cryptotermes
SRR12381748	MEGAHIT v1.2.9	8807316091	RNA-Seq	SRX8880430	ILLUMINA	cDNA	PAIRED	PRJNA655108	SRS7140485	SAMN15719909	Cryptotermes secundus	Blattoidea; Termitoidae; Kalotermitidae; Cryptotermitinae; Cryptotermes
SRR12381749	MEGAHIT v1.2.9	8232458861	RNA-Seq	SRX8880429	ILLUMINA	cDNA	PAIRED	PRJNA655108	SRS7140484	SAMN15719922	Cryptotermes secundus	Blattoidea; Termitoidae; Kalotermitidae; Cryptotermitinae; Cryptotermes
SRR12381750	MEGAHIT v1.2.9	6627672560	RNA-Seq	SRX8880428	ILLUMINA	cDNA	PAIRED	PRJNA655108	SRS7140482	SAMN15719921	Cryptotermes secundus	Blattoidea; Termitoidae; Kalotermitidae; Cryptotermitinae; Cryptotermes
SRR12381751	MEGAHIT v1.2.9	6733580343	RNA-Seq	SRX8880427	ILLUMINA	cDNA	PAIRED	PRJNA655108	SRS7140483	SAMN15719920	Cryptotermes secundus	Blattoidea; Termitoidae; Kalotermitidae; Cryptotermitinae; Cryptotermes
SRR12381752	MEGAHIT v1.2.9	7656356617	RNA-Seq	SRX8880426	ILLUMINA	cDNA	PAIRED	PRJNA655108	SRS7140480	SAMN15719919	Cryptotermes secundus	Blattoidea; Termitoidae; Kalotermitidae; Cryptotermitinae; Cryptotermes
SRR12381753	MEGAHIT v1.2.9	6383867703	RNA-Seq	SRX8880425	ILLUMINA	cDNA	PAIRED	PRJNA655108	SRS7140479	SAMN15719918	Cryptotermes secundus	Blattoidea; Termitoidae; Kalotermitidae; Cryptotermitinae; Cryptotermes
SRR12381754	MEGAHIT v1.2.9	8222501875	RNA-Seq	SRX8880424	ILLUMINA	cDNA	PAIRED	PRJNA655108	SRS7140477	SAMN15719917	Cryptotermes secundus	Blattoidea; Termitoidae; Kalotermitidae; Cryptotermitinae; Cryptotermes
SRR12381755	MEGAHIT v1.2.9	9097128091	RNA-Seq	SRX8880423	ILLUMINA	cDNA	PAIRED	PRJNA655108	SRS7140478	SAMN15719908	Cryptotermes secundus	Blattoidea; Termitoidae; Kalotermitidae; Cryptotermitinae; Cryptotermes
SRR12381756	MEGAHIT v1.2.9	7807735697	RNA-Seq	SRX8880422	ILLUMINA	cDNA	PAIRED	PRJNA655108	SRS7140481	SAMN15719907	Cryptotermes secundus	Blattoidea; Termitoidae; Kalotermitidae; Cryptotermitinae; Cryptotermes
SRR12393522	MEGAHIT v1.2.9	4959468112	RNA-Seq	SRX8891924	ILLUMINA	size fractionation	PAIRED	PRJNA635910	SRS7151351	SAMN15580089	Reticulitermes flavipes	Blattoidea; Termitoidae; Rhinotermitidae; Heterotermitinae; Reticulitermes; Reticulitermes
SRR12393523	MEGAHIT v1.2.9	3369774932	RNA-Seq	SRX8891923	ILLUMINA	size fractionation	PAIRED	PRJNA635910	SRS7151350	SAMN15580088	Coptotermes formosanus	Blattoidea; Termitoidae; Rhinotermitidae; Coptotermitinae; Coptotermes
SRR12393524	MEGAHIT v1.2.9	4613768036	RNA-Seq	SRX8891922	ILLUMINA	size fractionation	PAIRED	PRJNA635910	SRS7151349	SAMN15580087	Cryptotermes brevis	Blattoidea; Termitoidae; Kalotermitidae; Cryptotermitinae; Cryptotermes
SRR12393525	MEGAHIT v1.2.9	4493626562	RNA-Seq	SRX8891921	ILLUMINA	size fractionation	PAIRED	PRJNA635910	SRS7151334	SAMN15580081	Blatta orientalis	Blattoidea; Blattidae; Blattinae; Blatta
SRR12393526	MEGAHIT v1.2.9	4379064060	RNA-Seq	SRX8891920	ILLUMINA	size fractionation	PAIRED	PRJNA635910	SRS7151334	SAMN15580081	Blatta orientalis	Blattoidea; Blattidae; Blattinae; Blatta
SRR12393527	MEGAHIT v1.2.9	4783395592	RNA-Seq	SRX8891919	ILLUMINA	size fractionation	PAIRED	PRJNA635910	SRS7151334	SAMN15580081	Blatta orientalis	Blattoidea; Blattidae; Blattinae; Blatta
SRR12393528	MEGAHIT v1.2.9	5881476294	RNA-Seq	SRX8891918	ILLUMINA	size fractionation	PAIRED	PRJNA635910	SRS7151348	SAMN15580086	Kalotermes flavicollis	Blattoidea; Termitoidae; Kalotermitidae; Kalotermitinae; Kalotermes
SRR12393529	MEGAHIT v1.2.9	4099829261	RNA-Seq	SRX8891917	ILLUMINA	size fractionation	PAIRED	PRJNA635910	SRS7151334	SAMN15580081	Blatta orientalis	Blattoidea; Blattidae; Blattinae; Blatta
SRR12393530	MEGAHIT v1.2.9	4687596097	RNA-Seq	SRX8891916	ILLUMINA	size fractionation	PAIRED	PRJNA635910	SRS7151334	SAMN15580081	Blatta orientalis	Blattoidea; Blattidae; Blattinae; Blatta
SRR12393531	MEGAHIT v1.2.9	4229744966	RNA-Seq	SRX8891915	ILLUMINA	size fractionation	PAIRED	PRJNA635910	SRS7151334	SAMN15580081	Blatta orientalis	Blattoidea; Blattidae; Blattinae; Blatta
SRR12393532	MEGAHIT v1.2.9	2336693920	RNA-Seq	SRX8891914	ILLUMINA	size fractionation	PAIRED	PRJNA635910	SRS7151344	SAMN15580085	Neotermes castaneus	Blattoidea; Termitoidae; Kalotermitidae; Neotermitinae; Neotermes
SRR12393533	MEGAHIT v1.2.9	2477171047	RNA-Seq	SRX8891913	ILLUMINA	size fractionation	PAIRED	PRJNA635910	SRS7151344	SAMN15580085	Neotermes castaneus	Blattoidea; Termitoidae; Kalotermitidae; Neotermitinae; Neotermes
SRR12393534	MEGAHIT v1.2.9	2331161904	RNA-Seq	SRX8891912	ILLUMINA	size fractionation	PAIRED	PRJNA635910	SRS7151344	SAMN15580085	Neotermes castaneus	Blattoidea; Termitoidae; Kalotermitidae; Neotermitinae; Neotermes
SRR12393535	MEGAHIT v1.2.9	2984313455	RNA-Seq	SRX8891911	ILLUMINA	size fractionation	PAIRED	PRJNA635910	SRS7151344	SAMN15580085	Neotermes castaneus	Blattoidea; Termitoidae; Kalotermitidae; Neotermitinae; Neotermes
SRR12393536	MEGAHIT v1.2.9	2697641571	RNA-Seq	SRX8891910	ILLUMINA	size fractionation	PAIRED	PRJNA635910	SRS7151344	SAMN15580085	Neotermes castaneus	Blattoidea; Termitoidae; Kalotermitidae; Neotermitinae; Neotermes
SRR12393537	MEGAHIT v1.2.9	2858391278	RNA-Seq	SRX8891909	ILLUMINA	size fractionation	PAIRED	PRJNA635910	SRS7151344	SAMN15580085	Neotermes castaneus	Blattoidea; Termitoidae; Kalotermitidae; Neotermitinae; Neotermes
SRR12393538	MEGAHIT v1.2.9	2722160971	RNA-Seq	SRX8891908	ILLUMINA	size fractionation	PAIRED	PRJNA635910	SRS7151344	SAMN15580085	Neotermes castaneus	Blattoidea; Termitoidae; Kalotermitidae; Neotermitinae; Neotermes
SRR12393539	MEGAHIT v1.2.9	6080731012	RNA-Seq	SRX8891907	ILLUMINA	size fractionation	PAIRED	PRJNA635910	SRS7151344	SAMN15580085	Neotermes castaneus	Blattoidea; Termitoidae; Kalotermitidae; Neotermitinae; Neotermes
SRR12393540	MEGAHIT v1.2.9	2728064828	RNA-Seq	SRX8891906	ILLUMINA	size fractionation	PAIRED	PRJNA635910	SRS7151344	SAMN15580085	Neotermes castaneus	Blattoidea; Termitoidae; Kalotermitidae; Neotermitinae; Neotermes
SRR12393541	MEGAHIT v1.2.9	3312306711	RNA-Seq	SRX8891905	ILLUMINA	size fractionation	PAIRED	PRJNA635910	SRS7151344	SAMN15580085	Neotermes castaneus	Blattoidea; Termitoidae; Kalotermitidae; Neotermitinae; Neotermes
SRR12393542	MEGAHIT v1.2.9	2942564466	RNA-Seq	SRX8891904	ILLUMINA	size fractionation	PAIRED	PRJNA635910	SRS7151344	SAMN15580085	Neotermes castaneus	Blattoidea; Termitoidae; Kalotermitidae; Neotermitinae; Neotermes
SRR12393543	MEGAHIT v1.2.9	2419884936	RNA-Seq	SRX8891903	ILLUMINA	size fractionation	PAIRED	PRJNA635910	SRS7151344	SAMN15580085	Neotermes castaneus	Blattoidea; Termitoidae; Kalotermitidae; Neotermitinae; Neotermes
SRR12393544	MEGAHIT v1.2.9	2662072168	RNA-Seq	SRX8891902	ILLUMINA	size fractionation	PAIRED	PRJNA635910	SRS7151344	SAMN15580085	Neotermes castaneus	Blattoidea; Termitoidae; Kalotermitidae; Neotermitinae; Neotermes
SRR12393545	MEGAHIT v1.2.9	2871161350	RNA-Seq	SRX8891901	ILLUMINA	size fractionation	PAIRED	PRJNA635910	SRS7151344	SAMN15580085	Neotermes castaneus	Blattoidea; Termitoidae; Kalotermitidae; Neotermitinae; Neotermes
SRR12393546	MEGAHIT v1.2.9	2803183131	RNA-Seq	SRX8891900	ILLUMINA	size fractionation	PAIRED	PRJNA635910	SRS7151344	SAMN15580085	Neotermes castaneus	Blattoidea; Termitoidae; Kalotermitidae; Neotermitinae; Neotermes
SRR12393547	MEGAHIT v1.2.9	2840642036	RNA-Seq	SRX8891899	ILLUMINA	size fractionation	PAIRED	PRJNA635910	SRS7151344	SAMN15580085	Neotermes castaneus	Blattoidea; Termitoidae; Kalotermitidae; Neotermitinae; Neotermes
SRR12393548	MEGAHIT v1.2.9	2528251889	RNA-Seq	SRX8891898	ILLUMINA	size fractionation	PAIRED	PRJNA635910	SRS7151344	SAMN15580085	Neotermes castaneus	Blattoidea; Termitoidae; Kalotermitidae; Neotermitinae; Neotermes
SRR12393549	MEGAHIT v1.2.9	2924690836	RNA-Seq	SRX8891897	ILLUMINA	size fractionation	PAIRED	PRJNA635910	SRS7151344	SAMN15580085	Neotermes castaneus	Blattoidea; Termitoidae; Kalotermitidae; Neotermitinae; Neotermes
SRR12393550	MEGAHIT v1.2.9	5527747519	RNA-Seq	SRX8891896	ILLUMINA	size fractionation	PAIRED	PRJNA635910	SRS7151347	SAMN15580084	Mastotermes darwiniensis	Blattoidea; Termitoidae; Mastotermitidae; Mastotermes
SRR12393551	MEGAHIT v1.2.9	3536873354	RNA-Seq	SRX8891895	ILLUMINA	size fractionation	PAIRED	PRJNA635910	SRS7151344	SAMN15580085	Neotermes castaneus	Blattoidea; Termitoidae; Kalotermitidae; Neotermitinae; Neotermes
SRR12393552	MEGAHIT v1.2.9	4995872119	RNA-Seq	SRX8891894	ILLUMINA	size fractionation	PAIRED	PRJNA635910	SRS7151334	SAMN15580081	Blatta orientalis	Blattoidea; Blattidae; Blattinae; Blatta
SRR12393553	MEGAHIT v1.2.9	6294210755	RNA-Seq	SRX8891893	ILLUMINA	size fractionation	PAIRED	PRJNA635910	SRS7151334	SAMN15580081	Blatta orientalis	Blattoidea; Blattidae; Blattinae; Blatta
SRR12393554	MEGAHIT v1.2.9	6274392700	RNA-Seq	SRX8891892	ILLUMINA	size fractionation	PAIRED	PRJNA635910	SRS7151334	SAMN15580081	Blatta orientalis	Blattoidea; Blattidae; Blattinae; Blatta
SRR12393555	MEGAHIT v1.2.9	5291218236	RNA-Seq	SRX8891891	ILLUMINA	size fractionation	PAIRED	PRJNA635910	SRS7151334	SAMN15580081	Blatta orientalis	Blattoidea; Blattidae; Blattinae; Blatta
SRR12393556	MEGAHIT v1.2.9	3203868114	RNA-Seq	SRX8891890	ILLUMINA	size fractionation	PAIRED	PRJNA635910	SRS7151345	SAMN15580082	Cryptocercus meridianus	Blattoidea; Cryptocercidae; Cryptocercus
SRR12393557	MEGAHIT v1.2.9	3658174817	RNA-Seq	SRX8891889	ILLUMINA	size fractionation	PAIRED	PRJNA635910	SRS7151345	SAMN15580082	Cryptocercus meridianus	Blattoidea; Cryptocercidae; Cryptocercus
SRR12393558	MEGAHIT v1.2.9	3397396684	RNA-Seq	SRX8891888	ILLUMINA	size fractionation	PAIRED	PRJNA635910	SRS7151345	SAMN15580082	Cryptocercus meridianus	Blattoidea; Cryptocercidae; Cryptocercus
SRR12393559	MEGAHIT v1.2.9	4111484733	RNA-Seq	SRX8891887	ILLUMINA	size fractionation	PAIRED	PRJNA635910	SRS7151345	SAMN15580082	Cryptocercus meridianus	Blattoidea; Cryptocercidae; Cryptocercus
SRR12393560	MEGAHIT v1.2.9	3070209308	RNA-Seq	SRX8891886	ILLUMINA	size fractionation	PAIRED	PRJNA635910	SRS7151344	SAMN15580085	Neotermes castaneus	Blattoidea; Termitoidae; Kalotermitidae; Neotermitinae; Neotermes
SRR12393561	MEGAHIT v1.2.9	4594700297	RNA-Seq	SRX8891885	ILLUMINA	size fractionation	PAIRED	PRJNA635910	SRS7151346	SAMN15580083	Cryptocercus pudacuoensis	Blattoidea; Cryptocercidae; Cryptocercus
SRR12393562	MEGAHIT v1.2.9	3197176336	RNA-Seq	SRX8891884	ILLUMINA	size fractionation	PAIRED	PRJNA635910	SRS7151344	SAMN15580085	Neotermes castaneus	Blattoidea; Termitoidae; Kalotermitidae; Neotermitinae; Neotermes
SRR12393563	MEGAHIT v1.2.9	3492565529	RNA-Seq	SRX8891883	ILLUMINA	size fractionation	PAIRED	PRJNA635910	SRS7151344	SAMN15580085	Neotermes castaneus	Blattoidea; Termitoidae; Kalotermitidae; Neotermitinae; Neotermes
SRR12393564	MEGAHIT v1.2.9	2733500625	RNA-Seq	SRX8891882	ILLUMINA	size fractionation	PAIRED	PRJNA635910	SRS7151344	SAMN15580085	Neotermes castaneus	Blattoidea; Termitoidae; Kalotermitidae; Neotermitinae; Neotermes
SRR12393565	MEGAHIT v1.2.9	3325226774	RNA-Seq	SRX8891881	ILLUMINA	size fractionation	PAIRED	PRJNA635910	SRS7151344	SAMN15580085	Neotermes castaneus	Blattoidea; Termitoidae; Kalotermitidae; Neotermitinae; Neotermes
SRR12393566	MEGAHIT v1.2.9	3133686218	RNA-Seq	SRX8891880	ILLUMINA	size fractionation	PAIRED	PRJNA635910	SRS7151344	SAMN15580085	Neotermes castaneus	Blattoidea; Termitoidae; Kalotermitidae; Neotermitinae; Neotermes
SRR12393567	MEGAHIT v1.2.9	3261278917	RNA-Seq	SRX8891879	ILLUMINA	size fractionation	PAIRED	PRJNA635910	SRS7151344	SAMN15580085	Neotermes castaneus	Blattoidea; Termitoidae; Kalotermitidae; Neotermitinae; Neotermes
SRR12393568	MEGAHIT v1.2.9	2806629809	RNA-Seq	SRX8891878	ILLUMINA	size fractionation	PAIRED	PRJNA635910	SRS7151344	SAMN15580085	Neotermes castaneus	Blattoidea; Termitoidae; Kalotermitidae; Neotermitinae; Neotermes
SRR12393569	MEGAHIT v1.2.9	4181981028	RNA-Seq	SRX8891877	ILLUMINA	size fractionation	PAIRED	PRJNA635910	SRS7151344	SAMN15580085	Neotermes castaneus	Blattoidea; Termitoidae; Kalotermitidae; Neotermitinae; Neotermes
SRR12393570	MEGAHIT v1.2.9	2907467679	RNA-Seq	SRX8891876	ILLUMINA	size fractionation	PAIRED	PRJNA635910	SRS7151344	SAMN15580085	Neotermes castaneus	Blattoidea; Termitoidae; Kalotermitidae; Neotermitinae; Neotermes
SRR12393571	MEGAHIT v1.2.9	3378979721	RNA-Seq	SRX8891875	ILLUMINA	size fractionation	PAIRED	PRJNA635910	SRS7151344	SAMN15580085	Neotermes castaneus	Blattoidea; Termitoidae; Kalotermitidae; Neotermitinae; Neotermes
SRR12393572	MEGAHIT v1.2.9	4871918207	RNA-Seq	SRX8891874	ILLUMINA	size fractionation	PAIRED	PRJNA635910	SRS7151345	SAMN15580082	Cryptocercus meridianus	Blattoidea; Cryptocercidae; Cryptocercus
SRR12393573	MEGAHIT v1.2.9	3565885942	RNA-Seq	SRX8891873	ILLUMINA	size fractionation	PAIRED	PRJNA635910	SRS7151344	SAMN15580085	Neotermes castaneus	Blattoidea; Termitoidae; Kalotermitidae; Neotermitinae; Neotermes
SRR12393574	MEGAHIT v1.2.9	5539136498	RNA-Seq	SRX8891872	ILLUMINA	size fractionation	PAIRED	PRJNA635910	SRS7151343	SAMN15580098	Promirotermes sp. SH-2020	Blattoidea; Termitoidae; Termitidae; Termitinae; Termes group; Promirotermes; unclassified Promirotermes
SRR12393575	MEGAHIT v1.2.9	4333040945	RNA-Seq	SRX8891871	ILLUMINA	size fractionation	PAIRED	PRJNA635910	SRS7151342	SAMN15580097	Bulbitermes sp. SH-2020	Blattoidea; Termitoidae; Termitidae; Nasutitermitinae; Bulbitermes; unclassified Bulbitermes
SRR12393576	MEGAHIT v1.2.9	3512912427	RNA-Seq	SRX8891870	ILLUMINA	size fractionation	PAIRED	PRJNA635910	SRS7151341	SAMN15580096	Globitermes sp. SH-2020	Blattoidea; Termitoidae; Termitidae; Termitinae; Amitermes group; Globitermes; unclassified Globitermes
SRR12393577	MEGAHIT v1.2.9	4014983309	RNA-Seq	SRX8891869	ILLUMINA	size fractionation	PAIRED	PRJNA635910	SRS7151340	SAMN15580095	Dicuspiditermes sp. SH-2020	Blattoidea; Termitoidae; Termitidae; Termitinae; Pericapritermes group; Dicuspiditermes; unclassified Dicuspiditermes
SRR12393578	MEGAHIT v1.2.9	4173371945	RNA-Seq	SRX8891868	ILLUMINA	size fractionation	PAIRED	PRJNA635910	SRS7151339	SAMN15580094	Indotermes sp. SH-2020	Blattoidea; Termitoidae; Termitidae; Apicotermitinae; Indotermes; unclassified Indotermes
SRR12393579	MEGAHIT v1.2.9	3308214306	RNA-Seq	SRX8891867	ILLUMINA	size fractionation	PAIRED	PRJNA635910	SRS7151338	SAMN15580093	Pericapritermes sp. SH-2020	Blattoidea; Termitoidae; Termitidae; Termitinae; Pericapritermes group; Pericapritermes; unclassified Pericapritermes
SRR12393580	MEGAHIT v1.2.9	6415375674	RNA-Seq	SRX8891866	ILLUMINA	size fractionation	PAIRED	PRJNA635910	SRS7151337	SAMN15580092	Zootermopsis nevadensis	Blattoidea; Termitoidae; Termopsidae; Termopsinae; Termopsini; Zootermopsis
SRR12393581	MEGAHIT v1.2.9	5089239338	RNA-Seq	SRX8891865	ILLUMINA	size fractionation	PAIRED	PRJNA635910	SRS7151336	SAMN15580091	Macrotermes subhyalinus	Blattoidea; Termitoidae; Termitidae; Macrotermitinae; Macrotermes
SRR12393582	MEGAHIT v1.2.9	4335110395	RNA-Seq	SRX8891864	ILLUMINA	size fractionation	PAIRED	PRJNA635910	SRS7151335	SAMN15580090	Prorhinotermes inopinatus	Blattoidea; Termitoidae; Rhinotermitidae; Prorhinoterminae; Prorhinotermes
SRR12393583	MEGAHIT v1.2.9	4553861923	RNA-Seq	SRX8891863	ILLUMINA	size fractionation	PAIRED	PRJNA635910	SRS7151334	SAMN15580081	Blatta orientalis	Blattoidea; Blattidae; Blattinae; Blatta
SRR12393584	MEGAHIT v1.2.9	5027853957	RNA-Seq	SRX8891862	ILLUMINA	size fractionation	PAIRED	PRJNA635910	SRS7151333	SAMN15580080	Blattella germanica	Blaberoidea; Ectobiidae; Blattellinae; Blattella
SRR1296678	TRINITY v2.8.6	340899987	EST	SRX548460	LS454	unspecified	SINGLE	PRJNA248247	SRS618799	SAMN02796058	Blattella germanica	Blaberoidea; Ectobiidae; Blattellinae; Blattella
SRR1296679	TRINITY v2.8.6	381429426	EST	SRX551090	LS454	unspecified	SINGLE	PRJNA248247	SRS618801	SAMN02796059	Blattella germanica	Blaberoidea; Ectobiidae; Blattellinae; Blattella
SRR1322009	TRINITY v2.8.6	7791873462	RNA-Seq	SRX563441	ILLUMINA	PCR	PAIRED	PRJNA251501	SRS625571	SAMN02834829	Periplaneta americana	Blattoidea; Blattidae; Blattinae; Periplaneta
SRR13221217	MEGAHIT v1.2.9	8687612400	RNA-Seq	SRX9653717	ILLUMINA	cDNA	PAIRED	PRJNA683654	SRS7853026	SAMN17034126	Cryptotermes secundus	Blattoidea; Termitoidae; Kalotermitidae; Cryptotermitinae; Cryptotermes
SRR13221218	MEGAHIT v1.2.9	12542102400	RNA-Seq	SRX9653716	ILLUMINA	cDNA	PAIRED	PRJNA683654	SRS7853025	SAMN17034125	Cryptotermes secundus	Blattoidea; Termitoidae; Kalotermitidae; Cryptotermitinae; Cryptotermes
SRR13221219	MEGAHIT v1.2.9	7402188000	RNA-Seq	SRX9653715	ILLUMINA	cDNA	PAIRED	PRJNA683654	SRS7853024	SAMN17034134	Cryptotermes secundus	Blattoidea; Termitoidae; Kalotermitidae; Cryptotermitinae; Cryptotermes
SRR13221220	MEGAHIT v1.2.9	7178316600	RNA-Seq	SRX9653714	ILLUMINA	cDNA	PAIRED	PRJNA683654	SRS7853023	SAMN17034133	Cryptotermes secundus	Blattoidea; Termitoidae; Kalotermitidae; Cryptotermitinae; Cryptotermes
SRR13221221	MEGAHIT v1.2.9	7412645600	RNA-Seq	SRX9653713	ILLUMINA	cDNA	PAIRED	PRJNA683654	SRS7853022	SAMN17034132	Cryptotermes secundus	Blattoidea; Termitoidae; Kalotermitidae; Cryptotermitinae; Cryptotermes
SRR13221222	MEGAHIT v1.2.9	6566982400	RNA-Seq	SRX9653712	ILLUMINA	cDNA	PAIRED	PRJNA683654	SRS7853021	SAMN17034131	Cryptotermes secundus	Blattoidea; Termitoidae; Kalotermitidae; Cryptotermitinae; Cryptotermes
SRR13221223	MEGAHIT v1.2.9	7427205000	RNA-Seq	SRX9653711	ILLUMINA	cDNA	PAIRED	PRJNA683654	SRS7853020	SAMN17034130	Cryptotermes secundus	Blattoidea; Termitoidae; Kalotermitidae; Cryptotermitinae; Cryptotermes
SRR13221224	MEGAHIT v1.2.9	7362912200	RNA-Seq	SRX9653710	ILLUMINA	cDNA	PAIRED	PRJNA683654	SRS7853019	SAMN17034129	Cryptotermes secundus	Blattoidea; Termitoidae; Kalotermitidae; Cryptotermitinae; Cryptotermes
SRR13221225	MEGAHIT v1.2.9	8817325400	RNA-Seq	SRX9653709	ILLUMINA	cDNA	PAIRED	PRJNA683654	SRS7853018	SAMN17034128	Cryptotermes secundus	Blattoidea; Termitoidae; Kalotermitidae; Cryptotermitinae; Cryptotermes
SRR13221226	MEGAHIT v1.2.9	7345549600	RNA-Seq	SRX9653708	ILLUMINA	cDNA	PAIRED	PRJNA683654	SRS7853017	SAMN17034127	Cryptotermes secundus	Blattoidea; Termitoidae; Kalotermitidae; Cryptotermitinae; Cryptotermes
SRR13221227	MEGAHIT v1.2.9	7093951000	RNA-Seq	SRX9653707	ILLUMINA	cDNA	PAIRED	PRJNA683654	SRS7853016	SAMN17034138	Cryptotermes secundus	Blattoidea; Termitoidae; Kalotermitidae; Cryptotermitinae; Cryptotermes
SRR13221228	MEGAHIT v1.2.9	7192950000	RNA-Seq	SRX9653706	ILLUMINA	cDNA	PAIRED	PRJNA683654	SRS7853015	SAMN17034137	Cryptotermes secundus	Blattoidea; Termitoidae; Kalotermitidae; Cryptotermitinae; Cryptotermes
SRR13221229	MEGAHIT v1.2.9	8848580600	RNA-Seq	SRX9653705	ILLUMINA	cDNA	PAIRED	PRJNA683654	SRS7853014	SAMN17034136	Cryptotermes secundus	Blattoidea; Termitoidae; Kalotermitidae; Cryptotermitinae; Cryptotermes
SRR13221230	MEGAHIT v1.2.9	6798771200	RNA-Seq	SRX9653704	ILLUMINA	cDNA	PAIRED	PRJNA683654	SRS7853013	SAMN17034135	Cryptotermes secundus	Blattoidea; Termitoidae; Kalotermitidae; Cryptotermitinae; Cryptotermes
SRR13236743	MEGAHIT v1.2.9	2968178612	RNA-Seq	SRX9668789	ILLUMINA	size fractionation	PAIRED	PRJNA684026	SRS7867728	SAMN17050372	Prorhinotermes simplex	Blattoidea; Termitoidae; Rhinotermitidae; Prorhinoterminae; Prorhinotermes
SRR13236744	MEGAHIT v1.2.9	2807223182	RNA-Seq	SRX9668788	ILLUMINA	size fractionation	PAIRED	PRJNA684026	SRS7867726	SAMN17050371	Prorhinotermes simplex	Blattoidea; Termitoidae; Rhinotermitidae; Prorhinoterminae; Prorhinotermes
SRR13236745	MEGAHIT v1.2.9	2987871428	RNA-Seq	SRX9668787	ILLUMINA	size fractionation	PAIRED	PRJNA684026	SRS7867725	SAMN17050370	Prorhinotermes simplex	Blattoidea; Termitoidae; Rhinotermitidae; Prorhinoterminae; Prorhinotermes
SRR13236746	MEGAHIT v1.2.9	2802923004	RNA-Seq	SRX9668786	ILLUMINA	size fractionation	PAIRED	PRJNA684026	SRS7867727	SAMN17050369	Prorhinotermes simplex	Blattoidea; Termitoidae; Rhinotermitidae; Prorhinoterminae; Prorhinotermes
SRR13236747	MEGAHIT v1.2.9	2117156504	RNA-Seq	SRX9668785	ILLUMINA	size fractionation	PAIRED	PRJNA684026	SRS7867724	SAMN17050368	Prorhinotermes simplex	Blattoidea; Termitoidae; Rhinotermitidae; Prorhinoterminae; Prorhinotermes
SRR13236748	MEGAHIT v1.2.9	2462067382	RNA-Seq	SRX9668784	ILLUMINA	size fractionation	PAIRED	PRJNA684026	SRS7867723	SAMN17050367	Prorhinotermes simplex	Blattoidea; Termitoidae; Rhinotermitidae; Prorhinoterminae; Prorhinotermes
SRR13236749	MEGAHIT v1.2.9	3365827448	RNA-Seq	SRX9668783	ILLUMINA	size fractionation	PAIRED	PRJNA684026	SRS7867721	SAMN17050366	Prorhinotermes simplex	Blattoidea; Termitoidae; Rhinotermitidae; Prorhinoterminae; Prorhinotermes
SRR13236750	MEGAHIT v1.2.9	3151031760	RNA-Seq	SRX9668782	ILLUMINA	size fractionation	PAIRED	PRJNA684026	SRS7867722	SAMN17050365	Prorhinotermes simplex	Blattoidea; Termitoidae; Rhinotermitidae; Prorhinoterminae; Prorhinotermes
SRR1325100	TRINITY v2.8.6	1787502111	RNA-Seq	SRX565295	ILLUMINA	RANDOM PCR	SINGLE	PRJNA249058	SRS626135	SAMN02800276	Reticulitermes flavipes	Blattoidea; Termitoidae; Rhinotermitidae; Heterotermitinae; Reticulitermes; Reticulitermes
SRR1325101	TRINITY v2.8.6	2395907427	RNA-Seq	SRX565296	ILLUMINA	RANDOM PCR	SINGLE	PRJNA249058	SRS626137	SAMN02800277	Reticulitermes flavipes	Blattoidea; Termitoidae; Rhinotermitidae; Heterotermitinae; Reticulitermes; Reticulitermes
SRR1325102	TRINITY v2.8.6	511542546	RNA-Seq	SRX565297	ILLUMINA	RANDOM PCR	SINGLE	PRJNA249058	SRS626138	SAMN02800278	Reticulitermes grassei	Blattoidea; Termitoidae; Rhinotermitidae; Heterotermitinae; Reticulitermes; Reticulitermes
SRR1325103	TRINITY v2.8.6	1523844453	RNA-Seq	SRX565298	ILLUMINA	RANDOM PCR	SINGLE	PRJNA249058	SRS626140	SAMN02800279	Reticulitermes grassei	Blattoidea; Termitoidae; Rhinotermitidae; Heterotermitinae; Reticulitermes; Reticulitermes
SRR1325104	TRINITY v2.8.6	925368225	RNA-Seq	SRX565299	ILLUMINA	RANDOM PCR	SINGLE	PRJNA249058	SRS626139	SAMN02800280	Reticulitermes grassei	Blattoidea; Termitoidae; Rhinotermitidae; Heterotermitinae; Reticulitermes; Reticulitermes
SRR1325105	TRINITY v2.8.6	1294442424	RNA-Seq	SRX565300	ILLUMINA	RANDOM PCR	SINGLE	PRJNA249058	SRS626143	SAMN02800281	Reticulitermes grassei	Blattoidea; Termitoidae; Rhinotermitidae; Heterotermitinae; Reticulitermes; Reticulitermes
SRR1325106	TRINITY v2.8.6	770532276	RNA-Seq	SRX565301	ILLUMINA	RANDOM PCR	SINGLE	PRJNA249058	SRS626141	SAMN02800282	Reticulitermes grassei	Blattoidea; Termitoidae; Rhinotermitidae; Heterotermitinae; Reticulitermes; Reticulitermes
SRR1325107	TRINITY v2.8.6	971448204	RNA-Seq	SRX565302	ILLUMINA	RANDOM PCR	SINGLE	PRJNA249058	SRS626142	SAMN02800283	Reticulitermes grassei	Blattoidea; Termitoidae; Rhinotermitidae; Heterotermitinae; Reticulitermes; Reticulitermes
SRR1325108	TRINITY v2.8.6	954663339	RNA-Seq	SRX565303	ILLUMINA	RANDOM PCR	SINGLE	PRJNA249058	SRS626146	SAMN02800284	Reticulitermes grassei	Blattoidea; Termitoidae; Rhinotermitidae; Heterotermitinae; Reticulitermes; Reticulitermes
SRR1325109	TRINITY v2.8.6	832889517	RNA-Seq	SRX565304	ILLUMINA	RANDOM PCR	SINGLE	PRJNA249058	SRS626144	SAMN02800285	Reticulitermes grassei	Blattoidea; Termitoidae; Rhinotermitidae; Heterotermitinae; Reticulitermes; Reticulitermes
SRR1325110	TRINITY v2.8.6	792366957	RNA-Seq	SRX565305	ILLUMINA	RANDOM PCR	SINGLE	PRJNA249058	SRS626145	SAMN02800286	Reticulitermes grassei	Blattoidea; Termitoidae; Rhinotermitidae; Heterotermitinae; Reticulitermes; Reticulitermes
SRR1325111	TRINITY v2.8.6	2226221043	RNA-Seq	SRX565306	ILLUMINA	RANDOM PCR	SINGLE	PRJNA249058	SRS626149	SAMN02800287	Reticulitermes lucifugus	Blattoidea; Termitoidae; Rhinotermitidae; Heterotermitinae; Reticulitermes; Reticulitermes
SRR1325112	TRINITY v2.8.6	2285043831	RNA-Seq	SRX565307	ILLUMINA	RANDOM PCR	SINGLE	PRJNA249058	SRS626147	SAMN02800288	Reticulitermes lucifugus	Blattoidea; Termitoidae; Rhinotermitidae; Heterotermitinae; Reticulitermes; Reticulitermes
SRR13255030	MEGAHIT v1.2.9	16648601200	RNA-Seq	SRX9686055	ILLUMINA	cDNA	PAIRED	PRJNA685294	SRS7883676	SAMN17081621	Cryptotermes secundus	Blattoidea; Termitoidae; Kalotermitidae; Cryptotermitinae; Cryptotermes
SRR13255031	MEGAHIT v1.2.9	5787608000	RNA-Seq	SRX9686054	ILLUMINA	cDNA	PAIRED	PRJNA685294	SRS7883675	SAMN17081620	Cryptotermes secundus	Blattoidea; Termitoidae; Kalotermitidae; Cryptotermitinae; Cryptotermes
SRR13255032	MEGAHIT v1.2.9	6017089000	RNA-Seq	SRX9686053	ILLUMINA	cDNA	PAIRED	PRJNA685294	SRS7883674	SAMN17081629	Cryptotermes secundus	Blattoidea; Termitoidae; Kalotermitidae; Cryptotermitinae; Cryptotermes
SRR13255033	MEGAHIT v1.2.9	6249861000	RNA-Seq	SRX9686052	ILLUMINA	cDNA	PAIRED	PRJNA685294	SRS7883673	SAMN17081627	Cryptotermes secundus	Blattoidea; Termitoidae; Kalotermitidae; Cryptotermitinae; Cryptotermes
SRR13255034	MEGAHIT v1.2.9	4429817000	RNA-Seq	SRX9686051	ILLUMINA	cDNA	PAIRED	PRJNA685294	SRS7883672	SAMN17081628	Cryptotermes secundus	Blattoidea; Termitoidae; Kalotermitidae; Cryptotermitinae; Cryptotermes
SRR13255035	MEGAHIT v1.2.9	5029425400	RNA-Seq	SRX9686050	ILLUMINA	cDNA	PAIRED	PRJNA685294	SRS7883671	SAMN17081626	Cryptotermes secundus	Blattoidea; Termitoidae; Kalotermitidae; Cryptotermitinae; Cryptotermes
SRR13255036	MEGAHIT v1.2.9	7660940400	RNA-Seq	SRX9686049	ILLUMINA	cDNA	PAIRED	PRJNA685294	SRS7883670	SAMN17081625	Cryptotermes secundus	Blattoidea; Termitoidae; Kalotermitidae; Cryptotermitinae; Cryptotermes
SRR13255037	MEGAHIT v1.2.9	8260504600	RNA-Seq	SRX9686048	ILLUMINA	cDNA	PAIRED	PRJNA685294	SRS7883669	SAMN17081624	Cryptotermes secundus	Blattoidea; Termitoidae; Kalotermitidae; Cryptotermitinae; Cryptotermes
SRR13255038	MEGAHIT v1.2.9	8555750200	RNA-Seq	SRX9686047	ILLUMINA	cDNA	PAIRED	PRJNA685294	SRS7883668	SAMN17081623	Cryptotermes secundus	Blattoidea; Termitoidae; Kalotermitidae; Cryptotermitinae; Cryptotermes
SRR13255039	MEGAHIT v1.2.9	2841352600	RNA-Seq	SRX9686046	ILLUMINA	cDNA	PAIRED	PRJNA685294	SRS7883667	SAMN17081644	Cryptotermes secundus	Blattoidea; Termitoidae; Kalotermitidae; Cryptotermitinae; Cryptotermes
SRR13255040	MEGAHIT v1.2.9	5916447000	RNA-Seq	SRX9686045	ILLUMINA	cDNA	PAIRED	PRJNA685294	SRS7883666	SAMN17081643	Cryptotermes secundus	Blattoidea; Termitoidae; Kalotermitidae; Cryptotermitinae; Cryptotermes
SRR13255041	MEGAHIT v1.2.9	5264003000	RNA-Seq	SRX9686044	ILLUMINA	cDNA	PAIRED	PRJNA685294	SRS7883665	SAMN17081642	Cryptotermes secundus	Blattoidea; Termitoidae; Kalotermitidae; Cryptotermitinae; Cryptotermes
SRR13255042	MEGAHIT v1.2.9	5078265800	RNA-Seq	SRX9686043	ILLUMINA	cDNA	PAIRED	PRJNA685294	SRS7883664	SAMN17081641	Cryptotermes secundus	Blattoidea; Termitoidae; Kalotermitidae; Cryptotermitinae; Cryptotermes
SRR13255043	MEGAHIT v1.2.9	4065930600	RNA-Seq	SRX9686042	ILLUMINA	cDNA	PAIRED	PRJNA685294	SRS7883663	SAMN17081640	Cryptotermes secundus	Blattoidea; Termitoidae; Kalotermitidae; Cryptotermitinae; Cryptotermes
SRR13255044	MEGAHIT v1.2.9	7629332600	RNA-Seq	SRX9686041	ILLUMINA	cDNA	PAIRED	PRJNA685294	SRS7883662	SAMN17081622	Cryptotermes secundus	Blattoidea; Termitoidae; Kalotermitidae; Cryptotermitinae; Cryptotermes
SRR13255045	MEGAHIT v1.2.9	4757056600	RNA-Seq	SRX9686040	ILLUMINA	cDNA	PAIRED	PRJNA685294	SRS7883661	SAMN17081639	Cryptotermes secundus	Blattoidea; Termitoidae; Kalotermitidae; Cryptotermitinae; Cryptotermes
SRR13255046	MEGAHIT v1.2.9	5195873800	RNA-Seq	SRX9686039	ILLUMINA	cDNA	PAIRED	PRJNA685294	SRS7883660	SAMN17081638	Cryptotermes secundus	Blattoidea; Termitoidae; Kalotermitidae; Cryptotermitinae; Cryptotermes
SRR13255047	MEGAHIT v1.2.9	6330379400	RNA-Seq	SRX9686038	ILLUMINA	cDNA	PAIRED	PRJNA685294	SRS7883659	SAMN17081637	Cryptotermes secundus	Blattoidea; Termitoidae; Kalotermitidae; Cryptotermitinae; Cryptotermes
SRR13255048	MEGAHIT v1.2.9	9024207200	RNA-Seq	SRX9686037	ILLUMINA	cDNA	PAIRED	PRJNA685294	SRS7883658	SAMN17081636	Cryptotermes secundus	Blattoidea; Termitoidae; Kalotermitidae; Cryptotermitinae; Cryptotermes
SRR13255049	MEGAHIT v1.2.9	7711778800	RNA-Seq	SRX9686036	ILLUMINA	cDNA	PAIRED	PRJNA685294	SRS7883657	SAMN17081635	Cryptotermes secundus	Blattoidea; Termitoidae; Kalotermitidae; Cryptotermitinae; Cryptotermes
SRR13255050	MEGAHIT v1.2.9	13678955800	RNA-Seq	SRX9686035	ILLUMINA	cDNA	PAIRED	PRJNA685294	SRS7883656	SAMN17081634	Cryptotermes secundus	Blattoidea; Termitoidae; Kalotermitidae; Cryptotermitinae; Cryptotermes
SRR13255051	MEGAHIT v1.2.9	4888715200	RNA-Seq	SRX9686034	ILLUMINA	cDNA	PAIRED	PRJNA685294	SRS7883655	SAMN17081633	Cryptotermes secundus	Blattoidea; Termitoidae; Kalotermitidae; Cryptotermitinae; Cryptotermes
SRR13255052	MEGAHIT v1.2.9	9015311200	RNA-Seq	SRX9686033	ILLUMINA	cDNA	PAIRED	PRJNA685294	SRS7883654	SAMN17081632	Cryptotermes secundus	Blattoidea; Termitoidae; Kalotermitidae; Cryptotermitinae; Cryptotermes
SRR13255053	MEGAHIT v1.2.9	5457383200	RNA-Seq	SRX9686032	ILLUMINA	cDNA	PAIRED	PRJNA685294	SRS7883653	SAMN17081631	Cryptotermes secundus	Blattoidea; Termitoidae; Kalotermitidae; Cryptotermitinae; Cryptotermes
SRR13255054	MEGAHIT v1.2.9	6359395200	RNA-Seq	SRX9686031	ILLUMINA	cDNA	PAIRED	PRJNA685294	SRS7883652	SAMN17081630	Cryptotermes secundus	Blattoidea; Termitoidae; Kalotermitidae; Cryptotermitinae; Cryptotermes
SRR13426400	MEGAHIT v1.2.9	5686601800	RNA-Seq	SRX9841517	ILLUMINA	cDNA	PAIRED	PRJNA691762	SRS8023605	SAMN17305306	Cryptotermes secundus	Blattoidea; Termitoidae; Kalotermitidae; Cryptotermitinae; Cryptotermes
SRR13426401	MEGAHIT v1.2.9	5534080400	RNA-Seq	SRX9841516	ILLUMINA	cDNA	PAIRED	PRJNA691762	SRS8023604	SAMN17305305	Cryptotermes secundus	Blattoidea; Termitoidae; Kalotermitidae; Cryptotermitinae; Cryptotermes
SRR13426402	MEGAHIT v1.2.9	5565001000	RNA-Seq	SRX9841515	ILLUMINA	cDNA	PAIRED	PRJNA691762	SRS8023603	SAMN17305304	Cryptotermes secundus	Blattoidea; Termitoidae; Kalotermitidae; Cryptotermitinae; Cryptotermes
SRR13426403	MEGAHIT v1.2.9	5501808800	RNA-Seq	SRX9841514	ILLUMINA	cDNA	PAIRED	PRJNA691762	SRS8023602	SAMN17305303	Cryptotermes secundus	Blattoidea; Termitoidae; Kalotermitidae; Cryptotermitinae; Cryptotermes
SRR13426404	MEGAHIT v1.2.9	5698723400	RNA-Seq	SRX9841513	ILLUMINA	cDNA	PAIRED	PRJNA691762	SRS8023601	SAMN17305302	Cryptotermes secundus	Blattoidea; Termitoidae; Kalotermitidae; Cryptotermitinae; Cryptotermes
SRR13426405	MEGAHIT v1.2.9	5570310400	RNA-Seq	SRX9841512	ILLUMINA	cDNA	PAIRED	PRJNA691762	SRS8023606	SAMN17305301	Cryptotermes secundus	Blattoidea; Termitoidae; Kalotermitidae; Cryptotermitinae; Cryptotermes
SRR13426406	MEGAHIT v1.2.9	5690417000	RNA-Seq	SRX9841511	ILLUMINA	cDNA	PAIRED	PRJNA691762	SRS8023599	SAMN17305300	Cryptotermes secundus	Blattoidea; Termitoidae; Kalotermitidae; Cryptotermitinae; Cryptotermes
SRR13426407	MEGAHIT v1.2.9	5578383600	RNA-Seq	SRX9841510	ILLUMINA	cDNA	PAIRED	PRJNA691762	SRS8023597	SAMN17305299	Cryptotermes secundus	Blattoidea; Termitoidae; Kalotermitidae; Cryptotermitinae; Cryptotermes
SRR13426408	MEGAHIT v1.2.9	5574523800	RNA-Seq	SRX9841509	ILLUMINA	cDNA	PAIRED	PRJNA691762	SRS8023598	SAMN17305308	Cryptotermes secundus	Blattoidea; Termitoidae; Kalotermitidae; Cryptotermitinae; Cryptotermes
SRR13426409	MEGAHIT v1.2.9	5561460000	RNA-Seq	SRX9841508	ILLUMINA	cDNA	PAIRED	PRJNA691762	SRS8023600	SAMN17305307	Cryptotermes secundus	Blattoidea; Termitoidae; Kalotermitidae; Cryptotermitinae; Cryptotermes
SRR13426410	MEGAHIT v1.2.9	5543401400	RNA-Seq	SRX9841507	ILLUMINA	cDNA	PAIRED	PRJNA691762	SRS8023596	SAMN17305298	Cryptotermes secundus	Blattoidea; Termitoidae; Kalotermitidae; Cryptotermitinae; Cryptotermes
SRR13426411	MEGAHIT v1.2.9	5612810600	RNA-Seq	SRX9841506	ILLUMINA	cDNA	PAIRED	PRJNA691762	SRS8023595	SAMN17305297	Cryptotermes secundus	Blattoidea; Termitoidae; Kalotermitidae; Cryptotermitinae; Cryptotermes
SRR14432658	MEGAHIT v1.2.9	6710688800	RNA-Seq	SRX10783797	ILLUMINA	cDNA	PAIRED	PRJNA727164	SRS8870130	SAMN19008103	Macrotermes bellicosus	Blattoidea; Termitoidae; Termitidae; Macrotermitinae; Macrotermes
SRR14432659	MEGAHIT v1.2.9	6941166000	RNA-Seq	SRX10783796	ILLUMINA	cDNA	PAIRED	PRJNA727164	SRS8870129	SAMN19008102	Macrotermes bellicosus	Blattoidea; Termitoidae; Termitidae; Macrotermitinae; Macrotermes
SRR14432660	MEGAHIT v1.2.9	7468714400	RNA-Seq	SRX10783795	ILLUMINA	cDNA	PAIRED	PRJNA727164	SRS8870128	SAMN19008101	Macrotermes bellicosus	Blattoidea; Termitoidae; Termitidae; Macrotermitinae; Macrotermes
SRR14432661	MEGAHIT v1.2.9	6863699000	RNA-Seq	SRX10783794	ILLUMINA	cDNA	PAIRED	PRJNA727164	SRS8870127	SAMN19008100	Macrotermes bellicosus	Blattoidea; Termitoidae; Termitidae; Macrotermitinae; Macrotermes
SRR14432662	MEGAHIT v1.2.9	7579273000	RNA-Seq	SRX10783793	ILLUMINA	cDNA	PAIRED	PRJNA727164	SRS8870126	SAMN19008099	Macrotermes bellicosus	Blattoidea; Termitoidae; Termitidae; Macrotermitinae; Macrotermes
SRR14432663	MEGAHIT v1.2.9	5252512400	RNA-Seq	SRX10783792	ILLUMINA	cDNA	PAIRED	PRJNA727164	SRS8870125	SAMN19008098	Macrotermes bellicosus	Blattoidea; Termitoidae; Termitidae; Macrotermitinae; Macrotermes
SRR14432664	MEGAHIT v1.2.9	8478796200	RNA-Seq	SRX10783791	ILLUMINA	cDNA	PAIRED	PRJNA727164	SRS8870124	SAMN19008097	Macrotermes bellicosus	Blattoidea; Termitoidae; Termitidae; Macrotermitinae; Macrotermes
SRR14432665	MEGAHIT v1.2.9	5962071000	RNA-Seq	SRX10783790	ILLUMINA	cDNA	PAIRED	PRJNA727164	SRS8870123	SAMN19008096	Macrotermes bellicosus	Blattoidea; Termitoidae; Termitidae; Macrotermitinae; Macrotermes
SRR14432666	MEGAHIT v1.2.9	6296122000	RNA-Seq	SRX10783789	ILLUMINA	cDNA	PAIRED	PRJNA727164	SRS8870122	SAMN19008107	Macrotermes bellicosus	Blattoidea; Termitoidae; Termitidae; Macrotermitinae; Macrotermes
SRR14432667	MEGAHIT v1.2.9	7400484000	RNA-Seq	SRX10783788	ILLUMINA	cDNA	PAIRED	PRJNA727164	SRS8870121	SAMN19008106	Macrotermes bellicosus	Blattoidea; Termitoidae; Termitidae; Macrotermitinae; Macrotermes
SRR14432668	MEGAHIT v1.2.9	6801457800	RNA-Seq	SRX10783787	ILLUMINA	cDNA	PAIRED	PRJNA727164	SRS8870120	SAMN19008105	Macrotermes bellicosus	Blattoidea; Termitoidae; Termitidae; Macrotermitinae; Macrotermes
SRR14432669	MEGAHIT v1.2.9	6030663000	RNA-Seq	SRX10783786	ILLUMINA	cDNA	PAIRED	PRJNA727164	SRS8870119	SAMN19008104	Macrotermes bellicosus	Blattoidea; Termitoidae; Termitidae; Macrotermitinae; Macrotermes
SRR14432670	MEGAHIT v1.2.9	8699184600	RNA-Seq	SRX10783785	ILLUMINA	cDNA	PAIRED	PRJNA727164	SRS8870118	SAMN19008095	Macrotermes bellicosus	Blattoidea; Termitoidae; Termitidae; Macrotermitinae; Macrotermes
SRR14432671	MEGAHIT v1.2.9	5050416800	RNA-Seq	SRX10783784	ILLUMINA	cDNA	PAIRED	PRJNA727164	SRS8870791	SAMN19008094	Macrotermes bellicosus	Blattoidea; Termitoidae; Termitidae; Macrotermitinae; Macrotermes
SRR1552487	TRINITY v2.8.6	3614730196	RNA-Seq	SRX682022	ILLUMINA	PolyA	PAIRED	PRJNA258192	SRS685558	SAMN02990086	Blattella germanica	Blaberoidea; Ectobiidae; Blattellinae; Blattella
SRR1552488	TRINITY v2.8.6	8375271982	RNA-Seq	SRX682022	ILLUMINA	PolyA	PAIRED	PRJNA258192	SRS685558	SAMN02990086	Blattella germanica	Blaberoidea; Ectobiidae; Blattellinae; Blattella
SRR1695500	TRINITY v2.8.6	116335687	RNA-Seq	SRX798229	LS454	cDNA	SINGLE	PRJNA269497	SRS781534	SAMN03253323	Blattella germanica	Blaberoidea; Ectobiidae; Blattellinae; Blattella
SRR16957437	MEGAHIT v1.2.9	2514096365	RNA-Seq	SRX13149012	ILLUMINA	cDNA	PAIRED	PRJNA780882	SRS11081360	SAMN23183259	Blattella germanica	Blaberoidea; Ectobiidae; Blattellinae; Blattella
SRR16957438	MEGAHIT v1.2.9	1841127355	RNA-Seq	SRX13149011	ILLUMINA	cDNA	PAIRED	PRJNA780882	SRS11081359	SAMN23183260	Blattella germanica	Blaberoidea; Ectobiidae; Blattellinae; Blattella
SRR16957439	MEGAHIT v1.2.9	2356023912	RNA-Seq	SRX13149010	ILLUMINA	cDNA	PAIRED	PRJNA780882	SRS11081357	SAMN23183261	Blattella germanica	Blaberoidea; Ectobiidae; Blattellinae; Blattella
SRR16957440	MEGAHIT v1.2.9	2382941974	RNA-Seq	SRX13149009	ILLUMINA	cDNA	PAIRED	PRJNA780882	SRS11081358	SAMN23183262	Blattella germanica	Blaberoidea; Ectobiidae; Blattellinae; Blattella
SRR16957441	MEGAHIT v1.2.9	2113566279	RNA-Seq	SRX13149008	ILLUMINA	cDNA	PAIRED	PRJNA780882	SRS11081356	SAMN23183263	Blattella germanica	Blaberoidea; Ectobiidae; Blattellinae; Blattella
SRR16957442	MEGAHIT v1.2.9	1857967920	RNA-Seq	SRX13149007	ILLUMINA	cDNA	PAIRED	PRJNA780882	SRS11081355	SAMN23183264	Blattella germanica	Blaberoidea; Ectobiidae; Blattellinae; Blattella
SRR1774237	TRINITY v2.8.6	439436755	RNA-Seq	SRX854076	LS454	unspecified	SINGLE	PRJNA260184	SRS827885	SAMN03018470	Coptotermes gestroi	Blattoidea; Termitoidae; Rhinotermitidae; Coptotermitinae; Coptotermes
SRR1774239	TRINITY v2.8.6	394385035	RNA-Seq	SRX854079	LS454	unspecified	SINGLE	PRJNA260184	SRS827890	SAMN03018469	Coptotermes gestroi	Blattoidea; Termitoidae; Rhinotermitidae; Coptotermitinae; Coptotermes
SRR1805891	TRINITY v2.8.6	9628570582	RNA-Seq	SRX878817	ILLUMINA	PolyA	PAIRED	PRJNA275308	SRS846700	SAMN03349538	Reticulitermes flavipes	Blattoidea; Termitoidae; Rhinotermitidae; Heterotermitinae; Reticulitermes; Reticulitermes
SRR1805895	TRINITY v2.8.6	10063346696	RNA-Seq	SRX878810	ILLUMINA	PolyA	PAIRED	PRJNA275308	SRS846705	SAMN03349539	Reticulitermes flavipes	Blattoidea; Termitoidae; Rhinotermitidae; Heterotermitinae; Reticulitermes; Reticulitermes
SRR1805901	TRINITY v2.8.6	9565699900	RNA-Seq	SRX878824	ILLUMINA	PolyA	PAIRED	PRJNA275308	SRS846707	SAMN03349544	Reticulitermes flavipes	Blattoidea; Termitoidae; Rhinotermitidae; Heterotermitinae; Reticulitermes; Reticulitermes
SRR1805967	TRINITY v2.8.6	9265604256	RNA-Seq	SRX878823	ILLUMINA	PolyA	PAIRED	PRJNA275308	SRS846708	SAMN03349543	Reticulitermes flavipes	Blattoidea; Termitoidae; Rhinotermitidae; Heterotermitinae; Reticulitermes; Reticulitermes
SRR1805968	TRINITY v2.8.6	10790042706	RNA-Seq	SRX878820	ILLUMINA	PolyA	PAIRED	PRJNA275308	SRS846710	SAMN03349541	Reticulitermes flavipes	Blattoidea; Termitoidae; Rhinotermitidae; Heterotermitinae; Reticulitermes; Reticulitermes
SRR1805969	TRINITY v2.8.6	8239625854	RNA-Seq	SRX878818	ILLUMINA	PolyA	PAIRED	PRJNA275308	SRS846711	SAMN03349540	Reticulitermes flavipes	Blattoidea; Termitoidae; Rhinotermitidae; Heterotermitinae; Reticulitermes; Reticulitermes
SRR1805970	TRINITY v2.8.6	9237824004	RNA-Seq	SRX878825	ILLUMINA	PolyA	PAIRED	PRJNA275308	SRS846712	SAMN03349545	Reticulitermes flavipes	Blattoidea; Termitoidae; Rhinotermitidae; Heterotermitinae; Reticulitermes; Reticulitermes
SRR1805971	TRINITY v2.8.6	8798164136	RNA-Seq	SRX878826	ILLUMINA	PolyA	PAIRED	PRJNA275308	SRS846713	SAMN03349546	Reticulitermes flavipes	Blattoidea; Termitoidae; Rhinotermitidae; Heterotermitinae; Reticulitermes; Reticulitermes
SRR1805972	TRINITY v2.8.6	9370127742	RNA-Seq	SRX878822	ILLUMINA	PolyA	PAIRED	PRJNA275308	SRS846714	SAMN03349542	Reticulitermes flavipes	Blattoidea; Termitoidae; Rhinotermitidae; Heterotermitinae; Reticulitermes; Reticulitermes
SRR18067184	MEGAHIT v1.2.9	6189814500	RNA-Seq	SRX14218894	ILLUMINA	Oligo-dT	PAIRED	PRJNA808215	SRS12040403	SAMN26036633	Reticulitermes chinensis	Blattoidea; Termitoidae; Rhinotermitidae; Heterotermitinae; Reticulitermes; Planifrontotermes
SRR18067185	MEGAHIT v1.2.9	6499023300	RNA-Seq	SRX14218893	ILLUMINA	Oligo-dT	PAIRED	PRJNA808215	SRS12040402	SAMN26036632	Reticulitermes chinensis	Blattoidea; Termitoidae; Rhinotermitidae; Heterotermitinae; Reticulitermes; Planifrontotermes
SRR18067186	MEGAHIT v1.2.9	6805869600	RNA-Seq	SRX14218892	ILLUMINA	Oligo-dT	PAIRED	PRJNA808215	SRS12040401	SAMN26036631	Reticulitermes chinensis	Blattoidea; Termitoidae; Rhinotermitidae; Heterotermitinae; Reticulitermes; Planifrontotermes
SRR18067187	MEGAHIT v1.2.9	6486235800	RNA-Seq	SRX14218891	ILLUMINA	Oligo-dT	PAIRED	PRJNA808215	SRS12040399	SAMN26036630	Reticulitermes chinensis	Blattoidea; Termitoidae; Rhinotermitidae; Heterotermitinae; Reticulitermes; Planifrontotermes
SRR18067188	MEGAHIT v1.2.9	5904759900	RNA-Seq	SRX14218890	ILLUMINA	Oligo-dT	PAIRED	PRJNA808215	SRS12040400	SAMN26036629	Reticulitermes chinensis	Blattoidea; Termitoidae; Rhinotermitidae; Heterotermitinae; Reticulitermes; Planifrontotermes
SRR18067189	MEGAHIT v1.2.9	6078512700	RNA-Seq	SRX14218889	ILLUMINA	Oligo-dT	PAIRED	PRJNA808215	SRS12040398	SAMN26036628	Reticulitermes chinensis	Blattoidea; Termitoidae; Rhinotermitidae; Heterotermitinae; Reticulitermes; Planifrontotermes
SRR2039534	TRINITY v2.8.6	10874547000	RNA-Seq	SRX1037601	ILLUMINA	PCR	SINGLE	PRJNA284831	SRS944818	SAMN03733458	Cryptotermes domesticus	Blattoidea; Termitoidae; Kalotermitidae; Cryptotermitinae; Cryptotermes
SRR2039535	TRINITY v2.8.6	842500400	RNA-Seq	SRX1668533	ILLUMINA	PCR	SINGLE	PRJNA284831	SRS944818	SAMN03733458	Cryptotermes domesticus	Blattoidea; Termitoidae; Kalotermitidae; Cryptotermitinae; Cryptotermes
SRR2039536	TRINITY v2.8.6	638439450	RNA-Seq	SRX1668534	ILLUMINA	PCR	SINGLE	PRJNA284831	SRS944818	SAMN03733458	Cryptotermes domesticus	Blattoidea; Termitoidae; Kalotermitidae; Cryptotermitinae; Cryptotermes
SRR2039537	TRINITY v2.8.6	692449750	RNA-Seq	SRX1668535	ILLUMINA	PCR	SINGLE	PRJNA284831	SRS944818	SAMN03733458	Cryptotermes domesticus	Blattoidea; Termitoidae; Kalotermitidae; Cryptotermitinae; Cryptotermes
SRR2155575	TRINITY v2.8.6	1161084060	RNA-Seq	SRX1142576	ILLUMINA	cDNA	PAIRED	PRJNA291673	SRS1028890	SAMN03951911	Coptotermes formosanus	Blattoidea; Termitoidae; Rhinotermitidae; Coptotermitinae; Coptotermes
SRR2155576	TRINITY v2.8.6	1231730820	RNA-Seq	SRX1142577	ILLUMINA	cDNA	PAIRED	PRJNA291673	SRS1028889	SAMN03951912	Coptotermes formosanus	Blattoidea; Termitoidae; Rhinotermitidae; Coptotermitinae; Coptotermes
SRR2155577	TRINITY v2.8.6	1192424760	RNA-Seq	SRX1142578	ILLUMINA	cDNA	PAIRED	PRJNA291673	SRS1028888	SAMN03951913	Coptotermes formosanus	Blattoidea; Termitoidae; Rhinotermitidae; Coptotermitinae; Coptotermes
SRR2155578	TRINITY v2.8.6	1240601040	RNA-Seq	SRX1142579	ILLUMINA	cDNA	PAIRED	PRJNA291673	SRS1028887	SAMN03951914	Coptotermes formosanus	Blattoidea; Termitoidae; Rhinotermitidae; Coptotermitinae; Coptotermes
SRR2994649	TRINITY v2.8.6	4687932060	RNA-Seq	SRX1481069	ILLUMINA	cDNA	PAIRED	PRJNA305845	SRS1206352	SAMN04334699	Periplaneta americana	Blattoidea; Blattidae; Blattinae; Periplaneta
SRR2994650	TRINITY v2.8.6	4781794320	RNA-Seq	SRX1481070	ILLUMINA	cDNA	PAIRED	PRJNA305845	SRS1206353	SAMN04334700	Periplaneta americana	Blattoidea; Blattidae; Blattinae; Periplaneta
SRR3056857	TRINITY v2.8.6	4566086133	RNA-Seq	SRX1502712	ILLUMINA	cDNA	PAIRED	PRJNA305949	SRS1206352	SAMN04334699	Periplaneta americana	Blattoidea; Blattidae; Blattinae; Periplaneta
SRR3056858	TRINITY v2.8.6	4643947385	RNA-Seq	SRX1502713	ILLUMINA	cDNA	PAIRED	PRJNA305949	SRS1206353	SAMN04334700	Periplaneta americana	Blattoidea; Blattidae; Blattinae; Periplaneta
SRR3089536	TRINITY v2.8.6	6886468800	RNA-Seq	SRX1520924	ILLUMINA	cDNA	PAIRED	PRJNA308153	SRS1239146	SAMN04387705	Periplaneta americana	Blattoidea; Blattidae; Blattinae; Periplaneta
SRR3089537	TRINITY v2.8.6	6518211900	RNA-Seq	SRX1520924	ILLUMINA	cDNA	PAIRED	PRJNA308153	SRS1239146	SAMN04387705	Periplaneta americana	Blattoidea; Blattidae; Blattinae; Periplaneta
SRR3089538	TRINITY v2.8.6	6475794900	RNA-Seq	SRX1520924	ILLUMINA	cDNA	PAIRED	PRJNA308153	SRS1239146	SAMN04387705	Periplaneta americana	Blattoidea; Blattidae; Blattinae; Periplaneta
SRR3095926	TRINITY v2.8.6	11019041624	RNA-Seq	SRX1526285	ILLUMINA	cDNA	PAIRED	PRJNA308390	SRS1244185	SAMN04395143	Coptotermes formosanus	Blattoidea; Termitoidae; Rhinotermitidae; Coptotermitinae; Coptotermes
SRR3097983	TRINITY v2.8.6	2301858049	RNA-Seq	SRX1528058	ILLUMINA	cDNA	PAIRED	PRJNA308507	SRS1245784	SAMN04396630	Coptotermes formosanus	Blattoidea; Termitoidae; Rhinotermitidae; Coptotermitinae; Coptotermes
SRR3097984	TRINITY v2.8.6	2172585864	RNA-Seq	SRX1528059	ILLUMINA	cDNA	PAIRED	PRJNA308507	SRS1245785	SAMN04396631	Coptotermes formosanus	Blattoidea; Termitoidae; Rhinotermitidae; Coptotermitinae; Coptotermes
SRR3097985	TRINITY v2.8.6	2237528075	RNA-Seq	SRX1528060	ILLUMINA	cDNA	PAIRED	PRJNA308507	SRS1245786	SAMN04396632	Coptotermes formosanus	Blattoidea; Termitoidae; Rhinotermitidae; Coptotermitinae; Coptotermes
SRR3097987	TRINITY v2.8.6	2214078397	RNA-Seq	SRX1528061	ILLUMINA	cDNA	PAIRED	PRJNA308507	SRS1245787	SAMN04396633	Coptotermes formosanus	Blattoidea; Termitoidae; Rhinotermitidae; Coptotermitinae; Coptotermes
SRR3139733	TRINITY v2.8.6	16996303710	RNA-Seq	SRX1557580	ILLUMINA	RANDOM	PAIRED	PRJNA309979	SRS1272914	SAMN04443348	Zootermopsis nevadensis nuttingi	Blattoidea; Termitoidae; Termopsidae; Termopsinae; Termopsini; Zootermopsis; Zootermopsis nevadensis
SRR3139734	TRINITY v2.8.6	7991490176	RNA-Seq	SRX1557581	ILLUMINA	RANDOM	PAIRED	PRJNA309979	SRS1272913	SAMN04443349	Zootermopsis nevadensis nuttingi	Blattoidea; Termitoidae; Termopsidae; Termopsinae; Termopsini; Zootermopsis; Zootermopsis nevadensis
SRR3139735	TRINITY v2.8.6	11509796216	RNA-Seq	SRX1557582	ILLUMINA	RANDOM	PAIRED	PRJNA309979	SRS1272912	SAMN04443350	Zootermopsis nevadensis nuttingi	Blattoidea; Termitoidae; Termopsidae; Termopsinae; Termopsini; Zootermopsis; Zootermopsis nevadensis
SRR3139736	TRINITY v2.8.6	12418326499	RNA-Seq	SRX1557583	ILLUMINA	RANDOM	PAIRED	PRJNA309979	SRS1272911	SAMN04443351	Zootermopsis nevadensis nuttingi	Blattoidea; Termitoidae; Termopsidae; Termopsinae; Termopsini; Zootermopsis; Zootermopsis nevadensis
SRR3139737	TRINITY v2.8.6	16352614460	RNA-Seq	SRX1557584	ILLUMINA	RANDOM	PAIRED	PRJNA309979	SRS1272910	SAMN04443352	Zootermopsis nevadensis nuttingi	Blattoidea; Termitoidae; Termopsidae; Termopsinae; Termopsini; Zootermopsis; Zootermopsis nevadensis
SRR3139738	TRINITY v2.8.6	14185323842	RNA-Seq	SRX1557585	ILLUMINA	RANDOM	PAIRED	PRJNA309979	SRS1272909	SAMN04443353	Zootermopsis nevadensis nuttingi	Blattoidea; Termitoidae; Termopsidae; Termopsinae; Termopsini; Zootermopsis; Zootermopsis nevadensis
SRR3139739	TRINITY v2.8.6	11455458424	RNA-Seq	SRX1557586	ILLUMINA	RANDOM	PAIRED	PRJNA309979	SRS1272908	SAMN04443354	Zootermopsis nevadensis nuttingi	Blattoidea; Termitoidae; Termopsidae; Termopsinae; Termopsini; Zootermopsis; Zootermopsis nevadensis
SRR3139740	TRINITY v2.8.6	14127145656	RNA-Seq	SRX1557587	ILLUMINA	RANDOM	PAIRED	PRJNA309979	SRS1272907	SAMN04443355	Zootermopsis nevadensis nuttingi	Blattoidea; Termitoidae; Termopsidae; Termopsinae; Termopsini; Zootermopsis; Zootermopsis nevadensis
SRR3139741	TRINITY v2.8.6	8354050538	RNA-Seq	SRX1557588	ILLUMINA	RANDOM	PAIRED	PRJNA309979	SRS1272906	SAMN04443356	Zootermopsis nevadensis nuttingi	Blattoidea; Termitoidae; Termopsidae; Termopsinae; Termopsini; Zootermopsis; Zootermopsis nevadensis
SRR3139742	TRINITY v2.8.6	13245103652	RNA-Seq	SRX1557589	ILLUMINA	RANDOM	PAIRED	PRJNA309979	SRS1272905	SAMN04443357	Zootermopsis nevadensis nuttingi	Blattoidea; Termitoidae; Termopsidae; Termopsinae; Termopsini; Zootermopsis; Zootermopsis nevadensis
SRR3139743	TRINITY v2.8.6	11328086552	RNA-Seq	SRX1557590	ILLUMINA	RANDOM	PAIRED	PRJNA309979	SRS1272904	SAMN04443358	Zootermopsis nevadensis nuttingi	Blattoidea; Termitoidae; Termopsidae; Termopsinae; Termopsini; Zootermopsis; Zootermopsis nevadensis
SRR3139744	TRINITY v2.8.6	12057595526	RNA-Seq	SRX1557591	ILLUMINA	RANDOM	PAIRED	PRJNA309979	SRS1272903	SAMN04443359	Zootermopsis nevadensis nuttingi	Blattoidea; Termitoidae; Termopsidae; Termopsinae; Termopsini; Zootermopsis; Zootermopsis nevadensis
SRR3178362	TRINITY v2.8.6	5087506500	RNA-Seq	SRX970716	ILLUMINA	cDNA	PAIRED	PRJNA279467	SRS885839	SAMN03448048	Macrotermes barneyi	Blattoidea; Termitoidae; Termitidae; Macrotermitinae; Macrotermes
SRR3182796	TRINITY v2.8.6	5082116580	RNA-Seq	SRX970734	ILLUMINA	cDNA	PAIRED	PRJNA279467	SRS885859	SAMN03449746	Macrotermes barneyi	Blattoidea; Termitoidae; Termitidae; Macrotermitinae; Macrotermes
SRR3182798	TRINITY v2.8.6	5127219000	RNA-Seq	SRX970738	ILLUMINA	cDNA	PAIRED	PRJNA279467	SRS886687	SAMN03449750	Macrotermes barneyi	Blattoidea; Termitoidae; Termitidae; Macrotermitinae; Macrotermes
SRR3182799	TRINITY v2.8.6	4958981640	RNA-Seq	SRX970770	ILLUMINA	cDNA	PAIRED	PRJNA279467	SRS886688	SAMN03449754	Macrotermes barneyi	Blattoidea; Termitoidae; Termitidae; Macrotermitinae; Macrotermes
SRR3182800	TRINITY v2.8.6	5058630720	RNA-Seq	SRX970766	ILLUMINA	cDNA	PAIRED	PRJNA279467	SRS886689	SAMN03449753	Macrotermes barneyi	Blattoidea; Termitoidae; Termitidae; Macrotermitinae; Macrotermes
SRR3182801	TRINITY v2.8.6	4964533020	RNA-Seq	SRX970765	ILLUMINA	cDNA	PAIRED	PRJNA279467	SRS886690	SAMN03449752	Macrotermes barneyi	Blattoidea; Termitoidae; Termitidae; Macrotermitinae; Macrotermes
SRR3182802	TRINITY v2.8.6	4989462660	RNA-Seq	SRX971678	ILLUMINA	cDNA	PAIRED	PRJNA279467	SRS888904	SAMN03450695	Macrotermes barneyi	Blattoidea; Termitoidae; Termitidae; Macrotermitinae; Macrotermes
SRR3182803	TRINITY v2.8.6	4992938640	RNA-Seq	SRX971621	ILLUMINA	cDNA	PAIRED	PRJNA279467	SRS888909	SAMN03450262	Macrotermes barneyi	Blattoidea; Termitoidae; Termitidae; Macrotermitinae; Macrotermes
SRR3182804	TRINITY v2.8.6	5079414600	RNA-Seq	SRX971622	ILLUMINA	cDNA	PAIRED	PRJNA279467	SRS888931	SAMN03450263	Macrotermes barneyi	Blattoidea; Termitoidae; Termitidae; Macrotermitinae; Macrotermes
SRR3182805	TRINITY v2.8.6	5075508960	RNA-Seq	SRX971623	ILLUMINA	cDNA	PAIRED	PRJNA279467	SRS888932	SAMN03450264	Macrotermes barneyi	Blattoidea; Termitoidae; Termitidae; Macrotermitinae; Macrotermes
SRR3182806	TRINITY v2.8.6	4965824700	RNA-Seq	SRX971624	ILLUMINA	cDNA	PAIRED	PRJNA279467	SRS888933	SAMN03450265	Macrotermes barneyi	Blattoidea; Termitoidae; Termitidae; Macrotermitinae; Macrotermes
SRR3182808	TRINITY v2.8.6	5024668140	RNA-Seq	SRX971625	ILLUMINA	cDNA	PAIRED	PRJNA279467	SRS888934	SAMN03450266	Macrotermes barneyi	Blattoidea; Termitoidae; Termitidae; Macrotermitinae; Macrotermes
SRR3182809	TRINITY v2.8.6	5110398360	RNA-Seq	SRX971626	ILLUMINA	cDNA	PAIRED	PRJNA279467	SRS888935	SAMN03450267	Macrotermes barneyi	Blattoidea; Termitoidae; Termitidae; Macrotermitinae; Macrotermes
SRR3182810	TRINITY v2.8.6	4937272380	RNA-Seq	SRX971778	ILLUMINA	cDNA	PAIRED	PRJNA279467	SRS889092	SAMN03450696	Macrotermes barneyi	Blattoidea; Termitoidae; Termitidae; Macrotermitinae; Macrotermes
SRR3182811	TRINITY v2.8.6	5078259000	RNA-Seq	SRX971779	ILLUMINA	cDNA	PAIRED	PRJNA279467	SRS889093	SAMN03450697	Macrotermes barneyi	Blattoidea; Termitoidae; Termitidae; Macrotermitinae; Macrotermes
SRR3229026	TRINITY v2.8.6	6046547580	RNA-Seq	SRX1611166	ILLUMINA	RANDOM	PAIRED	PRJNA314167	SRS1320475	SAMN04530065	Periplaneta americana	Blattoidea; Blattidae; Blattinae; Periplaneta
SRR3289663	TRINITY v2.8.6	4877384940	RNA-Seq	SRX1659262	ILLUMINA	RANDOM	PAIRED	PRJNA315589	SRS1359352	SAMN04577824	Periplaneta americana	Blattoidea; Blattidae; Blattinae; Periplaneta
SRR3289684	TRINITY v2.8.6	6046547580	RNA-Seq	SRX1659265	ILLUMINA	RANDOM	PAIRED	PRJNA315589	SRS1359353	SAMN04577829	Periplaneta americana	Blattoidea; Blattidae; Blattinae; Periplaneta
SRR3289687	TRINITY v2.8.6	5767843500	RNA-Seq	SRX1659264	ILLUMINA	RANDOM	PAIRED	PRJNA315589	SRS1359354	SAMN04577835	Periplaneta americana	Blattoidea; Blattidae; Blattinae; Periplaneta
SRR3581312	TRINITY v2.8.6	976194418	RNA-Seq	SRX1797073	ILLUMINA	cDNA	PAIRED	PRJNA322515	SRS1467651	SAMN05176286	Nauphoeta cinerea	Blaberoidea; Blaberidae; Oxyhaloinae; Nauphoeta
SRR3581673	TRINITY v2.8.6	909005438	RNA-Seq	SRX1797270	ILLUMINA	cDNA	PAIRED	PRJNA322693	SRS1465192	SAMN05172536	Nauphoeta cinerea	Blaberoidea; Blaberidae; Oxyhaloinae; Nauphoeta
SRR3586489	TRINITY v2.8.6	909005438	RNA-Seq	SRX1797270	ILLUMINA	cDNA	PAIRED	PRJNA322693	SRS1465192	SAMN05172536	Nauphoeta cinerea	Blaberoidea; Blaberidae; Oxyhaloinae; Nauphoeta
SRR4017803	TRINITY v2.8.6	9594331418	RNA-Seq	SRX2011590	ILLUMINA	RANDOM	PAIRED	PRJNA336029	SRS1608939	SAMN05473224	Reticulitermes flavipes	Blattoidea; Termitoidae; Rhinotermitidae; Heterotermitinae; Reticulitermes; Reticulitermes
SRR4017804	TRINITY v2.8.6	9570140104	RNA-Seq	SRX2011591	ILLUMINA	RANDOM	PAIRED	PRJNA336029	SRS1608939	SAMN05473224	Reticulitermes flavipes	Blattoidea; Termitoidae; Rhinotermitidae; Heterotermitinae; Reticulitermes; Reticulitermes
SRR4017805	TRINITY v2.8.6	5707194454	RNA-Seq	SRX2011592	ILLUMINA	RANDOM	PAIRED	PRJNA336029	SRS1608939	SAMN05473224	Reticulitermes flavipes	Blattoidea; Termitoidae; Rhinotermitidae; Heterotermitinae; Reticulitermes; Reticulitermes
SRR4017806	TRINITY v2.8.6	7410772168	RNA-Seq	SRX2011593	ILLUMINA	RANDOM	PAIRED	PRJNA336029	SRS1608939	SAMN05473224	Reticulitermes flavipes	Blattoidea; Termitoidae; Rhinotermitidae; Heterotermitinae; Reticulitermes; Reticulitermes
SRR4017807	TRINITY v2.8.6	8147524401	RNA-Seq	SRX2011594	ILLUMINA	RANDOM	PAIRED	PRJNA336029	SRS1608939	SAMN05473224	Reticulitermes flavipes	Blattoidea; Termitoidae; Rhinotermitidae; Heterotermitinae; Reticulitermes; Reticulitermes
SRR4017808	TRINITY v2.8.6	9349670578	RNA-Seq	SRX2011595	ILLUMINA	RANDOM	PAIRED	PRJNA336029	SRS1608939	SAMN05473224	Reticulitermes flavipes	Blattoidea; Termitoidae; Rhinotermitidae; Heterotermitinae; Reticulitermes; Reticulitermes
SRR4240472	TRINITY v2.8.6	6063390360	RNA-Seq	SRX2161444	ILLUMINA	PolyA	PAIRED	PRJNA203244	SRS1689628	SAMN05767757	Zootermopsis nevadensis	Blattoidea; Termitoidae; Termopsidae; Termopsinae; Termopsini; Zootermopsis
SRR5097509	TRINITY v2.8.6	8162306013	RNA-Seq	SRX2414319	ILLUMINA	RANDOM	PAIRED	PRJNA356979	SRS1852009	SAMN06130820	Periplaneta americana	Blattoidea; Blattidae; Blattinae; Periplaneta
SRR5097510	TRINITY v2.8.6	28767880907	RNA-Seq	SRX2414320	ILLUMINA	RANDOM	PAIRED	PRJNA356979	SRS1852009	SAMN06130820	Periplaneta americana	Blattoidea; Blattidae; Blattinae; Periplaneta
SRR5097511	TRINITY v2.8.6	6642202763	RNA-Seq	SRX2414321	ILLUMINA	RANDOM	PAIRED	PRJNA356979	SRS1852009	SAMN06130820	Periplaneta americana	Blattoidea; Blattidae; Blattinae; Periplaneta
SRR5097512	TRINITY v2.8.6	11408925434	RNA-Seq	SRX2414322	ILLUMINA	RANDOM	PAIRED	PRJNA356979	SRS1852009	SAMN06130820	Periplaneta americana	Blattoidea; Blattidae; Blattinae; Periplaneta
SRR5097513	TRINITY v2.8.6	13052275925	RNA-Seq	SRX2414323	ILLUMINA	RANDOM	PAIRED	PRJNA356979	SRS1852009	SAMN06130820	Periplaneta americana	Blattoidea; Blattidae; Blattinae; Periplaneta
SRR5097514	TRINITY v2.8.6	35778467553	RNA-Seq	SRX2414324	ILLUMINA	RANDOM	PAIRED	PRJNA356979	SRS1852009	SAMN06130820	Periplaneta americana	Blattoidea; Blattidae; Blattinae; Periplaneta
SRR5097515	TRINITY v2.8.6	11091504002	RNA-Seq	SRX2414325	ILLUMINA	RANDOM	PAIRED	PRJNA356979	SRS1852009	SAMN06130820	Periplaneta americana	Blattoidea; Blattidae; Blattinae; Periplaneta
SRR5097516	TRINITY v2.8.6	6849380108	RNA-Seq	SRX2414326	ILLUMINA	RANDOM	PAIRED	PRJNA356979	SRS1852009	SAMN06130820	Periplaneta americana	Blattoidea; Blattidae; Blattinae; Periplaneta
SRR5253660	TRINITY v2.8.6	1254594951	RNA-Seq	SRX2559195	ILLUMINA	RANDOM	SINGLE	PRJNA374528	SRS1976298	SAMN06326281	Reticulitermes banyulensis	Blattoidea; Termitoidae; Rhinotermitidae; Heterotermitinae; Reticulitermes; Reticulitermes
SRR5286150	TRINITY v2.8.6	8667846600	RNA-Seq	SRX2589089	ILLUMINA	PCR	PAIRED	PRJNA350875	SRS2001981	SAMN06446737	Periplaneta americana	Blattoidea; Blattidae; Blattinae; Periplaneta
SRR5286151	TRINITY v2.8.6	6891067000	RNA-Seq	SRX2589090	ILLUMINA	PCR	PAIRED	PRJNA350875	SRS2001983	SAMN06446736	Periplaneta americana	Blattoidea; Blattidae; Blattinae; Periplaneta
SRR5286152	TRINITY v2.8.6	7779540400	RNA-Seq	SRX2589091	ILLUMINA	PCR	PAIRED	PRJNA350875	SRS2001982	SAMN06446735	Periplaneta americana	Blattoidea; Blattidae; Blattinae; Periplaneta
SRR5286153	TRINITY v2.8.6	12868602200	RNA-Seq	SRX2589092	ILLUMINA	PCR	PAIRED	PRJNA350875	SRS2001984	SAMN06446734	Periplaneta americana	Blattoidea; Blattidae; Blattinae; Periplaneta
SRR5286154	TRINITY v2.8.6	6792986600	RNA-Seq	SRX2589093	ILLUMINA	PCR	PAIRED	PRJNA350875	SRS2001985	SAMN06446733	Periplaneta americana	Blattoidea; Blattidae; Blattinae; Periplaneta
SRR528715	TRINITY v2.8.6	4812998760	RNA-Seq	SRX157685	ILLUMINA	cDNA	PAIRED	PRJNA170008	SRS348399	SAMN01085702	Odontotermes formosanus	Blattoidea; Termitoidae; Termitidae; Macrotermitinae; Odontotermes
SRR531305	TRINITY v2.8.6	4812998760	RNA-Seq	SRX157685	ILLUMINA	cDNA	PAIRED	PRJNA170008	SRS348399	SAMN01085702	Odontotermes formosanus	Blattoidea; Termitoidae; Termitidae; Macrotermitinae; Odontotermes
SRR5341585	TRINITY v2.8.6	9712772800	RNA-Seq	SRX2638262	ILLUMINA	RANDOM PCR	PAIRED	PRJNA379073	SRS2046271	SAMN06579176	Reticulitermes flavipes	Blattoidea; Termitoidae; Rhinotermitidae; Heterotermitinae; Reticulitermes; Reticulitermes
SRR5341586	TRINITY v2.8.6	9867791800	RNA-Seq	SRX2638263	ILLUMINA	RANDOM PCR	PAIRED	PRJNA379073	SRS2046273	SAMN06579175	Reticulitermes flavipes	Blattoidea; Termitoidae; Rhinotermitidae; Heterotermitinae; Reticulitermes; Reticulitermes
SRR5341587	TRINITY v2.8.6	7925913000	RNA-Seq	SRX2638264	ILLUMINA	RANDOM PCR	PAIRED	PRJNA379073	SRS2046272	SAMN06579174	Reticulitermes flavipes	Blattoidea; Termitoidae; Rhinotermitidae; Heterotermitinae; Reticulitermes; Reticulitermes
SRR5341588	TRINITY v2.8.6	10082023200	RNA-Seq	SRX2638265	ILLUMINA	RANDOM PCR	PAIRED	PRJNA379073	SRS2046274	SAMN06579173	Reticulitermes flavipes	Blattoidea; Termitoidae; Rhinotermitidae; Heterotermitinae; Reticulitermes; Reticulitermes
SRR5341589	TRINITY v2.8.6	10224290800	RNA-Seq	SRX2638266	ILLUMINA	RANDOM PCR	PAIRED	PRJNA379073	SRS2046275	SAMN06579172	Reticulitermes flavipes	Blattoidea; Termitoidae; Rhinotermitidae; Heterotermitinae; Reticulitermes; Reticulitermes
SRR5341590	TRINITY v2.8.6	8956421400	RNA-Seq	SRX2638267	ILLUMINA	RANDOM PCR	PAIRED	PRJNA379073	SRS2046277	SAMN06579171	Reticulitermes flavipes	Blattoidea; Termitoidae; Rhinotermitidae; Heterotermitinae; Reticulitermes; Reticulitermes
SRR5341591	TRINITY v2.8.6	9971275400	RNA-Seq	SRX2638268	ILLUMINA	RANDOM PCR	PAIRED	PRJNA379073	SRS2046278	SAMN06579170	Reticulitermes flavipes	Blattoidea; Termitoidae; Rhinotermitidae; Heterotermitinae; Reticulitermes; Reticulitermes
SRR5341592	TRINITY v2.8.6	9760925800	RNA-Seq	SRX2638269	ILLUMINA	RANDOM PCR	PAIRED	PRJNA379073	SRS2046276	SAMN06579169	Reticulitermes flavipes	Blattoidea; Termitoidae; Rhinotermitidae; Heterotermitinae; Reticulitermes; Reticulitermes
SRR5341593	TRINITY v2.8.6	10269474000	RNA-Seq	SRX2638270	ILLUMINA	RANDOM PCR	PAIRED	PRJNA379073	SRS2046279	SAMN06579168	Reticulitermes flavipes	Blattoidea; Termitoidae; Rhinotermitidae; Heterotermitinae; Reticulitermes; Reticulitermes
SRR534482	TRINITY v2.8.6	210983149	RNA-Seq	SRX174088	LS454	cDNA	SINGLE	PRJNA170943	SRS353372	SAMN01103451	Reticulitermes flavipes	Blattoidea; Termitoidae; Rhinotermitidae; Heterotermitinae; Reticulitermes; Reticulitermes
SRR5457275	TRINITY v2.8.6	3132137700	RNA-Seq	SRX2745343	ILLUMINA	other	PAIRED	PRJNA382034	SRS2131744	SAMN06698942	Macrotermes natalensis	Blattoidea; Termitoidae; Termitidae; Macrotermitinae; Macrotermes
SRR5457276	TRINITY v2.8.6	3289912350	RNA-Seq	SRX2745344	ILLUMINA	other	PAIRED	PRJNA382034	SRS2131745	SAMN06698941	Macrotermes natalensis	Blattoidea; Termitoidae; Termitidae; Macrotermitinae; Macrotermes
SRR5457277	TRINITY v2.8.6	2868421200	RNA-Seq	SRX2745345	ILLUMINA	other	PAIRED	PRJNA382034	SRS2131746	SAMN06698940	SAMN06698940	Blattoidea; Termitoidae; Termitidae; Macrotermitinae; Macrotermes
SRR5457278	TRINITY v2.8.6	2966386500	RNA-Seq	SRX2745347	ILLUMINA	other	PAIRED	PRJNA382034	SRS2131748	SAMN06698939	Macrotermes natalensis	Blattoidea; Termitoidae; Termitidae; Macrotermitinae; Macrotermes
SRR5457279	TRINITY v2.8.6	2953081950	RNA-Seq	SRX2745348	ILLUMINA	other	PAIRED	PRJNA382034	SRS2131749	SAMN06698938	Macrotermes natalensis	Blattoidea; Termitoidae; Termitidae; Macrotermitinae; Macrotermes
SRR5457280	TRINITY v2.8.6	3192125250	RNA-Seq	SRX2745349	ILLUMINA	other	PAIRED	PRJNA382034	SRS2131750	SAMN06698937	Macrotermes natalensis	Blattoidea; Termitoidae; Termitidae; Macrotermitinae; Macrotermes
SRR5457281	TRINITY v2.8.6	3123074400	RNA-Seq	SRX2745350	ILLUMINA	other	PAIRED	PRJNA382034	SRS2131751	SAMN06698936	Macrotermes natalensis	Blattoidea; Termitoidae; Termitidae; Macrotermitinae; Macrotermes
SRR5457282	TRINITY v2.8.6	3156126750	RNA-Seq	SRX2745351	ILLUMINA	other	PAIRED	PRJNA382034	SRS2131752	SAMN06698935	Macrotermes natalensis	Blattoidea; Termitoidae; Termitidae; Macrotermitinae; Macrotermes
SRR5457283	TRINITY v2.8.6	2798404350	RNA-Seq	SRX2745352	ILLUMINA	other	PAIRED	PRJNA382034	SRS2131753	SAMN06698934	Macrotermes natalensis	Blattoidea; Termitoidae; Termitidae; Macrotermitinae; Macrotermes
SRR5457739	TRINITY v2.8.6	5453982200	RNA-Seq	SRX2745785	ILLUMINA	other	PAIRED	PRJNA382129	SRS2132152	SAMN06766023	Cryptotermes secundus	Blattoidea; Termitoidae; Kalotermitidae; Cryptotermitinae; Cryptotermes
SRR5457740	TRINITY v2.8.6	5140644600	RNA-Seq	SRX2745786	ILLUMINA	other	PAIRED	PRJNA382129	SRS2132153	SAMN06766022	Cryptotermes secundus	Blattoidea; Termitoidae; Kalotermitidae; Cryptotermitinae; Cryptotermes
SRR5457741	TRINITY v2.8.6	4166043480	RNA-Seq	SRX2745787	ILLUMINA	other	PAIRED	PRJNA382129	SRS2132154	SAMN06766021	Cryptotermes secundus	Blattoidea; Termitoidae; Kalotermitidae; Cryptotermitinae; Cryptotermes
SRR5457742	TRINITY v2.8.6	4752914200	RNA-Seq	SRX2745788	ILLUMINA	other	PAIRED	PRJNA382129	SRS2132156	SAMN06766020	Cryptotermes secundus	Blattoidea; Termitoidae; Kalotermitidae; Cryptotermitinae; Cryptotermes
SRR5457743	TRINITY v2.8.6	4740753400	RNA-Seq	SRX2745789	ILLUMINA	other	PAIRED	PRJNA382129	SRS2132155	SAMN06766019	Cryptotermes secundus	Blattoidea; Termitoidae; Kalotermitidae; Cryptotermitinae; Cryptotermes
SRR5457744	TRINITY v2.8.6	4736880400	RNA-Seq	SRX2745790	ILLUMINA	other	PAIRED	PRJNA382129	SRS2132157	SAMN06766018	Cryptotermes secundus	Blattoidea; Termitoidae; Kalotermitidae; Cryptotermitinae; Cryptotermes
SRR5457745	TRINITY v2.8.6	4749123600	RNA-Seq	SRX2745791	ILLUMINA	other	PAIRED	PRJNA382129	SRS2132158	SAMN06766017	Cryptotermes secundus	Blattoidea; Termitoidae; Kalotermitidae; Cryptotermitinae; Cryptotermes
SRR5457746	TRINITY v2.8.6	4344730560	RNA-Seq	SRX2745792	ILLUMINA	other	PAIRED	PRJNA382129	SRS2132159	SAMN06766016	Cryptotermes secundus	Blattoidea; Termitoidae; Kalotermitidae; Cryptotermitinae; Cryptotermes
SRR5457747	TRINITY v2.8.6	4744627600	RNA-Seq	SRX2745793	ILLUMINA	other	PAIRED	PRJNA382129	SRS2132160	SAMN06766015	Cryptotermes secundus	Blattoidea; Termitoidae; Kalotermitidae; Cryptotermitinae; Cryptotermes
SRR5457748	TRINITY v2.8.6	4769979200	RNA-Seq	SRX2745794	ILLUMINA	other	PAIRED	PRJNA382129	SRS2132161	SAMN06766014	Cryptotermes secundus	Blattoidea; Termitoidae; Kalotermitidae; Cryptotermitinae; Cryptotermes
SRR5457749	TRINITY v2.8.6	4767838800	RNA-Seq	SRX2745795	ILLUMINA	other	PAIRED	PRJNA382129	SRS2132162	SAMN06766013	Cryptotermes secundus	Blattoidea; Termitoidae; Kalotermitidae; Cryptotermitinae; Cryptotermes
SRR5458588	TRINITY v2.8.6	3149441246	RNA-Seq	SRX2746603	ILLUMINA	other	PAIRED	PRJNA382128	SRS2132969	SAMN06766285	Blattella germanica	Blaberoidea; Ectobiidae; Blattellinae; Blattella
SRR5458589	TRINITY v2.8.6	3978279035	RNA-Seq	SRX2746604	ILLUMINA	other	PAIRED	PRJNA382128	SRS2132972	SAMN06766284	Blattella germanica	Blaberoidea; Ectobiidae; Blattellinae; Blattella
SRR5458590	TRINITY v2.8.6	3329530930	RNA-Seq	SRX2746605	ILLUMINA	other	PAIRED	PRJNA382128	SRS2132970	SAMN06766283	Blattella germanica	Blaberoidea; Ectobiidae; Blattellinae; Blattella
SRR5458591	TRINITY v2.8.6	2280243474	RNA-Seq	SRX2746606	ILLUMINA	other	PAIRED	PRJNA382128	SRS2132971	SAMN06766282	Blattella germanica	Blaberoidea; Ectobiidae; Blattellinae; Blattella
SRR5458592	TRINITY v2.8.6	3347102028	RNA-Seq	SRX2746607	ILLUMINA	other	PAIRED	PRJNA382128	SRS2132973	SAMN06766281	Blattella germanica	Blaberoidea; Ectobiidae; Blattellinae; Blattella
SRR5458593	TRINITY v2.8.6	3739148358	RNA-Seq	SRX2746608	ILLUMINA	other	PAIRED	PRJNA382128	SRS2132974	SAMN06766280	Blattella germanica	Blaberoidea; Ectobiidae; Blattellinae; Blattella
SRR5507526	TRINITY v2.8.6	1980110550	RNA-Seq	SRX2783259	ILLUMINA	other	PAIRED	PRJNA382034	SRS2165396	SAMN06888244	Macrotermes natalensis	Blattoidea; Termitoidae; Termitidae; Macrotermitinae; Macrotermes
SRR5507527	TRINITY v2.8.6	1954346550	RNA-Seq	SRX2783260	ILLUMINA	other	PAIRED	PRJNA382034	SRS2165397	SAMN06888243	Macrotermes natalensis	Blattoidea; Termitoidae; Termitidae; Macrotermitinae; Macrotermes
SRR5656357	TRINITY v2.8.6	8676910144	RNA-Seq	SRX2892907	ILLUMINA	cDNA	PAIRED	PRJNA389591	SRS2260667	SAMN07203223	Blattella germanica	Blaberoidea; Ectobiidae; Blattellinae; Blattella
SRR5656358	TRINITY v2.8.6	7732831470	RNA-Seq	SRX2892908	ILLUMINA	cDNA	PAIRED	PRJNA389591	SRS2260668	SAMN07203222	Blattella germanica	Blaberoidea; Ectobiidae; Blattellinae; Blattella
SRR5656359	TRINITY v2.8.6	2808246322	RNA-Seq	SRX2892909	ILLUMINA	cDNA	PAIRED	PRJNA389591	SRS2260669	SAMN07203221	Blattella germanica	Blaberoidea; Ectobiidae; Blattellinae; Blattella
SRR5656360	TRINITY v2.8.6	8051361108	RNA-Seq	SRX2892910	ILLUMINA	cDNA	PAIRED	PRJNA389591	SRS2260670	SAMN07203220	Blattella germanica	Blaberoidea; Ectobiidae; Blattellinae; Blattella
SRR5656361	TRINITY v2.8.6	1523148494	RNA-Seq	SRX2892911	ILLUMINA	cDNA	PAIRED	PRJNA389591	SRS2260671	SAMN07203219	Blattella germanica	Blaberoidea; Ectobiidae; Blattellinae; Blattella
SRR5656362	TRINITY v2.8.6	5701876110	RNA-Seq	SRX2892912	ILLUMINA	cDNA	PAIRED	PRJNA389591	SRS2260672	SAMN07203218	Blattella germanica	Blaberoidea; Ectobiidae; Blattellinae; Blattella
SRR5656363	TRINITY v2.8.6	4829851418	RNA-Seq	SRX2892913	ILLUMINA	cDNA	PAIRED	PRJNA389591	SRS2260673	SAMN07203209	Blattella germanica	Blaberoidea; Ectobiidae; Blattellinae; Blattella
SRR5656364	TRINITY v2.8.6	13138884178	RNA-Seq	SRX2892914	ILLUMINA	cDNA	PAIRED	PRJNA389591	SRS2260674	SAMN07203208	Blattella germanica	Blaberoidea; Ectobiidae; Blattellinae; Blattella
SRR5656365	TRINITY v2.8.6	5212889570	RNA-Seq	SRX2892915	ILLUMINA	cDNA	PAIRED	PRJNA389591	SRS2260675	SAMN07203217	Blattella germanica	Blaberoidea; Ectobiidae; Blattellinae; Blattella
SRR5656366	TRINITY v2.8.6	6564518632	RNA-Seq	SRX2892916	ILLUMINA	cDNA	PAIRED	PRJNA389591	SRS2260676	SAMN07203216	Blattella germanica	Blaberoidea; Ectobiidae; Blattellinae; Blattella
SRR5656367	TRINITY v2.8.6	6239550002	RNA-Seq	SRX2892917	ILLUMINA	cDNA	PAIRED	PRJNA389591	SRS2260677	SAMN07203215	Blattella germanica	Blaberoidea; Ectobiidae; Blattellinae; Blattella
SRR5656368	TRINITY v2.8.6	5130994694	RNA-Seq	SRX2892918	ILLUMINA	cDNA	PAIRED	PRJNA389591	SRS2260678	SAMN07203211	Blattella germanica	Blaberoidea; Ectobiidae; Blattellinae; Blattella
SRR5656369	TRINITY v2.8.6	3864100744	RNA-Seq	SRX2892919	ILLUMINA	cDNA	PAIRED	PRJNA389591	SRS2260679	SAMN07203210	Blattella germanica	Blaberoidea; Ectobiidae; Blattellinae; Blattella
SRR5656370	TRINITY v2.8.6	3870511442	RNA-Seq	SRX2892920	ILLUMINA	cDNA	PAIRED	PRJNA389591	SRS2260680	SAMN07203214	Blattella germanica	Blaberoidea; Ectobiidae; Blattellinae; Blattella
SRR5656371	TRINITY v2.8.6	4338983628	RNA-Seq	SRX2892921	ILLUMINA	cDNA	PAIRED	PRJNA389591	SRS2260681	SAMN07203213	Blattella germanica	Blaberoidea; Ectobiidae; Blattellinae; Blattella
SRR5656372	TRINITY v2.8.6	4553565926	RNA-Seq	SRX2892922	ILLUMINA	cDNA	PAIRED	PRJNA389591	SRS2260682	SAMN07203212	Blattella germanica	Blaberoidea; Ectobiidae; Blattellinae; Blattella
SRR5801942	TRINITY v2.8.6	9127406100	RNA-Seq	SRX2981288	ILLUMINA	PCR	PAIRED	PRJNA392984	SRS2334479	SAMN07313347	Reticulitermes labralis	Blattoidea; Termitoidae; Rhinotermitidae; Heterotermitinae; Reticulitermes; Reticulitermes
SRR5808263	TRINITY v2.8.6	9127406100	RNA-Seq	SRX2986857	ILLUMINA	PCR	PAIRED	PRJNA392984	SRS2334479	SAMN07313347	Reticulitermes labralis	Blattoidea; Termitoidae; Rhinotermitidae; Heterotermitinae; Reticulitermes; Reticulitermes
SRR6041830	TRINITY v2.8.6	10138410400	RNA-Seq	SRX3189902	ILLUMINA	RANDOM	SINGLE	PRJNA402055	SRS2517273	SAMN07615335	Blattella germanica	Blaberoidea; Ectobiidae; Blattellinae; Blattella
SRR6041831	TRINITY v2.8.6	15349000000	RNA-Seq	SRX3189901	ILLUMINA	RANDOM	SINGLE	PRJNA402055	SRS2517273	SAMN07615335	Blattella germanica	Blaberoidea; Ectobiidae; Blattellinae; Blattella
SRR6784706	TRINITY v2.8.6	3252606000	RNA-Seq	SRX3744244	ILLUMINA	cDNA	PAIRED	PRJNA389591	SRS3000706	SAMN08611117	Blattella germanica	Blaberoidea; Ectobiidae; Blattellinae; Blattella
SRR6784707	TRINITY v2.8.6	4608647120	RNA-Seq	SRX3744245	ILLUMINA	cDNA	PAIRED	PRJNA389591	SRS3000702	SAMN08611116	Blattella germanica	Blaberoidea; Ectobiidae; Blattellinae; Blattella
SRR6784708	TRINITY v2.8.6	5440627374	RNA-Seq	SRX3744246	ILLUMINA	cDNA	PAIRED	PRJNA389591	SRS3000704	SAMN08611115	Blattella germanica	Blaberoidea; Ectobiidae; Blattellinae; Blattella
SRR6784709	TRINITY v2.8.6	4356999682	RNA-Seq	SRX3744247	ILLUMINA	cDNA	PAIRED	PRJNA389591	SRS3000703	SAMN08611113	Blattella germanica	Blaberoidea; Ectobiidae; Blattellinae; Blattella
SRR6784710	TRINITY v2.8.6	5107830336	RNA-Seq	SRX3744248	ILLUMINA	cDNA	PAIRED	PRJNA389591	SRS3000705	SAMN08611114	Blattella germanica	Blaberoidea; Ectobiidae; Blattellinae; Blattella
SRR6784711	TRINITY v2.8.6	4775269282	RNA-Seq	SRX3744249	ILLUMINA	cDNA	PAIRED	PRJNA389591	SRS3000707	SAMN08611112	Blattella germanica	Blaberoidea; Ectobiidae; Blattellinae; Blattella
SRR6869961	TRINITY v2.8.6	5527747519	RNA-Seq	SRX3824112	ILLUMINA	size fractionation	PAIRED	PRJNA420017	SRS3073362	SRS3073362	Mastotermes darwiniensis	Blattoidea; Termitoidae; Mastotermitidae; Mastotermes
SRR6893373	TRINITY v2.8.6	8662391700	RNA-Seq	SRX3843547	ILLUMINA	RANDOM	PAIRED	PRJNA445562	SRS3089142	SAMN08793646	Panchlora nivea	Blaberoidea; Blaberidae; Panchlorinae; Panchlora
SRR7170939	TRINITY v2.8.6	14095414516	RNA-Seq	SRX4088869	ILLUMINA	cDNA	PAIRED	PRJNA471675	SRS3305447	SAMN09213541	Globitermes sulphureus	Blattoidea; Termitoidae; Termitidae; Termitinae; Amitermes group; Globitermes
SRR7353070	TRINITY v2.8.6	6294210755	RNA-Seq	SRX4226200	ILLUMINA	size fractionation	PAIRED	PRJNA476546	SRS3425344	SAMN09437827	Blatta orientalis	Blattoidea; Blattidae; Blattinae; Blatta
SRR7353071	TRINITY v2.8.6	4995872119	RNA-Seq	SRX4226199	ILLUMINA	size fractionation	PAIRED	PRJNA476546	SRS3425344	SAMN09437827	Blatta orientalis	Blattoidea; Blattidae; Blattinae; Blatta
SRR7353072	TRINITY v2.8.6	5291218236	RNA-Seq	SRX4226198	ILLUMINA	size fractionation	PAIRED	PRJNA476546	SRS3425344	SAMN09437827	Blatta orientalis	Blattoidea; Blattidae; Blattinae; Blatta
SRR7353073	TRINITY v2.8.6	6274392700	RNA-Seq	SRX4226197	ILLUMINA	size fractionation	PAIRED	PRJNA476546	SRS3425344	SAMN09437827	Blatta orientalis	Blattoidea; Blattidae; Blattinae; Blatta
SRR789255	TRINITY v2.8.6	4171493520	RNA-Seq	SRX253194	ILLUMINA	RANDOM	PAIRED	PRJNA193473	SRS403281	SAMN01990763	Macrotermes natalensis	Blattoidea; Termitoidae; Termitidae; Macrotermitinae; Macrotermes
SRR863596	TRINITY v2.8.6	7972613460	RNA-Seq	SRX283809	ILLUMINA	RANDOM	PAIRED	PRJNA203244	SRS426994	SAMN02146281	Zootermopsis nevadensis	Blattoidea; Termitoidae; Termopsidae; Termopsinae; Termopsini; Zootermopsis
SRR863597	TRINITY v2.8.6	5206970340	RNA-Seq	SRX283811	ILLUMINA	RANDOM	PAIRED	PRJNA203244	SRS426996	SAMN02146282	Zootermopsis nevadensis	Blattoidea; Termitoidae; Termopsidae; Termopsinae; Termopsini; Zootermopsis
SRR863598	TRINITY v2.8.6	3515880240	RNA-Seq	SRX283811	ILLUMINA	RANDOM	PAIRED	PRJNA203244	SRS426996	SAMN02146282	Zootermopsis nevadensis	Blattoidea; Termitoidae; Termopsidae; Termopsinae; Termopsini; Zootermopsis
SRR863599	TRINITY v2.8.6	6536666700	RNA-Seq	SRX283814	ILLUMINA	RANDOM	PAIRED	PRJNA203244	SRS426998	SAMN02146283	Zootermopsis nevadensis	Blattoidea; Termitoidae; Termopsidae; Termopsinae; Termopsini; Zootermopsis
SRR863601	TRINITY v2.8.6	7002323280	RNA-Seq	SRX283817	ILLUMINA	RANDOM	PAIRED	PRJNA203244	SRS427000	SAMN02146285	Zootermopsis nevadensis	Blattoidea; Termitoidae; Termopsidae; Termopsinae; Termopsini; Zootermopsis
SRR863602	TRINITY v2.8.6	10465332480	RNA-Seq	SRX283820	ILLUMINA	RANDOM	PAIRED	PRJNA203244	SRS427002	SAMN02146286	Zootermopsis nevadensis	Blattoidea; Termitoidae; Termopsidae; Termopsinae; Termopsini; Zootermopsis
SRR863603	TRINITY v2.8.6	6372545760	RNA-Seq	SRX283821	ILLUMINA	RANDOM	PAIRED	PRJNA203244	SRS427003	SAMN02146287	Zootermopsis nevadensis	Blattoidea; Termitoidae; Termopsidae; Termopsinae; Termopsini; Zootermopsis
SRR863604	TRINITY v2.8.6	6733396080	RNA-Seq	SRX283822	ILLUMINA	RANDOM	PAIRED	PRJNA203244	SRS427004	SAMN02146288	Zootermopsis nevadensis	Blattoidea; Termitoidae; Termopsidae; Termopsinae; Termopsini; Zootermopsis
SRR863605	TRINITY v2.8.6	5888544660	RNA-Seq	SRX283823	ILLUMINA	RANDOM	PAIRED	PRJNA203244	SRS427005	SAMN02146289	Zootermopsis nevadensis	Blattoidea; Termitoidae; Termopsidae; Termopsinae; Termopsini; Zootermopsis
SRR863606	TRINITY v2.8.6	5223124440	RNA-Seq	SRX283824	ILLUMINA	RANDOM	PAIRED	PRJNA203244	SRS427006	SAMN02146290	Zootermopsis nevadensis	Blattoidea; Termitoidae; Termopsidae; Termopsinae; Termopsini; Zootermopsis
SRR863612	TRINITY v2.8.6	5929105320	RNA-Seq	SRX283830	ILLUMINA	RANDOM	PAIRED	PRJNA203244	SRS427012	SAMN02146296	Zootermopsis nevadensis	Blattoidea; Termitoidae; Termopsidae; Termopsinae; Termopsini; Zootermopsis
SRR863613	TRINITY v2.8.6	6300870300	RNA-Seq	SRX283831	ILLUMINA	RANDOM	PAIRED	PRJNA203244	SRS427013	SAMN02146297	Zootermopsis nevadensis	Blattoidea; Termitoidae; Termopsidae; Termopsinae; Termopsini; Zootermopsis
SRR863614	TRINITY v2.8.6	5735117520	RNA-Seq	SRX283832	ILLUMINA	RANDOM	PAIRED	PRJNA203244	SRS427014	SAMN02146298	Zootermopsis nevadensis	Blattoidea; Termitoidae; Termopsidae; Termopsinae; Termopsini; Zootermopsis
SRR8707277	MEGAHIT v1.2.9	11348665800	RNA-Seq	SRX5502741	ILLUMINA	PCR	PAIRED	PRJNA526341	SRS4471186	SAMN11054001	Reticulitermes labralis	Blattoidea; Termitoidae; Rhinotermitidae; Heterotermitinae; Reticulitermes; Reticulitermes
SRR8707278	MEGAHIT v1.2.9	12487486350	RNA-Seq	SRX5502740	ILLUMINA	PCR	PAIRED	PRJNA526341	SRS4471332	SAMN11054002	Reticulitermes labralis	Blattoidea; Termitoidae; Rhinotermitidae; Heterotermitinae; Reticulitermes; Reticulitermes
SRR8707279	MEGAHIT v1.2.9	11986114050	RNA-Seq	SRX5502739	ILLUMINA	PCR	PAIRED	PRJNA526341	SRS4471331	SAMN11096133	Reticulitermes labralis	Blattoidea; Termitoidae; Rhinotermitidae; Heterotermitinae; Reticulitermes; Reticulitermes
SRR9140410	TRINITY v2.8.6	7370746390	RNA-Seq	SRX5913578	ILLUMINA	PCR	PAIRED	PRJNA545003	SRS4831852	SAMN11867983	Reticulitermes aculabialis	Blattoidea; Termitoidae; Rhinotermitidae; Heterotermitinae; Reticulitermes; Planifrontotermes
SRR9140411	TRINITY v2.8.6	7612567454	RNA-Seq	SRX5913577	ILLUMINA	PCR	PAIRED	PRJNA545003	SRS4831851	SAMN11867982	Reticulitermes aculabialis	Blattoidea; Termitoidae; Rhinotermitidae; Heterotermitinae; Reticulitermes; Planifrontotermes
SRR9140412	TRINITY v2.8.6	7186692188	RNA-Seq	SRX5913576	ILLUMINA	PCR	PAIRED	PRJNA545003	SRS4831850	SAMN11867985	Reticulitermes aculabialis	Blattoidea; Termitoidae; Rhinotermitidae; Heterotermitinae; Reticulitermes; Planifrontotermes
SRR9140413	TRINITY v2.8.6	7935149056	RNA-Seq	SRX5913575	ILLUMINA	PCR	PAIRED	PRJNA545003	SRS4831849	SAMN11867984	Reticulitermes aculabialis	Blattoidea; Termitoidae; Rhinotermitidae; Heterotermitinae; Reticulitermes; Planifrontotermes
SRR9140414	TRINITY v2.8.6	8419519608	RNA-Seq	SRX5913574	ILLUMINA	PCR	PAIRED	PRJNA545003	SRS4831848	SAMN11867979	Reticulitermes aculabialis	Blattoidea; Termitoidae; Rhinotermitidae; Heterotermitinae; Reticulitermes; Planifrontotermes
SRR9140415	TRINITY v2.8.6	6814151330	RNA-Seq	SRX5913573	ILLUMINA	PCR	PAIRED	PRJNA545003	SRS4831847	SAMN11867978	Reticulitermes aculabialis	Blattoidea; Termitoidae; Rhinotermitidae; Heterotermitinae; Reticulitermes; Planifrontotermes
SRR9140416	TRINITY v2.8.6	7794815998	RNA-Seq	SRX5913572	ILLUMINA	PCR	PAIRED	PRJNA545003	SRS4831846	SAMN11867981	Reticulitermes aculabialis	Blattoidea; Termitoidae; Rhinotermitidae; Heterotermitinae; Reticulitermes; Planifrontotermes
SRR9140417	TRINITY v2.8.6	7410526736	RNA-Seq	SRX5913571	ILLUMINA	PCR	PAIRED	PRJNA545003	SRS4831845	SAMN11867980	Reticulitermes aculabialis	Blattoidea; Termitoidae; Rhinotermitidae; Heterotermitinae; Reticulitermes; Planifrontotermes
SRR9140418	TRINITY v2.8.6	6810508304	RNA-Seq	SRX5913570	ILLUMINA	PCR	PAIRED	PRJNA545003	SRS4831844	SAMN11867986	Reticulitermes aculabialis	Blattoidea; Termitoidae; Rhinotermitidae; Heterotermitinae; Reticulitermes; Planifrontotermes
SRR9143013	TRINITY v2.8.6	9040285611	RNA-Seq	SRX5916163	PACBIO_SMRT	other	PAIRED	PRJNA545272	SRS4834290	SAMN11881183	Blattella germanica	Blaberoidea; Ectobiidae; Blattellinae; Blattella
SRR9143014	TRINITY v2.8.6	10082359158	RNA-Seq	SRX5916162	PACBIO_SMRT	other	PAIRED	PRJNA545272	SRS4834290	SAMN11881183	Blattella germanica	Blaberoidea; Ectobiidae; Blattellinae; Blattella
SRR9301201	TRINITY v2.8.6	8470279500	RNA-Seq	SRX6070026	ILLUMINA	PCR	PAIRED	PRJNA548499	SRS4972286	SAMN12045892	Reticulitermes labralis	Blattoidea; Termitoidae; Rhinotermitidae; Heterotermitinae; Reticulitermes; Reticulitermes
SRR9301202	TRINITY v2.8.6	8097901500	RNA-Seq	SRX6070025	ILLUMINA	PCR	PAIRED	PRJNA548499	SRS4972285	SAMN12045890	Reticulitermes labralis	Blattoidea; Termitoidae; Rhinotermitidae; Heterotermitinae; Reticulitermes; Reticulitermes
SRR9301203	TRINITY v2.8.6	7404047100	RNA-Seq	SRX6070024	ILLUMINA	PCR	PAIRED	PRJNA548499	SRS4972284	SAMN12045891	Reticulitermes labralis	Blattoidea; Termitoidae; Rhinotermitidae; Heterotermitinae; Reticulitermes; Reticulitermes
SRR9301204	TRINITY v2.8.6	9426196800	RNA-Seq	SRX6070023	ILLUMINA	PCR	PAIRED	PRJNA548499	SRS4972283	SAMN12045888	Reticulitermes labralis	Blattoidea; Termitoidae; Rhinotermitidae; Heterotermitinae; Reticulitermes; Reticulitermes
SRR9301205	TRINITY v2.8.6	9059628000	RNA-Seq	SRX6070022	ILLUMINA	PCR	PAIRED	PRJNA548499	SRS4972282	SAMN12045889	Reticulitermes labralis	Blattoidea; Termitoidae; Rhinotermitidae; Heterotermitinae; Reticulitermes; Reticulitermes
SRR9301206	TRINITY v2.8.6	7729850400	RNA-Seq	SRX6070021	ILLUMINA	PCR	PAIRED	PRJNA548499	SRS4972281	SAMN12045886	Reticulitermes labralis	Blattoidea; Termitoidae; Rhinotermitidae; Heterotermitinae; Reticulitermes; Reticulitermes
SRR9301207	TRINITY v2.8.6	6489147900	RNA-Seq	SRX6070020	ILLUMINA	PCR	PAIRED	PRJNA548499	SRS4972280	SAMN12045887	Reticulitermes labralis	Blattoidea; Termitoidae; Rhinotermitidae; Heterotermitinae; Reticulitermes; Reticulitermes
SRR9301208	TRINITY v2.8.6	6675453000	RNA-Seq	SRX6070019	ILLUMINA	PCR	PAIRED	PRJNA548499	SRS4972279	SAMN12045884	Reticulitermes labralis	Blattoidea; Termitoidae; Rhinotermitidae; Heterotermitinae; Reticulitermes; Reticulitermes
SRR9301209	TRINITY v2.8.6	8292028200	RNA-Seq	SRX6070018	ILLUMINA	PCR	PAIRED	PRJNA548499	SRS4972278	SAMN12045885	Reticulitermes labralis	Blattoidea; Termitoidae; Rhinotermitidae; Heterotermitinae; Reticulitermes; Reticulitermes
SRR9617635	TRINITY v2.8.6	9020204946	RNA-Seq	SRX6380685	PACBIO_SMRT	cDNA	SINGLE	PRJNA552102	SRS5041234	SAMN12175402	Blattella germanica	Blaberoidea; Ectobiidae; Blattellinae; Blattella
ERR2532168	TRINITY v2.8.6	1487075800	RNA-Seq	ERX2550596	ILLUMINA	PolyA	PAIRED	PRJEB26378	ERS2423846	SAMEA4603143	Macrotermes bellicosus	Blattoidea; Termitoidae; Termitidae; Macrotermitinae; Macrotermes
ERR2532167	TRINITY v2.8.6	3010780800	RNA-Seq	ERX2550596	ILLUMINA	PolyA	PAIRED	PRJEB26378	ERS2423846	SAMEA4603143	Macrotermes bellicosus	Blattoidea; Termitoidae; Termitidae; Macrotermitinae; Macrotermes
ERR2532169	TRINITY v2.8.6	3973277000	RNA-Seq	ERX2550596	ILLUMINA	PolyA	PAIRED	PRJEB26378	ERS2423846	SAMEA4603143	Macrotermes bellicosus	Blattoidea; Termitoidae; Termitidae; Macrotermitinae; Macrotermes
ERR2532173	TRINITY v2.8.6	1223777600	RNA-Seq	ERX2550599	ILLUMINA	PolyA	PAIRED	PRJEB26378	ERS2423849	SAMEA4603146	Macrotermes bellicosus	Blattoidea; Termitoidae; Termitidae; Macrotermitinae; Macrotermes
ERR2532172	TRINITY v2.8.6	2145382200	RNA-Seq	ERX2550599	ILLUMINA	PolyA	PAIRED	PRJEB26378	ERS2423849	SAMEA4603146	Macrotermes bellicosus	Blattoidea; Termitoidae; Termitidae; Macrotermitinae; Macrotermes
ERR2532174	TRINITY v2.8.6	2921178000	RNA-Seq	ERX2550599	ILLUMINA	PolyA	PAIRED	PRJEB26378	ERS2423849	SAMEA4603146	Macrotermes bellicosus	Blattoidea; Termitoidae; Termitidae; Macrotermitinae; Macrotermes
ERR2532178	TRINITY v2.8.6	1259515000	RNA-Seq	ERX2550602	ILLUMINA	PolyA	PAIRED	PRJEB26378	ERS2423852	SAMEA4603149	Macrotermes bellicosus	Blattoidea; Termitoidae; Termitidae; Macrotermitinae; Macrotermes
ERR2532177	TRINITY v2.8.6	2679639200	RNA-Seq	ERX2550602	ILLUMINA	PolyA	PAIRED	PRJEB26378	ERS2423852	SAMEA4603149	Macrotermes bellicosus	Blattoidea; Termitoidae; Termitidae; Macrotermitinae; Macrotermes
ERR2532179	TRINITY v2.8.6	3644469000	RNA-Seq	ERX2550602	ILLUMINA	PolyA	PAIRED	PRJEB26378	ERS2423852	SAMEA4603149	Macrotermes bellicosus	Blattoidea; Termitoidae; Termitidae; Macrotermitinae; Macrotermes
ERR2532183	TRINITY v2.8.6	1140295200	RNA-Seq	ERX2550605	ILLUMINA	PolyA	PAIRED	PRJEB26378	ERS2423855	SAMEA4603152	Macrotermes bellicosus	Blattoidea; Termitoidae; Termitidae; Macrotermitinae; Macrotermes
ERR2532182	TRINITY v2.8.6	2516483200	RNA-Seq	ERX2550605	ILLUMINA	PolyA	PAIRED	PRJEB26378	ERS2423855	SAMEA4603152	Macrotermes bellicosus	Blattoidea; Termitoidae; Termitidae; Macrotermitinae; Macrotermes
ERR2532184	TRINITY v2.8.6	3424691800	RNA-Seq	ERX2550605	ILLUMINA	PolyA	PAIRED	PRJEB26378	ERS2423855	SAMEA4603152	Macrotermes bellicosus	Blattoidea; Termitoidae; Termitidae; Macrotermitinae; Macrotermes
SRR1184454	TRINITY v2.8.6	2358100530	RNA-Seq	SRX481879	ILLUMINA	size fractionation	PAIRED	PRJNA240263	SRS566393	SAMN02673557	Eupolyphaga sinensis	Corydioidea; Corydiidae; Corydiinae; Eupolyphaga
SRR1184455	TRINITY v2.8.6	2358100530	RNA-Seq	SRX481879	ILLUMINA	size fractionation	PAIRED	PRJNA240263	SRS566393	SAMN02673557	Eupolyphaga sinensis	Corydioidea; Corydiidae; Corydiinae; Eupolyphaga
SRR1184457	TRINITY v2.8.6	2477875500	RNA-Seq	SRX481880	ILLUMINA	size fractionation	PAIRED	PRJNA240264	SRS566394	SAMN02673559	Periplaneta americana	Blattoidea; Blattidae; Blattinae; Periplaneta
SRR1184458	TRINITY v2.8.6	2477875500	RNA-Seq	SRX481880	ILLUMINA	size fractionation	PAIRED	PRJNA240264	SRS566394	SAMN02673559	Periplaneta americana	Blattoidea; Blattidae; Blattinae; Periplaneta
SRR1185246	TRINITY v2.8.6	2351846700	RNA-Seq	SRX482666	ILLUMINA	size fractionation	PAIRED	PRJNA240337	SRS567159	SAMN02676616	Coptotermes formosanus	Blattoidea; Termitoidae; Rhinotermitidae; Coptotermitinae; Coptotermes
SRR1185247	TRINITY v2.8.6	2351846700	RNA-Seq	SRX482666	ILLUMINA	size fractionation	PAIRED	PRJNA240337	SRS567159	SAMN02676616	Coptotermes formosanus	Blattoidea; Termitoidae; Rhinotermitidae; Coptotermitinae; Coptotermes

## Sheet: Table S2
Supplementary Table 2. Summary of novel RNA viruses identified in this study.
Virus group	Accession number in CNGBdb	Accession number in GenBank	Virus Name	Isolate	Segment	Length	The most closest viruses by blastx searching against nr	The most closest viruses by blastn searching against nt	Country	Time	Host	Sequecing libraries with viral-like contigs
Bunyaviricetes	N_001485736	BK067003	Blatta orientalis phunuivirus 1	DE2016-1	L	6825	QMP82311 (Blattodean phenui-related virus OKIAV261; 39% aa identity)		Germany	2016-07	Blatta orientalis	PRJNA635910:SRR12393525,SRR12393526,SRR12393527,SRR12393530,SRR12393531,SRR12393552,SRR12393554,SRR12393583
Bunyaviricetes	N_001485737	BK067004	Blatta orientalis phunuivirus 1	DE2016-1	N	1958	QMP82329 (Blattodean phenui-related virus OKIAV261; 37.5% aa identity)		Germany	2016-07	Blatta orientalis	PRJNA635910:SRR12393525,SRR12393526,SRR12393527,SRR12393530,SRR12393531,SRR12393552,SRR12393554,SRR12393583
Bunyaviricetes	N_001485738	BK067005	Blatta orientalis phunuivirus 1	DE2016-2	L	6782	QMP82311 (Blattodean phenui-related virus OKIAV261; 39.7% aa identity)		Germany	2016-07-15	Blatta orientalis	PRJNA476546:SRR7353071,SRR7353073
Bunyaviricetes	N_001485739	BK067006	Blatta orientalis phunuivirus 1	DE2016-2	N	1905	QMP82329 (Blattodean phenui-related virus OKIAV261; 36.8% aa identity)		Germany	2016-07-15	Blatta orientalis	PRJNA476546:SRR7353071,SRR7353073
Bunyaviricetes	N_001485740	BK067007	Blatta orientalis phunuivirus 2	DE2016-1	L	6871	QMP82311 (Blattodean phenui-related virus OKIAV261; 39.4% aa identity)		Germany	2016-07	Blatta orientalis	PRJNA635910:SRR12393526,SRR12393529,SRR12393530,SRR12393552,SRR12393553,SRR12393554,SRR12393555,SRR12393583
Bunyaviricetes	N_001485741	BK067008	Blatta orientalis phunuivirus 2	DE2016-1	N	1864	QMP82329 (Blattodean phenui-related virus OKIAV261; 36.9% aa identity)		Germany	2016-07	Blatta orientalis	PRJNA635910:SRR12393526,SRR12393529,SRR12393530,SRR12393552,SRR12393553,SRR12393554,SRR12393555,SRR12393583
Bunyaviricetes	N_001485742	BK067009	Blatta orientalis phunuivirus 2	DE2016-2	L	6871	QMP82311 (Blattodean phenui-related virus OKIAV261; 39.2% aa identity)		Germany	2016-07-15	Blatta orientalis	PRJNA476546:SRR7353070,SRR7353071,SRR7353072,SRR7353073
Bunyaviricetes	N_001485743	BK067010	Blatta orientalis phunuivirus 2	DE2016-2	N	1863	QMP82329 (Blattodean phenui-related virus OKIAV261; 37% aa identity)		Germany	2016-07-15	Blatta orientalis	PRJNA476546:SRR7353070,SRR7353071,SRR7353072,SRR7353073
Bunyaviricetes	N_001485744	BK067011	Blatta orientalis phunuivirus 3	DE2016-1	L	6918	QMP82311 (Blattodean phenui-related virus OKIAV261; 39.3% aa identity)		Germany	2016-07	Blatta orientalis	PRJNA635910:SRR12393525,SRR12393526,SRR12393527,SRR12393529,SRR12393530,SRR12393531,SRR12393552,SRR12393553,SRR12393554,SRR12393555,SRR12393583
Bunyaviricetes	N_001485745	BK067012	Blatta orientalis phunuivirus 3	DE2016-1	N	2029	QMP82329 (Blattodean phenui-related virus OKIAV261; 34.1% aa identity)		Germany	2016-07	Blatta orientalis	PRJNA635910:SRR12393525,SRR12393526,SRR12393527,SRR12393529,SRR12393530,SRR12393531,SRR12393552,SRR12393553,SRR12393554,SRR12393555,SRR12393583
Bunyaviricetes	N_001485746	BK067013	Blatta orientalis phunuivirus 3	DE2016-2	L	6909	QMP82311 (Blattodean phenui-related virus OKIAV261; 38.8% aa identity)		Germany	2016-07-15	Blatta orientalis	PRJNA476546:SRR7353070,SRR7353071,SRR7353072,SRR7353073
Bunyaviricetes	N_001485747	BK067014	Blatta orientalis phunuivirus 3	DE2016-2	N	1918	QMP82329 (Blattodean phenui-related virus OKIAV261; 38.5% aa identity)		Germany	2016-07-15	Blatta orientalis	PRJNA476546:SRR7353070,SRR7353071,SRR7353072,SRR7353073
Bunyaviricetes	N_001485748	BK067015	Blattella germanica phasmavirus 1	US2012	L	6492	YP_009304995 (Wuchang Cockroach Virus 1; 95.8% aa identity)	NC_031293 (Wuchang Cockroach Virus 1; 84.9% nt identity)	USA	2012	Blattella germanica	PRJNA402055:SRR6041830,SRR6041831
Bunyaviricetes	N_001485749	BK067016	Blattella germanica phasmavirus 1	US2012	G	2663	YP_009304996 (Wuchang Cockroach Virus 1; 71.1% aa identity)		USA	2012	Blattella germanica	PRJNA402055:SRR6041830,SRR6041831
Bunyaviricetes	N_001485750	BK067017	Blattella germanica phasmavirus 1	US2012	N	1776	YP_009304998 (Wuchang Cockroach Virus 1; 84.1% aa identity)		USA	2012	Blattella germanica	PRJNA402055:SRR6041830,SRR6041831
Bunyaviricetes	N_001485751	BK067018	Blattella germanica phunuivirus 1	CN2014	L	6027	QMP82269 (Blattodean phenui-related virus OKIAV294; 51.4% aa identity)		China	Unknown	Blattella germanica	PRJNA248247:SRR1296678,SRR1296679
Bunyaviricetes	N_001485752	BK067019	Blattella germanica phunuivirus 1	CN2014	G	3263	QMP82293 (Blattodean phenui-related virus OKIAV294; 40.4% aa identity)		China	Unknown	Blattella germanica	PRJNA248247:SRR1296678,SRR1296679
Bunyaviricetes	N_001485753	BK067020	Blattella germanica phunuivirus 1	CN2014	N	1005	UHM27661 (Fushun phenuivirus 1; 35.3% aa identity)		China	Unknown	Blattella germanica	PRJNA248247:SRR1296678,SRR1296679
Bunyaviricetes	N_001485754	BK067021	Blattella germanica phunuivirus 1	CN2017	L	6477	QMP82269 (Blattodean phenui-related virus OKIAV294; 51.1% aa identity)		China	2017-10-01	Blattella germanica	PRJNA623052:SRR11486203,SRR11486204,SRR11486205,SRR11525178,SRR11525179,SRR11525180,SRR11525181,SRR11525182,SRR11525183,SRR11525184
Bunyaviricetes	N_001485755	BK067022	Blattella germanica phunuivirus 1	CN2017	G	3376	QMP82293 (Blattodean phenui-related virus OKIAV294; 49% aa identity)		China	2017-10-01	Blattella germanica	PRJNA623052:SRR11486203,SRR11486204,SRR11486205,SRR11525178,SRR11525179,SRR11525180,SRR11525181,SRR11525182,SRR11525183,SRR11525184
Bunyaviricetes	N_001485756	BK067023	Blattella germanica phunuivirus 1	CN2017	N	1002	UHM27661 (Fushun phenuivirus 1; 36.1% aa identity)		China	2017-10-01	Blattella germanica	PRJNA623052:SRR11486203,SRR11486204,SRR11486205,SRR11525178,SRR11525179,SRR11525180,SRR11525181,SRR11525182,SRR11525183,SRR11525184
Bunyaviricetes	N_001485757	BK067024	Coptotermes formosanus bunya-like virus 1	CN2018	L	7196	QMP82286 (Coleopteran hanta-related virus OKIAV221; 28.6% aa identity)		China	2018-10-11	Coptotermes formosanus	PRJNA577439:SRR10273592,SRR10273593,SRR10273594,SRR10273595,SRR10273596,SRR10273597
Bunyaviricetes	N_001485758	BK067025	Coptotermes formosanus bunya-like virus 1	CN2018	G	3473	AJG39278 (Jiangxia Mosquito Virus 1; 32.7% aa identity)		China	2018-10-11	Coptotermes formosanus	PRJNA577439:SRR10273592,SRR10273593,SRR10273594,SRR10273595,SRR10273596,SRR10273597
Bunyaviricetes	N_001485759	BK067026	Coptotermes formosanus bunya-like virus 2	CN2014-1	L	7249	QMP82286 (Coleopteran hanta-related virus OKIAV221; 28.5% aa identity)		China	2014-12	Coptotermes formosanus	PRJNA308507:SRR3097983,SRR3097984,SRR3097985,SRR3097987
Bunyaviricetes	N_001485760	BK067027	Coptotermes formosanus bunya-like virus 2	CN2014-1	G	3475	AJG39278 (Jiangxia Mosquito Virus 1; 32.8% aa identity)		China	2014-12	Coptotermes formosanus	PRJNA308507:SRR3097983,SRR3097984,SRR3097985,SRR3097987
Bunyaviricetes	N_001485761	BK067028	Coptotermes formosanus bunya-like virus 2	CN2014-2	L	7256	QMP82286 (Coleopteran hanta-related virus OKIAV221; 29.6% aa identity)		China	2014-12	Coptotermes formosanus	PRJNA308390:SRR3095926
Bunyaviricetes	N_001485762	BK067029	Coptotermes formosanus bunya-like virus 2	CN2014-2	G	3434	AJG39278 (Jiangxia Mosquito Virus 1; 33% aa identity)		China	2014-12	Coptotermes formosanus	PRJNA308390:SRR3095926
Bunyaviricetes	N_001485763	BK067030	Coptotermes formosanus bunya-like virus 3	CN2014-1	L	5397	AJG39241 (Jiangxia Mosquito Virus 2; 30.2% aa identity)		China	2014-12	Coptotermes formosanus	PRJNA308507:SRR3097983,SRR3097984,SRR3097985,SRR3097987
Bunyaviricetes	N_001485764	BK067031	Coptotermes formosanus bunya-like virus 3	CN2014-2	L	5380	AJG39241 (Jiangxia Mosquito Virus 2; 30.5% aa identity)		China	2014-12	Coptotermes formosanus	PRJNA308390:SRR3095926
Bunyaviricetes	N_001485765	BK067032	Coptotermes formosanus bunya-like virus 4	CN2015	L	7250	QMP82286 (Coleopteran hanta-related virus OKIAV221; 27.6% aa identity)		China	Unknown	Coptotermes formosanus	PRJNA291673:SRR2155576
Bunyaviricetes	N_001485766	BK067033	Coptotermes formosanus phunuivirus 1	CN2018	L	6408	QMP82269 (Blattodean phenui-related virus OKIAV294; 37.2% aa identity)		China	2018-10-11	Coptotermes formosanus	PRJNA577439:SRR10273592,SRR10273593,SRR10273594,SRR10273595,SRR10273596,SRR10273597
Bunyaviricetes	N_001485767	BK067034	Coptotermes formosanus phunuivirus 1	CN2018	G	3587	QMP82293 (Blattodean phenui-related virus OKIAV294; 29.4% aa identity)		China	2018-10-11	Coptotermes formosanus	PRJNA577439:SRR10273592,SRR10273593,SRR10273594,SRR10273595,SRR10273596,SRR10273597
Bunyaviricetes	N_001485768	BK067035	Coptotermes formosanus phunuivirus 1	CN2018	N	895	UHM27661 (Fushun phenuivirus 1; 32.6% aa identity)		China	2018-10-11	Coptotermes formosanus	PRJNA577439:SRR10273592,SRR10273593,SRR10273594,SRR10273595,SRR10273596,SRR10273597
Bunyaviricetes	N_001485769	BK067036	Coptotermes formosanus phunuivirus 2	CN2015	L	2665	QMP82269 (Blattodean phenui-related virus OKIAV294; 49.4% aa identity)		China	Unknown	Coptotermes formosanus	PRJNA291673:SRR2155578
Bunyaviricetes	N_001485770	BK067037	Coptotermes formosanus phunuivirus 2	CN2015	N	630	UHM27661 (Fushun phenuivirus 1; 33.5% aa identity)		China	Unknown	Coptotermes formosanus	PRJNA291673:SRR2155578
Bunyaviricetes	N_001485771	BK067038	Cryptocercus pudacuoensis phunuivirus 1	CN2016	L	6566	QMP82269 (Blattodean phenui-related virus OKIAV294; 59.2% aa identity)		China	2016-05	Cryptocercus pudacuoensis	PRJNA635910:SRR12393561
Bunyaviricetes	N_001485772	BK067039	Cryptocercus pudacuoensis phunuivirus 1	CN2016	N	1037	UHM27661 (Fushun phenuivirus 1; 33.2% aa identity)		China	2016-05	Cryptocercus pudacuoensis	PRJNA635910:SRR12393561
Bunyaviricetes	N_001485773	BK067040	Cryptocercus punctulatus phunuivirus 1	JP2018	L	6507	QMP82269 (Blattodean phenui-related virus OKIAV294; 58.3% aa identity)		Unknown	Unknown	Cryptocercus punctulatus	PRJDB4695:DRR058700,DRR058701,DRR058702,DRR058703
Bunyaviricetes	N_001485774	BK067041	Cryptocercus punctulatus phunuivirus 1	JP2018	G	2411	QMP82293 (Blattodean phenui-related virus OKIAV294; 50.6% aa identity)		Unknown	Unknown	Cryptocercus punctulatus	PRJDB4695:DRR058700,DRR058701,DRR058702,DRR058703
Bunyaviricetes	N_001485775	BK067042	Cryptocercus punctulatus phunuivirus 1	JP2018	N	1070	UHM27661 (Fushun phenuivirus 1; 35% aa identity)		Unknown	Unknown	Cryptocercus punctulatus	PRJDB4695:DRR058700,DRR058701,DRR058702,DRR058703
Bunyaviricetes	N_001485776	BK067043	Cryptotermes brevis phunuivirus 1	DE2017	L	6926	QQM16265 (Degsystermes virus; 53.9% aa identity)		Germany	2017	Cryptotermes brevis	PRJNA635910:SRR12393524
Bunyaviricetes	N_001485777	BK067044	Hodotermopsis sjostedti phunuivirus 1	JP2011	L	6495	QMP82269 (Blattodean phenui-related virus OKIAV294; 46.1% aa identity)		Japan	2011-2014	Hodotermopsis sjostedti	PRJDB5446:DRR084180,DRR084181,DRR084183,DRR084184,DRR084185
Bunyaviricetes	N_001485778	BK067045	Hodotermopsis sjostedti phunuivirus 1	JP2011	G	3385	QMP82293 (Blattodean phenui-related virus OKIAV294; 40.2% aa identity)		Japan	2011-2014	Hodotermopsis sjostedti	PRJDB5446:DRR084180,DRR084181,DRR084183,DRR084184,DRR084185
Bunyaviricetes	N_001485779	BK067046	Hodotermopsis sjostedti phunuivirus 1	JP2011	N	923	UHM27661 (Fushun phenuivirus 1; 34.1% aa identity)		Japan	2011-2014	Hodotermopsis sjostedti	PRJDB5446:DRR084180,DRR084181,DRR084183,DRR084184,DRR084185
Bunyaviricetes	N_001485780	BK067047	Hodotermopsis sjostedti phunuivirus 2	JP2011	L	6512	QMP82269 (Blattodean phenui-related virus OKIAV294; 46% aa identity)		Japan	2011-2014	Hodotermopsis sjostedti	PRJDB5446:DRR084182
Bunyaviricetes	N_001485781	BK067048	Hodotermopsis sjostedti phunuivirus 2	JP2011	G	3383	QMP82293 (Blattodean phenui-related virus OKIAV294; 37.6% aa identity)		Japan	2011-2014	Hodotermopsis sjostedti	PRJDB5446:DRR084182
Bunyaviricetes	N_001485782	BK067049	Hodotermopsis sjostedti phunuivirus 2	JP2011	N	925	UHM27661 (Fushun phenuivirus 1; 34.1% aa identity)		Japan	2011-2014	Hodotermopsis sjostedti	PRJDB5446:DRR084182
Bunyaviricetes	N_001485783	BK067050	Hodotermopsis sjostedti phunuivirus 3	JP2011-1	L	6511	QMP82269 (Blattodean phenui-related virus OKIAV294; 46% aa identity)		Japan	2011-2014	Hodotermopsis sjostedti	PRJDB5446:DRR084180,DRR084181,DRR084182,DRR084183,DRR084184,DRR084185,DRR084186
Bunyaviricetes	N_001485784	BK067051	Hodotermopsis sjostedti phunuivirus 3	JP2011-1	G	3310	QMP82293 (Blattodean phenui-related virus OKIAV294; 39.3% aa identity)		Japan	2011-2014	Hodotermopsis sjostedti	PRJDB5446:DRR084180,DRR084181,DRR084182,DRR084183,DRR084184,DRR084185,DRR084186
Bunyaviricetes	N_001485785	BK067052	Hodotermopsis sjostedti phunuivirus 3	JP2011-1	N	922	UHM27661 (Fushun phenuivirus 1; 34.5% aa identity)		Japan	2011-2014	Hodotermopsis sjostedti	PRJDB5446:DRR084180,DRR084181,DRR084182,DRR084183,DRR084184,DRR084185,DRR084186
Bunyaviricetes	N_001485786	BK067053	Hodotermopsis sjostedti phunuivirus 3	JP2011-2	L	6511	QMP82269 (Blattodean phenui-related virus OKIAV294; 46.2% aa identity)		Japan	2011-2014	Hodotermopsis sjostedti	PRJDB5446:DRR084180,DRR084181,DRR084182,DRR084183,DRR084184,DRR084185,DRR084186
Bunyaviricetes	N_001485787	BK067054	Hodotermopsis sjostedti phunuivirus 3	JP2011-2	G	3278	QMP82293 (Blattodean phenui-related virus OKIAV294; 40.3% aa identity)		Japan	2011-2014	Hodotermopsis sjostedti	PRJDB5446:DRR084180,DRR084181,DRR084182,DRR084183,DRR084184,DRR084185,DRR084186
Bunyaviricetes	N_001485788	BK067055	Hodotermopsis sjostedti phunuivirus 3	JP2011-3	L	6511	QMP82269 (Blattodean phenui-related virus OKIAV294; 46.1% aa identity)		Japan	2011-2014	Hodotermopsis sjostedti	PRJDB5446:DRR084180,DRR084181,DRR084182,DRR084183,DRR084184,DRR084185,DRR084186
Bunyaviricetes	N_001485789	BK067056	Hodotermopsis sjostedti phunuivirus 3	JP2011-3	G	3282	QMP82293 (Blattodean phenui-related virus OKIAV294; 39.3% aa identity)		Japan	2011-2014	Hodotermopsis sjostedti	PRJDB5446:DRR084180,DRR084181,DRR084182,DRR084183,DRR084184,DRR084185,DRR084186
Bunyaviricetes	N_001485790	BK067057	Hodotermopsis sjostedti phunuivirus 3	JP2011-3	N	922	UHM27661 (Fushun phenuivirus 1; 34.1% aa identity)		Japan	2011-2014	Hodotermopsis sjostedti	PRJDB5446:DRR084180,DRR084181,DRR084182,DRR084183,DRR084184,DRR084185,DRR084186
Bunyaviricetes	N_001485791	BK067058	Hodotermopsis sjostedti phunuivirus 4	JP2011	L	1646	QMP82269 (Blattodean phenui-related virus OKIAV294; 65% aa identity)		Japan	2011-2014	Hodotermopsis sjostedti	PRJDB5446:DRR084185,DRR084186
Bunyaviricetes	N_001485792	BK067059	Hodotermopsis sjostedti phunuivirus 4	JP2011	G	3388	QMP82293 (Blattodean phenui-related virus OKIAV294; 39.2% aa identity)		Japan	2011-2014	Hodotermopsis sjostedti	PRJDB5446:DRR084185,DRR084186
Bunyaviricetes	N_001485793	BK067060	Macrotermes bellicosus bunya-like virus 1	CI2015-1	L	7471	QMP82286 (Coleopteran hanta-related virus OKIAV221; 28.5% aa identity)		Cote d'Ivoire	2015-1	Macrotermes bellicosus	PRJEB26378:ERR2532157,ERR2532158,ERR2532159,ERR2532160,ERR2532186,ERR2532187,ERR2532188,ERR2532189,ERR2532190,ERR2532191,ERR2532192
Bunyaviricetes	N_001485794	BK067061	Macrotermes bellicosus bunya-like virus 1	CI2015-1	G	3614	AJG39278 (Jiangxia Mosquito Virus 1; 33.6% aa identity)		Cote d'Ivoire	2015-1	Macrotermes bellicosus	PRJEB26378:ERR2532157,ERR2532158,ERR2532159,ERR2532160,ERR2532186,ERR2532187,ERR2532188,ERR2532189,ERR2532190,ERR2532191,ERR2532192
Bunyaviricetes	N_001485795	BK067062	Macrotermes bellicosus bunya-like virus 1	CI2015-2	L	7493	QMP82286 (Coleopteran hanta-related virus OKIAV221; 28.3% aa identity)		Cote d'Ivoire	2015-1	Macrotermes bellicosus	PRJEB26378:ERR2532158,ERR2532160,ERR2532188,ERR2532188,ERR2532188,ERR2532191
Bunyaviricetes	N_001485796	BK067063	Macrotermes bellicosus bunya-like virus 1	CI2015-2	G	3606	AJG39278 (Jiangxia Mosquito Virus 1; 33.5% aa identity)		Cote d'Ivoire	2015-1	Macrotermes bellicosus	PRJEB26378:ERR2532158,ERR2532160,ERR2532188,ERR2532188,ERR2532188,ERR2532191
Bunyaviricetes	N_001485797	BK067064	Macrotermes natalensis phunuivirus 1	ZA2013	L	7036	QQM16265 (Degsystermes virus; 61% aa identity)		South Africa	2013-02	Macrotermes natalensis	PRJNA382034:SRR5457277,SRR5457279,SRR5457281,SRR5457282,SRR5457283,SRR5507527
Bunyaviricetes	N_001485798	BK067065	Mastotermes darwiniensis phasmavirus 1	DE2016	L	6410	QZZ63410 (Leuven Bunya-like virus 2; 29.5% aa identity)		Germany	2016	Mastotermes darwiniensis	PRJNA420017:SRR6869961
Bunyaviricetes	N_001485799	BK067066	Neotermes castaneus bunya-like virus 1	DE2017	L	7581	QMP82286 (Coleopteran hanta-related virus OKIAV221; 28.9% aa identity)		Germany	2017	Neotermes castaneus	PRJNA635910:SRR12393532,SRR12393533,SRR12393534,SRR12393536,SRR12393537,SRR12393538,SRR12393539,SRR12393540,SRR12393541,SRR12393542,SRR12393543,SRR12393545,SRR12393546,SRR12393548,SRR12393549,SRR12393560,SRR12393562,SRR12393563,SRR12393564,SRR12393565,SRR12393566,SRR12393567,SRR12393568,SRR12393569,SRR12393570
Bunyaviricetes	N_001485800	BK067067	Neotermes castaneus bunya-like virus 1	DE2017	G	3830	AJG39278 (Jiangxia Mosquito Virus 1; 34% aa identity)		Germany	2017	Neotermes castaneus	PRJNA635910:SRR12393532,SRR12393533,SRR12393534,SRR12393536,SRR12393537,SRR12393538,SRR12393539,SRR12393540,SRR12393541,SRR12393542,SRR12393543,SRR12393545,SRR12393546,SRR12393548,SRR12393549,SRR12393560,SRR12393562,SRR12393563,SRR12393564,SRR12393565,SRR12393566,SRR12393567,SRR12393568,SRR12393569,SRR12393570
Bunyaviricetes	N_001485801	BK067068	Neotermes castaneus phunuivirus 1	DE2017	L	7025	QQM16265 (Degsystermes virus; 55.1% aa identity)		Germany	2017	Neotermes castaneus	PRJNA635910:SRR12393539
Bunyaviricetes	N_001485802	BK067069	Neotermes castaneus phunuivirus 2	DE2017	L	6340	QQM16265 (Degsystermes virus; 50.2% aa identity)		Germany	2017	Neotermes castaneus	PRJNA635910:SRR12393539
Bunyaviricetes	N_001485803	BK067070	Odontotermes formosanus phunuivirus 1	CN2012	L	3631	QMP82269 (Blattodean phenui-related virus OKIAV294; 42.5% aa identity)		China	Unknown	Odontotermes formosanus	PRJNA170008:SRR528715,SRR531305
Bunyaviricetes	N_001485804	BK067071	Odontotermes formosanus phunuivirus 1	CN2012	N	1016	BEK62758 (Culex goukovirus 1; 33.3% aa identity)		China	Unknown	Odontotermes formosanus	PRJNA170008:SRR528715,SRR531305
Bunyaviricetes	N_001485805	BK067072	Periplaneta americana nairovirus 1	CN2014	L	12855	AJG39272 (Xinzhou Spider Virus; 23.2% aa identity)		China	2014-4	Periplaneta americana	PRJNA350875:SRR5286150,SRR5286151,SRR5286152,SRR5286153,SRR5286154
Bunyaviricetes	N_001485806	BK067073	Periplaneta americana nairovirus 1	CN2014	G	4461	QMP82377 (Blattodean nairo-related virus OKIAV321; 26.1% aa identity)		China	2014-4	Periplaneta americana	PRJNA350875:SRR5286150,SRR5286151,SRR5286152,SRR5286153,SRR5286154
Bunyaviricetes	N_001485807	BK067074	Periplaneta americana nairovirus 1	CN2014	N	1850	AJG39333 (Xinzhou Spider Virus; 28.1% aa identity)		China	2014-4	Periplaneta americana	PRJNA350875:SRR5286150,SRR5286151,SRR5286152,SRR5286153,SRR5286154
Bunyaviricetes	N_001485808	BK067075	Periplaneta americana nairovirus 2	CN2012	L	12861	AJG39272 (Xinzhou Spider Virus; 24.4% aa identity)		China	2012-08-19	Periplaneta americana	PRJNA240264:SRR1184457,SRR1184458
Bunyaviricetes	N_001485809	BK067076	Periplaneta americana nairovirus 2	CN2012	G	4583	QMP82377 (Blattodean nairo-related virus OKIAV321; 26.1% aa identity)		China	2012-08-19	Periplaneta americana	PRJNA240264:SRR1184457,SRR1184458
Bunyaviricetes	N_001485810	BK067077	Periplaneta americana nairovirus 2	CN2012	N	1830	YP_009293596 (Sanxia Water Strider Virus 1; 33.6% aa identity)		China	2012-08-19	Periplaneta americana	PRJNA240264:SRR1184457,SRR1184458
Bunyaviricetes	N_001485811	BK067078	Periplaneta americana nairovirus 3	JP2014	L	12863	AJG39272 (Xinzhou Spider Virus; 23.7% aa identity)		Unknown	Unknown	Periplaneta americana	PRJDB1997:DRR014885,DRR014886,DRR014887,DRR014888,DRR014889
Bunyaviricetes	N_001485812	BK067079	Periplaneta americana nairovirus 3	JP2014	G	4627	AJG39299 (Xinzhou Spider Virus; 23.6% aa identity)		Unknown	Unknown	Periplaneta americana	PRJDB1997:DRR014885,DRR014886,DRR014887,DRR014888,DRR014889
Bunyaviricetes	N_001485813	BK067080	Periplaneta americana nairovirus 3	JP2014	N	1792	YP_009293596 (Sanxia Water Strider Virus 1; 32.8% aa identity)		Unknown	Unknown	Periplaneta americana	PRJDB1997:DRR014885,DRR014886,DRR014887,DRR014888,DRR014889
Bunyaviricetes	N_001485814	BK067081	Promirotermes bunya-like virus 1	CM2018	L	7481	QMP82286 (Coleopteran hanta-related virus OKIAV221; 27.8% aa identity)		Cameroon	2018-03	Promirotermes sp. SH-2020	PRJNA635910:SRR12393574
Bunyaviricetes	N_001485815	BK067082	Promirotermes bunya-like virus 1	CM2018	G	3788	AJG39278 (Jiangxia Mosquito Virus 1; 32.6% aa identity)		Cameroon	2018-03	Promirotermes sp. SH-2020	PRJNA635910:SRR12393574
Bunyaviricetes	N_001485816	BK067083	Prorhinotermes inopinatus phasmavirus 1	DE2017	L	6560	QZZ63410 (Leuven Bunya-like virus 2; 30.5% aa identity)		Germany	2017	Prorhinotermes inopinatus	PRJNA635910:SRR12393582
Bunyaviricetes	N_001485817	BK067084	Prorhinotermes inopinatus phasmavirus 2	DE2017	L	6456	QZZ63410 (Leuven Bunya-like virus 2; 30.9% aa identity)		Germany	2017	Prorhinotermes inopinatus	PRJNA635910:SRR12393582
Bunyaviricetes	N_001485818	BK067085	Reticulitermes chinensis phunuivirus 1	CN2014	L	6578	QMP82269 (Blattodean phenui-related virus OKIAV294; 39.4% aa identity)		China	2014-04	Reticulitermes chinensis	PRJNA592596:SRR10604056,SRR10604058,SRR10604059,SRR10604060,SRR10604061,SRR10604062,SRR10604063
Bunyaviricetes	N_001485819	BK067086	Reticulitermes chinensis phunuivirus 1	CN2014	G	3332	QMP82293 (Blattodean phenui-related virus OKIAV294; 28.9% aa identity)		China	2014-04	Reticulitermes chinensis	PRJNA592596:SRR10604056,SRR10604058,SRR10604059,SRR10604060,SRR10604061,SRR10604062,SRR10604063
Bunyaviricetes	N_001485820	BK067087	Reticulitermes chinensis phunuivirus 1	CN2014	N	1003	UHM27661 (Fushun phenuivirus 1; 33.1% aa identity)		China	2014-04	Reticulitermes chinensis	PRJNA592596:SRR10604056,SRR10604058,SRR10604059,SRR10604060,SRR10604061,SRR10604062,SRR10604063
Bunyaviricetes	N_001485821	BK067088	Reticulitermes chinensis phunuivirus 1	CN2019	L	6575	QMP82269 (Blattodean phenui-related virus OKIAV294; 39.6% aa identity)		China	2019-12-11	Reticulitermes chinensis	PRJNA808215:SRR18067184,SRR18067185,SRR18067186,SRR18067187,SRR18067188,SRR18067189
Bunyaviricetes	N_001485822	BK067089	Reticulitermes chinensis phunuivirus 1	CN2019	N	1118	UHM27661 (Fushun phenuivirus 1; 33.5% aa identity)		China	2019-12-11	Reticulitermes chinensis	PRJNA808215:SRR18067184,SRR18067185,SRR18067186,SRR18067187,SRR18067188,SRR18067189
Cupavirus	N_001485904	BK067171	Cryptotermes brevis cupavirus 1	DE2017		2674	CAI5383974 (Rocky Mountain woodsia associated virus; 26.2% aa identity)		Germany	2017	Cryptotermes brevis	PRJNA635910:SRR12393524
Cupavirus	N_001485905	BK067172	Cryptotermes domesticus cupavirus 1	CN2002-03		2697	CAI5383974 (Rocky Mountain woodsia associated virus; 27.2% aa identity)		China	2002-2003	Cryptotermes domesticus	PRJNA284831:SRR2039534,SRR2039536,SRR2039537
Cupavirus	N_001485906	BK067173	Cryptotermes domesticus cupavirus 2	CN2002-03		2753	CAI5383974 (Rocky Mountain woodsia associated virus; 26% aa identity)		China	2002-2003	Cryptotermes domesticus	PRJNA284831:SRR2039534,SRR2039535,SRR2039536,SRR2039537
Cupavirus	N_001485907	BK067174	Cryptotermes secundus cupavirus 1	AUS2013		2660	CAI5383974 (Rocky Mountain woodsia associated virus; 26.6% aa identity)		Australia	2013	Cryptotermes secundus	PRJNA691762:SRR13426400
Cupavirus	-	-	Cryptotermes secundus cupavirus 1	-		-	-		Australia	2010	Cryptotermes secundus	PRJNA654896:SRR12381713,SRR12381738,
Cupavirus	N_001485908	BK067175	Kalotermes flavicollis cupavirus 1	DE2017		1732	CAI5383974 (Rocky Mountain woodsia associated virus; 29.8% aa identity)		Germany	2017	Kalotermes flavicollis	PRJNA635910:SRR12393528
Cupavirus	-	-	Reticulitermes chinensis cupavirus 1	-		-	-		China	2014-04	Reticulitermes chinensis	PRJNA592596:SRR10604057,SRR10604059,SRR10604060,SRR10604061,
Cupavirus	N_001485909	BK067176	Reticulitermes chinensis cupavirus 1	CN2019		2727	CAI5383974 (Rocky Mountain woodsia associated virus; 27.8% aa identity)		China	2019-12-11	Reticulitermes chinensis	PRJNA808215:SRR18067184,SRR18067185,SRR18067186,SRR18067187,SRR18067188,SRR18067189
Durnavirales	N_001485889	BK067156	Blattella germanica durna-like virus 1	CN2017		1712	UPO93685 (Metarhizium majus partitivirus 1; 59.5% aa identity)		China	2017-10-01	Blattella germanica	PRJNA623052:SRR11486203,SRR11486204,SRR11486205,SRR11525179,SRR11525180
Durnavirales	N_001485890	BK067157	Cryptotermes secundus durna-like virus 1	AUS2012		2435	QQM16323 (Katsystermes virus; 38.3% aa identity)		Australia	2012-08-04	Cryptotermes secundus	PRJNA382129:SRR5457747
Durnavirales	N_001485891	BK067158	Cryptotermes secundus durna-like virus 1	AUS2019		2435	QQM16323 (Katsystermes virus; 38.3% aa identity)		Unknown	Unknown	Cryptotermes secundus	PRJEB27153:ERR2615948
Durnavirales	N_001485892	BK067159	Cryptotermes secundus durna-like virus 2	AUS2016		1985	QQM16263 (Mutsystermes virus; 60.9% aa identity)		Australia	2016-09	Cryptotermes secundus	PRJNA685294:SRR13255030
Durnavirales	N_001485893	BK067160	Reticulitermes flavipes durna-like virus 1	US2014		2753	QJT73712 (Botrytis cinerea mycovirus 5; 24.7% aa identity)		USA	2014	Reticulitermes flavipes	PRJNA379073:SRR5341586,SRR5341589,SRR5341590,SRR5341592
Durnavirales	N_001485894	BK067161	Reticulitermes flavipes durna-like virus 2	US2014		1808	QJT73712 (Botrytis cinerea mycovirus 5; 25.1% aa identity)		USA	2014	Reticulitermes flavipes	PRJNA379073:SRR5341587,SRR5341590,SRR5341593
Durnavirales	N_001485895	BK067162	Reticulitermes flavipes durna-like virus 3	US2014		1542	WAK75601 (Partitiviridae sp.; 31.7% aa identity)		USA	2014	Reticulitermes flavipes	PRJNA379073:SRR5341586,SRR5341587,SRR5341589,SRR5341590,SRR5341592
Flaviviridae	N_001485823	BK067090	Cryptocercus pudacuoensis jingmenvirus	CN2016	NS5	2894	QTJ63640 (Psocopteran jingmen-related virus; 52.2% aa identity)		China	2016-05	Cryptocercus pudacuoensis	PRJNA635910:SRR12393561
Flaviviridae	N_001485824	BK067091	Cryptocercus pudacuoensis jingmenvirus	CN2016	NS3	2594	QTJ63647 (Psocopteran jingmen-related virus; 41.9% aa identity)		China	2016-05	Cryptocercus pudacuoensis	PRJNA635910:SRR12393561
Flaviviridae	N_001485825	BK067092	Cryptocercus pudacuoensis jingmenvirus	CN2016	VP3	2698	QPZ88420 (Soybean thrips virus 4; 28.3% aa identity)		China	2016-05	Cryptocercus pudacuoensis	PRJNA635910:SRR12393561
Ghabrivirales	N_001485943	BK067210	Cryptotermes secundus trichomonasvirus 1	AUS2016		6111	AED99810 (Trichomonas vaginalis virus 2; 40.7% aa identity)		Australia	2016-9	Cryptotermes secundus	PRJNA685294:SRR13255030
Ghabrivirales	N_001485944	BK067211	Cryptotermes secundus trichomonasvirus 2	AUS2016		5218	AED99806 (Trichomonas vaginalis virus 2; 39.1% aa identity)		Australia	2016-9	Cryptotermes secundus	PRJNA685294:SRR13255030
Ghabrivirales	N_001485945	BK067212	Cryptotermes secundus trichomonasvirus 3	AUS2016		1071	AED99808 (Trichomonas vaginalis virus 2; 47.9% aa identity)		Australia	2016-9	Cryptotermes secundus	PRJNA685294:SRR13255030
Ghabrivirales	N_001485946	BK067213	Cryptotermes secundus trichomonasvirus 4	AUS2016		3038	YP_009551609 (Diatom colony associated dsRNA virus 4 genome type B; 39% aa identity)		Australia	2016-9	Cryptotermes secundus	PRJNA685294:SRR13255030
Ghabrivirales	N_001485947	BK067214	Kalotermes flavicollis trichomonasvirus 1	DE2017		2229	AED99818 (Trichomonas vaginalis virus 1; 35.3% aa identity)		Germany	2017	Kalotermes flavicollis	PRJNA635910:SRR12393528
Ghabrivirales	N_001485948	BK067215	Zootermopsis nevadensis ghabri-like virus 1	DE2017		3267	CAH2618739 (Bolbocoleon piliferum toti-like virus; 33% aa identity)		Germany	2017	Zootermopsis nevadensis	PRJNA635910:SRR12393580
Ghabrivirales	N_001485949	BK067216	Zootermopsis nevadensis ghabri-like virus 2	DE2017		1394	CAH2618739 (Bolbocoleon piliferum toti-like virus; 36.4% aa identity)		Germany	2017	Zootermopsis nevadensis	PRJNA635910:SRR12393580
Jingchuvirales	N_001485826	BK067093	Blatta orientalis aliusvirus 1	DE2016-1		15191	WAB51683 (ollusvirus 1; 37.5% aa identity)		Germany	2016-07	Blatta orientalis	PRJNA635910:SRR12393525,SRR12393526,SRR12393527,SRR12393529,SRR12393530,SRR12393531,SRR12393552,SRR12393553,SRR12393554,SRR12393555,SRR12393583
Jingchuvirales	N_001485827	BK067094	Blatta orientalis aliusvirus 1	DE2016-2		15193	WAB51683 (ollusvirus 1; 46.2% aa identity)		Germany	2016-07-15	Blatta orientalis	PRJNA476546:SRR7353070,SRR7353071,SRR7353072,SRR7353073
Jingchuvirales	N_001485828	BK067095	Blattella germanica chuvirus 1	US2021	1	7148	YP_009337904 (Hubei chuvirus-like virus 1; 37.5% aa identity)		USA	Unknown	Blattella germanica	PRJNA780882:SRR16957437,SRR16957438,SRR16957439,SRR16957440,SRR16957441,SRR16957442
Jingchuvirales	N_001485829	BK067096	Blattella germanica chuvirus 1	US2021	2	4879	YP_009666257 (Wuchang Cockroach Virus 3; 36.6% aa identity)		USA	Unknown	Blattella germanica	PRJNA780882:SRR16957437,SRR16957438,SRR16957439,SRR16957440,SRR16957441,SRR16957442
Jingchuvirales	N_001485830	BK067097	Nasutitermes takasagoensis chuvirus 1	JP2011	2	4305	QBP37028 (Lampyris noctiluca chuvirus-like virus 1; 36.4% aa identity)		Japan	2011	Nasutitermes takasagoensis	PRJDB2032:DRR013047
Jingchuvirales	N_001485831	BK067098	Nasutitermes takasagoensis chuvirus 1	JP2019	1	6857	YP_009337904 (Hubei chuvirus-like virus 1; 36.8% aa identity)		Japan	Unknown	Nasutitermes takasagoensis	PRJDB7701:DRR162560
Jingchuvirales	N_001485832	BK067099	Nasutitermes takasagoensis chuvirus 1	JP2019	2	4424	QBP37028 (Lampyris noctiluca chuvirus-like virus 1; 36.6% aa identity)		Japan	Unknown	Nasutitermes takasagoensis	PRJDB7701:DRR162560
Jingchuvirales	-	-	Nasutitermes takasagoensis chuvirus 1	JP2011	1	423	-		Japan	2011	Nasutitermes takasagoensis	PRJDB2032:DRR013047
Jingchuvirales	N_001485833	BK067100	Periplaneta americana aliusvus 1	CN2013-1		15093	WAB51683 (ollusvirus 1; 45.2% aa identity)		China	2013-10-30	Periplaneta americana	PRJNA315589:SRR3289663,SRR3289684,SRR3289687
Jingchuvirales	N_001485834	BK067101	Periplaneta americana aliusvus 1	CN2015		15242	WAB51683 (ollusvirus 1; 37.9% aa identity)		China	2015-7-30	Periplaneta americana	PRJNA308153:SRR3089536,SRR3089537,SRR3089538
Jingchuvirales	-	-	Periplaneta americana aliusvus 1	-		-	-		China	2013-10-30	Periplaneta americana	SRR3229026
Jingchuvirales	N_001485835	BK067102	Periplaneta americana mononega-like virus	CN2012-1		11113	DAZ90402 (Periplaneta americana mononega-like virus; 99.5% aa identity)	NC_076987 (Periplaneta americana mononega-like virus; 98.5% nt identity)	China	2012-08-19	Periplaneta americana	PRJNA240264:SRR1184457,SRR1184458
Jingchuvirales	N_001485836	BK067103	Periplaneta americana mononega-like virus	CN2013-1		11175	DAZ90402 (Periplaneta americana mononega-like virus; 99.2% aa identity)	NC_076987 (Periplaneta americana mononega-like virus; 98.2% nt identity)	China	2013-10-30	Periplaneta americana	PRJNA314167:SRR3229026
Jingchuvirales	N_001485837	BK067104	Periplaneta americana mononega-like virus	CN2013-2		11179	DAZ90402 (Periplaneta americana mononega-like virus; 99.2% aa identity)	NC_076987 (Periplaneta americana mononega-like virus; 98.2% nt identity)	China	2013-10-30	Periplaneta americana	PRJNA315589:SRR3289663,SRR3289684,SRR3289687
Jingchuvirales	N_001485838	BK067105	Periplaneta americana mononega-like virus	CN2014-1		11013	DAZ90402 (Periplaneta americana mononega-like virus; 99.5% aa identity)	NC_076987 (Periplaneta americana mononega-like virus; 98.7% nt identity)	China	2014-4	Periplaneta americana	PRJNA350875:SRR5286152,SRR5286153,SRR5286154
Jingchuvirales	N_001485839	BK067106	Periplaneta americana mononega-like virus	CN2014-2		11090	DAZ90402 (Periplaneta americana mononega-like virus; 99.4% aa identity)	NC_076987 (Periplaneta americana mononega-like virus; 98.4% nt identity)	China	Unknown	Periplaneta americana	PRJNA251501:SRR1322009
Jingchuvirales	N_001485840	BK067107	Periplaneta americana mononega-like virus	CN2015-1		11184	DAZ90402 (Periplaneta americana mononega-like virus; 99.7% aa identity)	NC_076987 (Periplaneta americana mononega-like virus; 99.53% nt identity)	USA	2015	Periplaneta americana	PRJNA356979:SRR5097509,SRR5097511,SRR5097512,SRR5097513,SRR5097515,
Jingchuvirales	N_001485841	BK067108	Periplaneta americana mononega-like virus	CN2015-2		11175	DAZ90402 (Periplaneta americana mononega-like virus; 99.4% aa identity)	NC_076987 (Periplaneta americana mononega-like virus; 98.4% nt identity)	China	2015-7-30	Periplaneta americana	PRJNA308153:SRR3089536,SRR3089537,SRR3089538
Jingchuvirales	N_001485842	BK067109	Wuchang Cockroach Virus 3	DE2016	1	7156	YP_009666256 (Wuchang Cockroach Virus 3; 100% aa identity)	NC_043472 (Wuchang Cockroach Virus 3; 99.66% nt identity)	Germany	2016-07	Blattella germanica	PRJNA635910:SRR12393584
Jingchuvirales	N_001485843	BK067110	Wuchang Cockroach Virus 3	DE2016	2	4790	YP_009666257 (Wuchang Cockroach Virus 3; 99.9% aa identity)	NC_043473 (Wuchang Cockroach Virus 3; 99.56% nt identity)	Germany	2016-07	Blattella germanica	PRJNA635910:SRR12393584
Jingchuvirales	N_001485844	BK067111	Wuchang Cockroach Virus 3	US2021	1	7147	YP_009666256 (Wuchang Cockroach Virus 3; 100% aa identity)	NC_043472 (Wuchang Cockroach Virus 3; 99.7% nt identity)	USA	Unknown	Blattella germanica	PRJNA780882:SRR16957437,SRR16957438,SRR16957439,SRR16957440,SRR16957441,SRR16957442
Jingchuvirales	N_001485845	BK067112	Wuchang Cockroach Virus 3	US2021	2	4775	YP_009666257 (Wuchang Cockroach Virus 3; 99.9% aa identity)	NC_043472 (Wuchang Cockroach Virus 3; 99.6% nt identity)	USA	Unknown	Blattella germanica	PRJNA780882:SRR16957437,SRR16957438,SRR16957439,SRR16957440,SRR16957441,SRR16957442
Martellivirales	N_001485956	BK067223	Mastotermes darwiniensis martelli-like virus 1	DE2016		4081	QQM16261 (Mohsystermes virus; 25.7% aa identity)		Germany	2016	Mastotermes darwiniensis	PRJNA420017:SRR6869961
Martellivirales	N_001485957	BK067224	Mastotermes darwiniensis martelli-like virus 1	DE2017		4076	QQM16261 (Mohsystermes virus; 25.7% aa identity)		Germany	2017	Mastotermes darwiniensis	PRJNA635910:SRR12393550
Mononegavirales	N_001485847	BK067114	Cryptotermes secundus lispivus 1	AUS2011		12617	UUW06592 (Cat Tien Hospitalitermes Lispi-like virus; 40.8% aa identity)		Australia	2011-9	Cryptotermes secundus	PRJNA655108:SRR12381745,SRR12381746,SRR12381748,SRR12381751,SRR12381752,SRR12381754
Mononegavirales	N_001485848	BK067115	Cryptotermes secundus lispivus 1	AUS2014-1		12662	UUW06592 (Cat Tien Hospitalitermes Lispi-like virus; 40.8% aa identity)		Australia	2014	Cryptotermes secundus	PRJNA683654:SRR13221225,SRR13221229,SRR13221230
Mononegavirales	N_001485849	BK067116	Cryptotermes secundus lispivus 1	AUS2014-2		12356	UUW06592 (Cat Tien Hospitalitermes Lispi-like virus; 40.8% aa identity)		Australia	2014-8	Cryptotermes secundus	PRJNA685294:SRR13255037
Mononegavirales	-	-	Cryptotermes secundus lispivus 1	-		-	-		Unknown	Unknown	Cryptotermes secundus	PRJEB27153:ERR2615945
Mononegavirales	N_001485850	BK067117	Macrotermes bellicosus lispivirus 1	CI2015		12539	QQM16270 (Jimsystermes virus; 59.8% aa identity)		Cote d'Ivoire	2015-1	Macrotermes bellicosus	PRJEB26378:ERR2532157,ERR2532158,ERR2532159,ERR2532160,ERR2532161,ERR2532162,ERR2532163,ERR2532164,ERR2532165,ERR2532166,ERR2532170,ERR2532171,ERR2532175,ERR2532176,ERR2532180,ERR2532181,ERR2532185,ERR2532186,ERR2532187,ERR2532188,ERR2532189,ERR2532190,ERR2532191,ERR2532192,ERR2532167,ERR2532168,ERR2532169,ERR2532172,ERR2532173,ERR2532174,ERR2532177,ERR2532178,ERR2532179,ERR2532182,ERR2532183,ERR…
Mononegavirales	N_001485851	BK067118	Macrotermes bellicosus lispivirus 1	CI2017		12410	QQM16270 (Jimsystermes virus; 59.8% aa identity)		Cote d'Ivoire	2017-01-01	Macrotermes bellicosus	PRJNA727164:SRR14432658,SRR14432659,SRR14432660,SRR14432661,SRR14432662,SRR14432663,SRR14432664,SRR14432665,SRR14432666,SRR14432667,SRR14432668,SRR14432669,SRR14432670,SRR14432671
Mononegavirales	N_001485852	BK067119	Macrotermes natalensis lispivirus 1	BGI2013		11996	QQM16286 (Jimsystermes virus; 59.8% aa identity)		Unknown	Unknown	Macrotermes natalensis	PRJNA193473:SRR789255
Mononegavirales	N_001485853	BK067120	Macrotermes natalensis lispivirus 1	ZA2013		12020	QQM16286 (Jimsystermes virus; 59.8% aa identity)		South Africa	2013-2	Macrotermes natalensis	PRJNA382034:SRR5457280,SRR5457283,SRR5507526
Mononegavirales	N_001485854	BK067121	Macrotermes subhyalinus lispivirus 1	DE2017		12978	QQM16286 (Jimsystermes virus; 59.9% aa identity)		Germany	2017	Macrotermes subhyalinus	PRJNA635910:SRR12393581
Mononegavirales	N_001485855	BK067122	Zootermopsis nevadensis associated paramyxovirus 1	US2013		13519	AIM55751 (Avian orthoavulavirus 1; 99.9% aa identity)	KJ920203 (Newcastle disease virus; 98.74% nt identity)	USA	2013-10	Zootermopsis nevadensis	PRJNA309979:SRR3139733
Muvirales	N_001485910	BK067177	Zootermopsis nevadensis qinvirus 1	DE2017	1	5619	ASA47357 (Wilkie qin-like virus; 29% aa identity)		Germany	2017	Zootermopsis nevadensis	PRJNA635910:SRR12393580
Muvirales	N_001485911	BK067178	Zootermopsis nevadensis qinvirus 1	DE2017	2	1553	YP_009330275 (Beihai sesarmid crab virus 4; 26.1% aa identity)		Germany	2017	Zootermopsis nevadensis	PRJNA635910:SRR12393580
Muvirales	N_001485912	BK067179	Zootermopsis nevadensis qinvirus 1	JP2018	2	1058	YP_009330275 (Beihai sesarmid crab virus 4; 26.2% aa identity)		Germany	2017	Zootermopsis nevadensis	PRJNA635910:DRR139984,DRR139988
Muvirales	-	-	Zootermopsis nevadensis qinvirus 1	-		-	-		Unknown	Unknown	Zootermopsis nevadensis	PRJDB6671:DRR139988
Nodaviridae	N_001485868	BK067135	Blattella germanica noda-like virus 1	ESP2015		3703	ADI48250 (Bat guano associated nodavirus GF-4n; 34.8% aa identity)		Spain	2015-12	Blattella germanica	PRJNA382128:SRR5458590
Nodaviridae	N_001485869	BK067136	Blattella germanica noda-like virus 1	ESP2018		2788	ADI48250 (Bat guano associated nodavirus GF-4n; 34.8% aa identity)		Spain	Unknown	Blattella germanica	PRJNA389591:SRR6784707
Norzivirales	N_001485846	BK067113	Macrotermes bellicosus associated levi-like virus	CI2015		3253	UJQ85920 (Leviviridae sp.; 38.1% aa identity)		Cote d'Ivoire	2015-01	Macrotermes bellicosus	PRJEB26378:ERR2532185
Orthomyxoviridae	N_001485870	BK067137	Blattella germanica orthomyxovirus 1	US2021	PB1	2494	QMP82344 (Blattodean orthomyxo-related virus OKIAV181; 62.2% aa identity)		USA	Unknown	Blattella germanica	PRJNA780882:SRR16957437,SRR16957438,SRR16957439,SRR16957440,SRR16957441,SRR16957442
Orthomyxoviridae	N_001485871	BK067138	Blattella germanica orthomyxovirus 1	US2021	PB2	2490	QMP82189 (Blattodean orthomyxo-related virus OKIAV181; 40.6% aa identity)		USA	Unknown	Blattella germanica	PRJNA780882:SRR16957437,SRR16957438,SRR16957439,SRR16957440,SRR16957441,SRR16957442
Orthomyxoviridae	N_001485872	BK067139	Blattella germanica orthomyxovirus 1	US2021	HA	1655	QMP82134 (Blattodean orthomyxo-related virus OKIAV181; 42.9% aa identity)		USA	Unknown	Blattella germanica	PRJNA780882:SRR16957437,SRR16957438,SRR16957439,SRR16957440,SRR16957441,SRR16957442
Orthomyxoviridae	N_001485873	BK067140	Blattella germanica orthomyxovirus 1	US2021	NP	1826	QMP82185 (Blattodean orthomyxo-related virus OKIAV181; 53.5% aa identity)		USA	Unknown	Blattella germanica	PRJNA780882:SRR16957437,SRR16957438,SRR16957439,SRR16957440,SRR16957441,SRR16957442
Orthomyxoviridae	N_001485874	BK067141	Blattella germanica orthomyxovirus 1	US2021	PA	2364	QMP82387 (Blattodean orthomyxo-related virus OKIAV181; 40.3% aa identity)		USA	Unknown	Blattella germanica	PRJNA780882:SRR16957437,SRR16957438,SRR16957439,SRR16957440,SRR16957441,SRR16957442
Orthomyxoviridae	N_001485875	BK067142	Cryptocercus meridianus orthomyxovirus 1	CN2016	PB1	2122	AJG39089 (Wuhan Louse Fly Virus 3; 66.6% aa identity)		China	2016-05	Cryptocercus meridianus	PRJNA635910:SRR12393559
Orthomyxoviridae	N_001485876	BK067143	Cryptocercus meridianus orthomyxovirus 1	CN2016	PB2	1253	APG77877 (Jingshan Fly Virus 1; 41.5% aa identity)		China	2016-05	Cryptocercus meridianus	PRJNA635910:SRR12393559
Orthomyxoviridae	N_001485877	BK067144	Cryptocercus meridianus orthomyxovirus 1	CN2016	NP	1800	QMP82385 (Dipteran orthomyxo-related virus OKIAV195; 49.1% aa identity)		China	2016-05	Cryptocercus meridianus	PRJNA635910:SRR12393559
Orthomyxoviridae	N_001485878	BK067145	Cryptocercus meridianus orthomyxovirus 1	CN2016	PA	976	APG77898 (Jingshan Fly Virus 1; 62.3% aa identity)		China	2016-05	Cryptocercus meridianus	PRJNA635910:SRR12393559
Orthomyxoviridae	N_001485879	BK067146	Cryptocercus meridianus orthomyxovirus 2	CN2016	PB1	2412	AJG39089 (Wuhan Louse Fly Virus 3; 69% aa identity)		China	2016-05	Cryptocercus meridianus	PRJNA635910:SRR12393559,SRR12393572
Orthomyxoviridae	N_001485880	BK067147	Cryptocercus meridianus orthomyxovirus 2	CN2016	PB2	2395	QMP82390 (Dipteran orthomyxo-related virus OKIAV195; 44.8% aa identity)		China	2016-05	Cryptocercus meridianus	PRJNA635910:SRR12393559,SRR12393572
Orthomyxoviridae	N_001485881	BK067148	Cryptocercus meridianus orthomyxovirus 2	CN2016	HA	1418	BEJ26069 (Aedes orthomyxo-like virus 2; 23.2% aa identity)		China	2016-05	Cryptocercus meridianus	PRJNA635910:SRR12393559,SRR12393572
Orthomyxoviridae	N_001485882	BK067149	Cryptocercus meridianus orthomyxovirus 2	CN2016	NP	1812	QMP82385 (Dipteran orthomyxo-related virus OKIAV195; 52.2% aa identity)		China	2016-05	Cryptocercus meridianus	PRJNA635910:SRR12393559,SRR12393572
Orthomyxoviridae	N_001485883	BK067150	Cryptocercus meridianus orthomyxovirus 2	CN2016	PA	2208	QYW05797 (Orthomyxoviridae sp.; 54.6% aa identity)		China	2016-05	Cryptocercus meridianus	PRJNA635910:SRR12393559,SRR12393572
Orthomyxoviridae	N_001485884	BK067151	Neotermes castaneus orthomyxovirus 1	DE2017	PB1	2560	QMP82367 (Zygentoman orthomyxo-related virus OKIAV204; 32.4% aa identity)		Germany	2017	Neotermes castaneus	PRJNA635910:SRR12393532,SRR12393533,SRR12393534,SRR12393535,SRR12393536,SRR12393537,SRR12393538,SRR12393539,SRR12393540,SRR12393541,SRR12393542,SRR12393543,SRR12393544,SRR12393545,SRR12393546,SRR12393547,SRR12393548,SRR12393549,SRR12393551,SRR12393560,SRR12393562,SRR12393563,SRR12393564,SRR12393565,SRR12393566,SRR12393567
Orthomyxoviridae	N_001485885	BK067152	Neotermes castaneus orthomyxovirus 1	DE2017	PB2	2462	APG77881 (Hubei earwig virus 1; 23.8% aa identity)		Germany	2017	Neotermes castaneus	PRJNA635910:SRR12393532,SRR12393533,SRR12393534,SRR12393535,SRR12393536,SRR12393537,SRR12393538,SRR12393539,SRR12393540,SRR12393541,SRR12393542,SRR12393543,SRR12393544,SRR12393545,SRR12393546,SRR12393547,SRR12393548,SRR12393549,SRR12393551,SRR12393560,SRR12393562,SRR12393563,SRR12393564,SRR12393565,SRR12393566,SRR12393567
Orthomyxoviridae	N_001485886	BK067153	Neotermes castaneus orthomyxovirus 1	DE2017	HA	1675	YP_009987463 (Lake Chad virus; 33.2% aa identity)		Germany	2017	Neotermes castaneus	PRJNA635910:SRR12393532,SRR12393533,SRR12393534,SRR12393535,SRR12393536,SRR12393537,SRR12393538,SRR12393539,SRR12393540,SRR12393541,SRR12393542,SRR12393543,SRR12393544,SRR12393545,SRR12393546,SRR12393547,SRR12393548,SRR12393549,SRR12393551,SRR12393560,SRR12393562,SRR12393563,SRR12393564,SRR12393565,SRR12393566,SRR12393567
Orthomyxoviridae	N_001485887	BK067154	Neotermes castaneus orthomyxovirus 1	DE2017	NP	1868	WAA68656 (Guangdong tick quaranjavirus; 27.1% aa identity)		Germany	2017	Neotermes castaneus	PRJNA635910:SRR12393532,SRR12393533,SRR12393534,SRR12393535,SRR12393536,SRR12393537,SRR12393538,SRR12393539,SRR12393540,SRR12393541,SRR12393542,SRR12393543,SRR12393544,SRR12393545,SRR12393546,SRR12393547,SRR12393548,SRR12393549,SRR12393551,SRR12393560,SRR12393562,SRR12393563,SRR12393564,SRR12393565,SRR12393566,SRR12393567
Orthomyxoviridae	N_001485888	BK067155	Neotermes castaneus orthomyxovirus 1	DE2017	PA	2214	QMP82381 (Zygentoman orthomyxo-related virus OKIAV204; 31.6% aa identity)		Germany	2017	Neotermes castaneus	PRJNA635910:SRR12393532,SRR12393533,SRR12393534,SRR12393535,SRR12393536,SRR12393537,SRR12393538,SRR12393539,SRR12393540,SRR12393541,SRR12393542,SRR12393543,SRR12393544,SRR12393545,SRR12393546,SRR12393547,SRR12393548,SRR12393549,SRR12393551,SRR12393560,SRR12393562,SRR12393563,SRR12393564,SRR12393565,SRR12393566,SRR12393567
Permutotetraviridae	N_001485896	BK067163	Blattella germanica permutotetra-like virus 1	US2021		5427	YP_009337703 (Hubei permutotetra-like virus 8; 37.9% aa identity)		USA	Unknown	Blattella germanica	PRJNA780882:SRR16957440,SRR16957441,SRR16957442
Permutotetraviridae	N_001485897	BK067164	Cryptotermes secundus permutotetra-like virus 1	AUS2008		6119	YP_009182196 (Daeseongdong virus 2; 36.4% aa identity)		Australia	2008-9	Cryptotermes secundus	PRJNA685294:SRR13255041
Permutotetraviridae	N_001485898	BK067165	Cryptotermes secundus permutotetra-like virus 1	AUS2010-12		3017	UJQ87627 (ssRNA positive-strand virus sp.; 35.3% aa identity)		Australia	2010-2012	Cryptotermes secundus	PRJNA654896:SRR12381713,SRR12381720,SRR12381722,SRR12381724
Permutotetraviridae	N_001485899	BK067166	Cryptotermes secundus permutotetra-like virus 1	AUS2012		6161	UJQ87627 (ssRNA positive-strand virus sp.; 35.3% aa identity)		Australia	2012-08-04	Cryptotermes secundus	PRJNA382129:SRR5457740,SRR5457742,SRR5457744
Permutotetraviridae	N_001485900	BK067167	Cryptotermes secundus permutotetra-like virus 1	AUS2016		6244	UJQ87627 (ssRNA positive-strand virus sp.; 35.3% aa identity)		Australia	2014-2016	Cryptotermes secundus	PRJNA685294:SRR13255030,SRR13255031,SRR13255034,SRR5457740,SRR5457744,SRR13255050
Permutotetraviridae	N_001485901	BK067168	Cryptotermes secundus permutotetra-like virus 1	AUS2019		6161	UJQ87627 (ssRNA positive-strand virus sp.; 35.6% aa identity)		Unknown	Unknown	Cryptotermes secundus	PRJEB27153:ERR2615944,ERR2615945,ERR2615946,ERR2615950,ERR2615954
Permutotetraviridae	N_001485902	BK067169	Macrotermes subhyalinus permutotetra-like virus 1	DE2017		5058	YP_009337703 (Hubei permutotetra-like virus 8; 33.1% aa identity)		Germany	2017	Macrotermes subhyalinus	PRJNA635910:SRR12393581
Permutotetraviridae	N_001485903	BK067170	Reticulitermes flavipes permutotetra-like virus 1	US2009		5828	UHS71734 (Permutotetraviridae sp.; 35.7% aa identity)		USA	2009-05	Reticulitermes flavipes	PRJNA275308:SRR1805895,SRR1805967,SRR1805969,SRR1805970,SRR1805971,SRR1805972
Picornavirales	N_001485975	BK063177	Blattella germanica picorna-like virus	ESP2018		4957	QPN36956 (Praha dicistro-like virus 2; 92.5% aa identity)	MT757500 (Praha dicistro-like virus 2; 93.92% nt identity)	Spain	Unknown	Blattella germanica	PRJNA389591:SRR5656369,SRR5656370,SRR5656371
Picornavirales	-	-	Blattella germanica picorna-like virus	-		-	-		USA	Unknown	Blattella germanica	PRJNA780882:SRR16957440,SRR16957441,SRR16957442
Picornavirales	N_001485983	BK063189	Bulbitermes polycipivirus	CN2018		12336	QRW42881 (Nuksystermes virus; 43.1% aa identity)		China	2018-03	Bulbitermes sp. SH-2020	PRJNA635910:SRR12393575
Picornavirales	N_001485971	BK063173	Coptotermes formosanus picorna-like virus 1	CN2014		1695	QQM16262 (Jaksystermes virus; 64.1% aa identity)		China	2014-12	Coptotermes formosanus	PRJNA308507:SRR3097983,SRR3097984,SRR3097985,SRR3097987
Picornavirales	-	-	Coptotermes formosanus picorna-like virus 1	-		-	-		China	2014-12	Coptotermes formosanus	PRJNA308390:SRR3095926
Picornavirales	N_001485965	BK063170	Cryptotermes domesticus iflavirus	JP2002		10350	QQM16337 (Moksystermes virus; 35.6% aa identity)		China	2002-2003	Cryptotermes domesticus	PRJNA284831:SRR2039534,SRR2039535,SRR2039536
Picornavirales	N_001485981	BK063187	Cryptotermes secundus iflavirus 1	AUS2010		10655	AWK77865 (Renmark bee virus 2; 41.3% aa identity)		Australia	2010-2012	Cryptotermes secundus	PRJNA654896:SRR12381713,SRR12381714,SRR12381715,SRR12381716,SRR12381717,SRR12381718,SRR12381719,SRR12381728,SRR12381737,SRR12381738,SRR12381740
Picornavirales	N_001485988	BK063194	Cryptotermes secundus iflavirus 2	AUS2016		2713	QQM16337 (Moksystermes virus; 63% aa identity)		Australia	2016-9	Cryptotermes secundus	PRJNA685294:SRR13255034
Picornavirales	N_001485980	BK063186	Eublaberus distanti iflavirus	2020		6487	QRK69405 (Solenopsis invicta virus 16; 98.5% aa identity)	MT860233 (Solenopsis invicta virus 16; 97.3% nt identity)	Unknown	Unknown	Eublaberus distanti	PRJNA608131:SRR11148032
Picornavirales	N_001485977	BK063179	Eupolyphaga sinensis iflavirus	CN2012		4749	QRK69405 (Solenopsis invicta virus 16; 58.5% aa identity)		China	2012-08-22	Eupolyphaga sinensis	PRJNA240263:SRR1184454,SRR1184455
Picornavirales	N_001485984	BK063190	Indotermes picorna-like virus 1	CN2018		8926	UXD80105 (Myrmica rubra picorna-like virus 7; 30.1% aa identity)		China	2018-03	Indotermes sp. SH-2020	PRJNA635910:SRR12393578
Picornavirales	N_001485985	BK063191	Indotermes picorna-like virus 2	CN2018		6367	UXD80105 (Myrmica rubra picorna-like virus 7; 33.6% aa identity)		China	2018-03	Indotermes sp. SH-2020	PRJNA635910:SRR12393578
Picornavirales	N_001485963	BK063168	Neocapritermes taracua polycipivirus	GF2010		2170	QRW42903 (Nuksystermes virus; 45.7% aa identity)		French Guiana	2010-2013	Neocapritermes taracua	PRJEB11456:ERR1079222
Picornavirales	N_001485978	BK063180	Odontotermes formosanus iflavirus	CN2012		3945	QQM16337 (Moksystermes virus; 48.4% aa identity)		China	Unknown	Odontotermes formosanus	PRJNA170008:SRR528715,SRR531305
Picornavirales	N_001485976	BK063178	Panchlora nivea iflavirus	USA2017		8588	QRK69405 (Solenopsis invicta virus 16; 99% aa identity)	MT860233 (Solenopsis invicta virus 16; 99.15% nt identity)	USA	2017-8	Panchlora nivea	PRJNA445562:SRR6893373
Picornavirales	N_001485987	BK063193	Pericapritermes picorna-like virus 1	CN2018		8379	WAX26099 (Army ant associated dicistrovirus 2; 25.1% aa identity)		China	2018-03	Pericapritermes sp. SH-2020	PRJNA635910:SRR12393579
Picornavirales	N_001485986	BK063192	Pericapritermes picorna-like virus 2	CN2018		8184	UXD80105 (Myrmica rubra picorna-like virus 7; 32.6% aa identity)		China	2018-03	Pericapritermes sp. SH-2020	PRJNA635910:SRR12393579
Picornavirales	N_001485964	BK063169	Periplaneta americana picorna-like virus 1	CN2014		4667	QPN36927 (Shenzhen dicistro-like virus; 73.8% aa identity)		China	Unknown	Periplaneta americana	PRJNA251501:SRR1322009
Picornavirales	N_001485979	BK063183	Periplaneta americana picorna-like virus 2	CN2014		3192	QPG92978 (Skokie dicistro-like virus; 99.2% aa identity)	MT747992 (Skokie dicistro-like virus; 95.1% nt identity)	China	2014-4	Periplaneta americana	PRJNA350875:SRR5286150,SRR5286151,SRR5286152,SRR5286153,SRR5286154
Picornavirales	N_001485966	-	Periplaneta americana dicistrovirus	KOR2015-2		10285	UXD79993 (Linepithema humile picorna-like virus 3; 36.9% aa identity)		Unknown	Unknown	Periplaneta americana	PRJNA305845:SRR2994649,SRR29946508
Picornavirales	N_001485967	BK063171	Periplaneta americana dicistrovirus	KOR2015-1		10288	UXD79993 (Linepithema humile picorna-like virus 3; 36.9% aa identity)		South Korea	Unknown	Periplaneta americana	PRJNA305949:SRR3056857,SRR3056858
Picornavirales	N_001485968	BK063184	Periplaneta americana dicistrovirus	CN2014		10324	UXD79993 (Linepithema humile picorna-like virus 3; 37.2% aa identity)		China	2014-4	Periplaneta americana	PRJNA350875:SRR5286150,SRR5286151,SRR5286152,SRR5286153,SRR5286154
Picornavirales	-	-	Periplaneta americana dicistrovirus	-		-	-		China	Unknown	Periplaneta americana	PRJNA251501:SRR1322009
Picornavirales	-	-	Periplaneta americana dicistrovirus	-		-	-		China	2015-7-30	Periplaneta americana	PRJNA308153:SRR3089538
Picornavirales	N_001485969	BK063172	Periplaneta americana iflavirus 1	CN2015		5774	AWK77865 (Renmark bee virus 2; 35.8% aa identity)		China	2015-7-30	Periplaneta americana	PRJNA308153:SRR3089537,SRR3089538
Picornavirales	N_001485970	BK063185	Periplaneta americana iflavirus 1	CN2014		4227	AWK77865 (Renmark bee virus 2; 34% aa identity)		China	2014-4	Periplaneta americana	PRJNA350875:SRR5286150,SRR5286152,SRR5286153
Picornavirales	-	-	Periplaneta americana iflavirus 1	-		-	-		China	2013-10-30	Periplaneta americana	PRJNA314167:SRR3229026
Picornavirales	-	-	Periplaneta americana iflavirus 1	-		-	-		China	2012-8-19	Periplaneta americana	PRJNA240264:SRX481880
Picornavirales	-	-	Periplaneta americana iflavirus 1	-		-	-		China	2013-10-30	Periplaneta americana	PRJNA315589:SRR3289684
Picornavirales	N_001485982	BK063188	Reticulitermes flavipes dicistrovirus	DE2017		4699	WBY66451 (Eriocheir sinensis dicistrovirus 1; 36.5% aa identity)		Germany	2017	Reticulitermes flavipes	PRJNA635910:SRR12393522
Picornavirales	N_001485973	BK063175	Reticulitermes flavipes iflavirus 1	USA2014		10290	QQM16337 (Moksystermes virus; 49.3% aa identity)		USA	2014	Reticulitermes flavipes	PRJNA379073:SRR5341587,SRR5341593
Picornavirales	N_001485972	BK063174	Reticulitermes flavipes iflavirus 2	USA2014		2264	YP_001285409 (Brevicoryne brassicae virus - UK; 30.5% aa identity)		USA	2014	Reticulitermes flavipes	PRJNA379073:SRR5341586,SRR5341587,SRR5341589,SRR5341592
Picornavirales	N_001485974	BK063176	Reticulitermes flavipes polycipivirus	USA2014		5612	QRW42903 (Nuksystermes virus; 56.1% aa identity)		USA	2014	Reticulitermes flavipes	PRJNA379073:SRR5341587,SRR5341589,SRR5341593
Picornavirales	N_001485962	BK063167	Reticulitermes speratus picorna-like virus 1	JP2013		6613	QJI52084 (Dicistroviridae sp.; 29.8% aa identity)		Japan	2013-10-10	Reticulitermes speratus	PRJDB3531:DRR030838,DRR030841,DRR030842,DRR030839
Picornavirales	N_001485960	BK063166	Reticulitermes speratus dicistrovirus	JP2013		9096	QXL90738 (Rondani's wasp virus 1; 47.6% aa identity)		Japan	2013	Reticulitermes speratus	PRJDB3531:DRR030812,DRR030813,DRR030814,DRR030815,DRR030816,DRR030817,DRR030818,DRR030822,DRR030825,DRR030826,DRR030837,DRR030838,DRR030839,DRR030840,DRR030841,DRR030842,DRR030843,DRR030844,DRR030845,DRR030846,DRR030847,DRR030848,DRR030849,DRR030850,DRR030851,DRR030852,DRR030854
Picornavirales	N_001485961	BK063181	Reticulitermes speratus dicistrovirus	JP2014		9100	QXL90738 (Rondani's wasp virus 1; 47.6% aa identity)		Japan	2014-12	Reticulitermes speratus	PRJDB5589:DRR090831,DRR090840,DRR090842,DRR090843,DRR090844,DRR090846,DRR090848,DRR090852,DRR090854,DRR090855,DRR090856,DRR090858,DRR090859,DRR090860,DRR090862,DRR090863,DRR090864,DRR266552,DRR266554,DRR266560
Picornavirales	-	-	Reticulitermes speratus dicistrovirus	-		-	-		Unknown	2010	Reticulitermes speratus	PRJDB2299:DRR013046
Picornavirales	N_001485959	BK063165	Reticulitermes speratus polycipivirus	JP2013		6895	QRW42903 (Nuksystermes virus; 39.7% aa identity)		Japan	2013-4-12	Reticulitermes speratus	PRJDB3531:DRR030825,DRR030826
Picornavirales	-	-	Reticulitermes speratus picorna-like virus 2	-		-	-		Japan	2014-12	Reticulitermes speratus	PRJDB5589:DRR090859
Picornavirales	N_001485958	BK063164	Reticulitermes speratus picorna-like virus 2	JP2013		13198	QQM16262 (Jaksystermes virus; 49% aa identity)		Japan	2013-4-12	Reticulitermes speratus	PRJDB3531:DRR030813,DRR030814,DRR030815,DRR030816,DRR030818,DRR030819,DRR030820,DRR030821,DRR030823,DRR030824
Reovirales	N_001485913	BK067180	Macrotermes bellicosus reovirus 1	CI2015		2150	QLB38582 (Diaphorina citri reovirus; 28.7% aa identity)		Cote d'Ivoire	2015-1	Macrotermes bellicosus	PRJEB26378:ERR2532175,ERR2532181
Sobelivirales	N_001485914	BK067181	Coptotermes formosanus sobeli-like virus 1	CN2014		2775	QQM16349 (Kofsystermes virus; 50.4% aa identity)		China	2014-12	Coptotermes formosanus	PRJNA308390:SRR3095926
Sobelivirales	N_001485915	BK067182	Coptotermes formosanus sobeli-like virus 1	CN2018		1641	QQM16349 (Kofsystermes virus; 50.4% aa identity)		China	2018-10-11	Coptotermes formosanus	PRJNA577439:SRR10273592,SRR10273593,SRR10273595,SRR10273596,SRR10273597
Sobelivirales	N_001485916	BK067183	Coptotermes formosanus sobeli-like virus 1	DE2017		2173	QQM16349 (Kofsystermes virus; 50.4% aa identity)		Germany	2017	Coptotermes formosanus	PRJNA635910:SRR12393523
Sobelivirales	N_001485917	BK067184	Cryptotermes secundus sobeli-like virus 1	AUS2011		2547	QQM16349 (Kofsystermes virus; 54.3% aa identity)		Australia	2011-09-03	Cryptotermes secundus	PRJNA655108:SRR12381746,SRR12381752
Sobelivirales	N_001485918	BK067185	Cryptotermes secundus sobeli-like virus 1	AUS2014-1		2863	QQM16349 (Kofsystermes virus; 54.3% aa identity)		Australia	2014-8	Cryptotermes secundus	PRJNA683654:SRR13221229
Sobelivirales	N_001485919	BK067186	Cryptotermes secundus sobeli-like virus 1	AUS2014-2		2465	QQM16349 (Kofsystermes virus; 54.3% aa identity)		Australia	2014-8	Cryptotermes secundus	PRJNA685294:SRR13255037
Sobelivirales	N_001485920	BK067187	Cryptotermes secundus sobeli-like virus 1	AUS2019		2791	QQM16349 (Kofsystermes virus; 54.3% aa identity)		Unknown	Unknown	Cryptotermes secundus	PRJEB27153:ERR2615951
Sobelivirales	-	-	Cryptotermes secundus sobeli-like virus 1	-		-	-		Australia	2004	Cryptotermes secundus	PRJNA691762:SRR13426411
Sobelivirales	N_001485921	BK067188	Cryptotermes secundus sobeli-like virus 2	AUS2014-16		2852	QQM16241 (Wifsystermes virus; 45.7% aa identity)		Australia	2014-2016	Cryptotermes secundus	PRJNA685294:SRR13255037,SRR13255048
Sobelivirales	-	-	Cryptotermes secundus sobeli-like virus 2	-		-	-		Australia	2015	Cryptotermes secundus	PRJNA691762:SRR13426408
Sobelivirales	-	-	Cryptotermes secundus sobeli-like virus 2	-		-	-		Australia	2011-09-03	Cryptotermes secundus	PRJNA655108:SRR12381752
Sobelivirales	-	-	Cryptotermes secundus sobeli-like virus 2	-		-	-		Australia	2014	Cryptotermes secundus	PRJNA683654:SRR13221225,SRR13221229,
Sobelivirales	N_001485922	BK067189	Kalotermes flavicollis sobeli-like virus 1	DE2017		2533	QQM16349 (Kofsystermes virus; 50.3% aa identity)		Germany	2017	Kalotermes flavicollis	PRJNA635910:SRR12393528
Sobelivirales	N_001485923	BK067190	Macrotermes natalensis sobeli-like virus 1	ZF2013		2915	QQM16241 (Wifsystermes virus; 48.5% aa identity)		South Africa	2013-2-14	Macrotermes natalensis	PRJNA382034:SRR5457277,SRR5457282
Sobelivirales	N_001485924	BK067191	Neotermes castaneus sobeli-like virus 1	DE2017		2153	QQM16349 (Kofsystermes virus; 54% aa identity)		Germany	2017	Neotermes castaneus	PRJNA635910:SRR12393533,SRR12393536,SRR12393539,SRR12393540,SRR12393543,SRR12393544,SRR12393549,SRR12393563,SRR12393566,SRR12393569
Sobelivirales	N_001485925	BK067192	Neotermes castaneus sobeli-like virus 2	DE2017		2685	QQM16349 (Kofsystermes virus; 55.3% aa identity)		Germany	2017	Neotermes castaneus	PRJNA635910:SRR12393532,SRR12393533,SRR12393536,SRR12393538,SRR12393539,SRR12393540,SRR12393542,SRR12393543,SRR12393545,SRR12393548,SRR12393549,SRR12393560,SRR12393563,SRR12393564,SRR12393565,SRR12393566,SRR12393567,SRR12393568,SRR12393569,SRR12393571,SRR12393573
Sobelivirales	N_001485926	BK067193	Promirotermes sobeli-like virus 1	CM2018		2211	QQM16241 (Wifsystermes virus; 47.6% aa identity)		Cameroon	2018-3	Promirotermes sp. SH-2020	PRJNA635910:SRR12393574
Sobelivirales	N_001485927	BK067194	Prorhinotermes simplex sobeli-like virus 1	CU2017		2424	QQM16349 (Kofsystermes virus; 46.4% aa identity)		Cuba	2017-05	Prorhinotermes simplex	PRJNA684026:SRR13236746,SRR13236747,SRR13236748,SRR13236749,SRR13236750
Sobelivirales	-	-	Prorhinotermes simplex sobeli-like virus 1	-		-	-		Unknown	Unknown	Prorhinotermes simplex	PRJEB18967:ERR1795265,ERR1795266,ERR1795267,
Sobelivirales	N_001485928	BK067195	Reticulitermes aculabialis sobeli-like virus 1	CN2017		2569	YP_009336914 (Sanxia sobemo-like virus 5; 97.4% aa identity)	NC_032941 (Sanxia sobemo-like virus 5; 91.01% nt identity)	China	2017-6-27	Reticulitermes aculabialis	PRJNA545003:SRR9140410,SRR9140412,SRR9140413,SRR9140414,SRR9140416,SRR9140418
Sobelivirales	N_001485929	BK067196	Reticulitermes chinensis sobeli-like virus 1	CN2014		2927	YP_009336913 (Sanxia sobemo-like virus 5; 75% aa identity)		China	2014-04	Reticulitermes chinensis	PRJNA592596:SRR10604052,SRR10604053,SRR10604054,SRR10604055,SRR10604057,SRR10604059,SRR10604062,SRR10604063
Sobelivirales	N_001485930	BK067197	Reticulitermes chinensis sobeli-like virus 1	CN2019		3128	YP_009336913 (Sanxia sobemo-like virus 5; 75% aa identity)		China	2019-12-11	Reticulitermes chinensis	PRJNA808215:SRR18067184,SRR18067185,SRR18067186,SRR18067187,SRR18067188,SRR18067189
Sobelivirales	N_001485931	BK067198	Reticulitermes flavipes sobeli-like virus 1	US2009		2456	YP_009336914 (Sanxia sobemo-like virus 5; 86.9% aa identity)		USA	2009-05	Reticulitermes flavipes	PRJNA275308:SRR1805895,SRR1805967,SRR1805969,SRR1805970,SRR1805971,SRR1805972
Sobelivirales	-	-	Reticulitermes flavipes sobeli-like virus 1	-		-	-		USA	2014	Reticulitermes flavipes	PRJNA379073:SRR5341586,SRR5341589
Sobelivirales	N_001485932	BK067199	Reticulitermes flavipes sobeli-like virus 2	US2014		2994	YP_009336913 (Sanxia sobemo-like virus 5; 67.7% aa identity)		USA	2009-05	Reticulitermes flavipes	PRJNA275308:SRR1805891,SRR1805901,SRR1805968
Sobelivirales	N_001485933	BK067200	Reticulitermes flavipes sobeli-like virus 2	US2015		3164	YP_009336913 (Sanxia sobemo-like virus 5; 67.7% aa identity)		USA	2015-05	Reticulitermes flavipes	PRJNA336029:SRR4017803,SRR4017804,SRR4017805,SRR4017806,SRR4017807,SRR4017808
Sobelivirales	-	-	Reticulitermes flavipes sobeli-like virus 2	-		-	-		Canada	2014	Reticulitermes flavipes	PRJNA379073:SRR5341585,SRR5341588,SRR5341591
Sobelivirales	N_001485934	BK067201	Reticulitermes speratus sobeli-like virus 1	JP2013		2326	YP_009336913 (Sanxia sobemo-like virus 5; 72.8% aa identity)		Japan	2013	Reticulitermes speratus	PRJDB3531:DRR030795,DRR030796,DRR030797,DRR030807,DRR030808,DRR030809,DRR030810,DRR030812,DRR030823,DRR030825,DRR030843,DRR030844,DRR030845,DRR030847,DRR030848,
Sobelivirales	-	-	Reticulitermes speratus sobeli-like virus 1	-		-	-		Japan	2014-12	Reticulitermes speratus	PRJDB5589:DRR090859,DRR090863
Sobelivirales	-	-	Reticulitermes speratus sobeli-like virus 1	-		-	-		Japan	2010	Reticulitermes speratus	PRJDB2299:DRR013046
Sobelivirales	N_001485935	BK067202	Zootermopsis nevadensis sobeli-like virus 1	US2013		2606	QQM16241 (Wifsystermes virus; 47.1% aa identity)		USA	2013-10	Zootermopsis nevadensis	PRJNA309979:SRR3139733,SRR3139734,SRR3139737,SRR3139739,SRR3139740,SRR3139741,SRR3139743
Sobelivirales	-	-	Zootermopsis nevadensis sobeli-like virus 1	-		-	-		USA	Unknown	Zootermopsis nevadensis	PRJNA203244:SRR1167035,SRR1167043,SRR1167044,SRR863597,SRR863598,SRR863605,SRR863606,
Sobelivirales	N_001485936	BK067203	Zootermopsis nevadensis sobeli-like virus 2	US2011		2661	QQM16241 (Wifsystermes virus; 46.8% aa identity)		USA	Unknown	Zootermopsis nevadensis	PRJNA203244:SRR863602,SRR863604
Sobelivirales	N_001485937	BK067204	Zootermopsis nevadensis sobeli-like virus 3	US2011		2650	QQM16241 (Wifsystermes virus; 47.3% aa identity)		USA	Unknown	Zootermopsis nevadensis	PRJNA203244:SRR1167035,SRR1167040,SRR1167041,SRR1167043,SRR1167256,SRR3139733,SRR3139734,SRR3139735,SRR3139736,SRR3139737,SRR3139739,SRR3139740,SRR3139741,SRR3139742,SRR3139743,SRR4240472
Sobelivirales	N_001485938	BK067205	Zootermopsis nevadensis sobeli-like virus 3	US2013		2321	QQM16241 (Wifsystermes virus; 47.3% aa identity)		USA	2013-10	Zootermopsis nevadensis	PRJNA309979:SRR863596,SRR863597,SRR863598,SRR863599,SRR863601,SRR863602,SRR863606,SRR863612,SRR863613,SRR863614
Sobelivirales	N_001485939	BK067206	Zootermopsis nevadensis sobeli-like virus 4	US2013		2573	QQM16241 (Wifsystermes virus; 43.5% aa identity)		USA	2013-10	Zootermopsis nevadensis	PRJNA309979:SRR3139733,SRR3139734,SRR3139737,SRR3139740,SRR3139741,SRR3139743
Sobelivirales	N_001485940	BK067207	Zootermopsis nevadensis sobeli-like virus 5	US2011		1138	QQM16241 (Wifsystermes virus; 46.7% aa identity)		USA	Unknown	Zootermopsis nevadensis	PRJNA203244:SRR1167043,SRR1167044,SRR863596,SRR863597,SRR863598,SRR863601,SRR863602,SRR863614
Sobelivirales	N_001485941	BK067208	Zootermopsis nevadensis sobeli-like virus 5	US2013		2579	QQM16241 (Wifsystermes virus; 46.7% aa identity)		USA	2013-10	Zootermopsis nevadensis	PRJNA309979:SRR3139734,SRR3139736,SRR3139737,SRR3139739,SRR3139740,SRR3139741,SRR3139743
Tolivirales	N_001485942	BK067209	Reticulitermes speratus brandama-like virus 1	JP2013		1834	QDH88387 (Riboviria sp.; 28.2% aa identity)		Japan	2013-4-12	Reticulitermes speratus	PRJDB3531:DRR030813,DRR030814,DRR030821,DRR030823
Tymovirales	N_001485950	BK067217	Cactus virus X	CN2017-1		6557	APG77693 (Cactus virus X; 98.3% aa identity)	KX883791 (Cactus virus X; 97.33% nt identity)	China	Unknown	Reticulitermes labralis	PRJNA392984:SRR5801942,SRR5808263
Tymovirales	N_001485951	BK067218	Cactus virus X	CN2017-2		2643	DAD54465 (Cactus virus X; 99.7% aa identity)	BK011045 (Cactus virus X; 98.68% nt identity)	China	Unknown	Reticulitermes labralis	PRJNA392984:SRR5801942,SRR5808263
Tymovirales	N_001485954	BK067221	Schlumbergera virus X	CN2017		6581	AJF19167 (Schlumbergera virus X; 97.5% aa identity)	NC_011659 (Schlumbergera virus X; 92.89% nt identity)	China	Unknown	Reticulitermes labralis	PRJNA392984:SRR5801942,SRR5808263
Tymovirales	N_001485955	BK067222	Zootermopsis nevadensis tymo-like virus 1	US2013		2653	UQS94376 (Brapardiv virus 8; 51.2% aa identity)		USA	2013-10	Zootermopsis nevadensis	PRJNA309979:SRR3139736,SRR3139741
Tymovirales	N_001485952	BK067219	Zygocactus virus X	CN2017-1		4400	UOF93071 (Zygocactus virus X; 93.4% aa identity)	OL584352 (Zygocactus virus X; 82.1% nt identity)	China	Unknown	Reticulitermes labralis	PRJNA392984:SRR5801942,SRR5808263
Tymovirales	N_001485953	BK067220	Zygocactus virus X	CN2017-2		2717	BAU68240 (Cactus virus X; 91.5% aa identity)	NC_006059 (Zygocactus virus X; 76.39% nt identity)	China	Unknown	Reticulitermes labralis	PRJNA392984:SRR5801942,SRR5808263
Tymovirales	-	-	Zygocactus virus X	-		-	-		China	2018-8-8	Reticulitermes labralis	PRJNA548499:SRR9301202
Wolframvirales	N_001485856	BK067123	Blattella germanica narna-like virus 1	ESP2018		1364	QHD64825 (Erysiphe necator associated narnavirus 2; 35.7% aa identity)		Spain	Unknown	Blattella germanica	PRJNA389591:SRR6784707,SRR6784708
Wolframvirales	N_001485857	BK067124	Blattella germanica narna-like virus 1	US2021		3054	QHD64825 (Erysiphe necator associated narnavirus 2; 35.7% aa identity)		USA	Unknown	Blattella germanica	PRJNA780882:SRR16957437,SRR16957438,SRR16957439,SRR16957440,SRR16957441,SRR16957442
Wolframvirales	-	-	Blattella germanica narna-like virus 1	-		-	-		Spain	2015-12	Blattella germanica	PRJNA382128:SRR5458590
Wolframvirales	N_001485858	BK067125	Blattella germanica narna-like virus 2	US2021		3318	UYL95388 (Qingyang Narna tick virus 1; 28.8% aa identity)		USA	Unknown	Blattella germanica	PRJNA780882:SRR16957437,SRR16957438,SRR16957439,SRR16957440
Wolframvirales	N_001485859	BK067126	Kalotermes flavicollis narna-like virus 1	DE2017		4043	QRW42897 (Cunsystermes virus; 23.1% aa identity)		Germany	2017	Kalotermes flavicollis	PRJNA635910:SRR12393528
Wolframvirales	N_001485860	BK067127	Neotermes castaneus narna-like virus 1	DE2017		3104	QJT93740 (Erysiphe necator associated narnavirus 8; 30.4% aa identity)		Germany	2017	Neotermes castaneus	PRJNA635910:SRR12393532,SRR12393533,SRR12393535,SRR12393538,SRR12393539,SRR12393540,SRR12393542,SRR12393543,SRR12393545,SRR12393546,SRR12393565,SRR12393566,SRR12393568
Wolframvirales	N_001485861	BK067128	Reticulitermes grassei narna-like virus 1	FR2014		2676	ASA47364 (Wilkie narna-like virus 1; 54.3% aa identity)		France	Unknown	Reticulitermes grassei	PRJNA249058:SRR1325104,SRR1325105
Wolframvirales	N_001485862	BK067129	Wuchang cockroach Virus 4	CN2017		2323	YP_009342297 (Wuchang cockroach Virus 4; 99.5% aa identity)	NC_033442 (Wuchang cockroach Virus 4; 97.3% nt identity)	China	2017-10-01	Blattella germanica	PRJNA623052:SRR11486203
Wolframvirales	N_001485863	BK067130	Wuchang cockroach Virus 4	DE2016		2918	YP_009342297 (Wuchang cockroach Virus 4; 99.3% aa identity)	NC_033442 (Wuchang cockroach Virus 4; 97.9% nt identity)	Germany	2016-07	Blattella germanica	PRJNA635910:SRR12393584
Wolframvirales	N_001485864	BK067131	Wuchang cockroach Virus 4	ESP2015		2974	YP_009342297 (Wuchang cockroach Virus 4; 99.5% aa identity)	NC_033442 (Wuchang cockroach Virus 4; 98% nt identity)	Spain	2015-12	Blattella germanica	PRJNA382128:SRR5458588,SRR5458589,SRR5458590,SRR5458591,SRR5458592,SRR5458593,
Wolframvirales	N_001485865	BK067132	Wuchang cockroach Virus 4	ESP2018		2961	YP_009342297 (Wuchang cockroach Virus 4; 99.5% aa identity)	NC_033442 (Wuchang cockroach Virus 4; 97.77% nt identity)	Spain	Unknown	Blattella germanica	PRJNA389591:SRR5656357,SRR5656358,SRR5656359,SRR5656360,SRR5656361,SRR5656362,SRR5656363,SRR5656364,SRR5656365,SRR5656366,SRR5656367,SRR5656368,SRR5656369,SRR5656370,SRR5656371,SRR5656372,SRR6784706,SRR6784707
Wolframvirales	N_001485866	BK067133	Zootermopsis nevadensis narna-like virus 1	US2011		2206	QVG74778 (Riboviria sp.; 47.8% aa identity)		USA	Unknown	Zootermopsis nevadensis	PRJNA203244:SRR1167040,SRR1167043,SRR1167247,SRR863596,SRR863601,SRR863605
Wolframvirales	N_001485867	BK067134	Zootermopsis nevadensis narna-like virus 1	US2013		2211	QVG74778 (Riboviria sp.; 47.8% aa identity)		USA	2013-10	Zootermopsis nevadensis	PRJNA309979:SRR3139733,SRR3139734,SRR3139737,SRR3139739,SRR3139740,SRR3139741,SRR3139742,SRR3139743

## Sheet: Table S3
Supplementary Table 3. Details of viral-like contigs derived for the identified RNA viruses in this study.
Virus Group	SRA Files	Contigs	Sequences	Length		Matching viruses				Alignment and position of the putative virus-like contigs on the assembled viral genomes by blastn searching
						Virus Name	Segment	Acession Number		Query Contigs			Target Viruses		Coverage (%)	Identity (%)
										Start	End		Start	End
Picornavirales	DRR030813	DRR030813_TRINITY_DN17496_c0_g1_i1	CCACGAAATCGACTAGCACTGATCCGAAACCATCAAAACTTGGCAAAATTGGCAAGGGTTTGAAGTCTGGCCTCGGCTTTGCCGGAGCTGGAATTATGACCTCTGCCATGAAATTTGGAGTTGATAAGTTTCTAACACAGGTGACCGGGAAGCCACCCGCGGCGCCTAGATTGGCTTATTACGAACAAATGGCTGAGATGGGACCACCCAAAATTCAAGAAGAATACTCACCTGATGCCGTTGACGCTAGCCGCCGGCCTCAGAATATACAGACCCTGACTGTTTATGGACGTACGTTTGAGGATTTTGATATACCTGGCATAACAATGTCAGTTGCTGATTGGTCCAAACTTGCTTTGTCTGCATTCACTTCAGAGGTGGGTGCCCCCACTGATCTTC…	3264		Reticulitermes speratus picorna-like virus 2		BK063164		1	3264		9935	13198	100	99.755
Picornavirales	DRR030813	DRR030813_TRINITY_DN17496_c0_g1_i2	GGTATCAACGCAGAGTACATGGGACTCACCTGATGCCGTTGACGCTAGCCGCCGGCCTCAGAATATACAGACCCTGACTGTTTATGGACGTACGTTTGAGGATTTTGATATACCTGGCATAACAATGTCAGTTGCTGATTGGTCCAAACTTGCTTTGTCTGCATTCACTTCAGAGGTGGGTGCCCCCACTGATCTTCCCTGGGTTGGTGGTACAACAGTTCCCGGATTTTGTTTAAGACCCAGTATGCAAGTTCCCTTGATGCATCGGCACATGTGTGCTGATATAGGTGATTTTTGGAACTATCCCATTATTACTATGGTTGAGATGTGGGATCAAGTTCGAGTAATAGATCCGGAAATTCCTGCTAATTTGTTTGCGCTATGTAACTTTCTTGGCCA…	3062		Reticulitermes speratus picorna-like virus 2		BK063164		24	3062		10160	13198	99	99.737
Picornavirales	DRR030813	DRR030813_TRINITY_DN17496_c0_g4_i1	ACTCAAGATGGAGACTGTGGCGGTATATTGCTTGCAATGAACCCCCGATGTGCCAAAAAGGTGCTTGGTTTTCATGTATTGGGTACAGCTATAAATAGTAAAAGTGTAATTTTGACCCGTGAAATTTTGGATAGTTTGAATGTTTATACCCCTCAAATTAGTGTTAGTAGTGAAATTATAAAGCCACATCCCCCCCTTACAATAGAAGCAGGTCAAGGTTATAAACAAATTAAGGATTGGCCACAAATTGATTGGGCTCCACAGCCCCTGCAAATGCATGAGTGTGTGAAGGAGGGTTTTCCAACTGATCTTCCTGCTGGCGAGGATGTTATTCCTCTTGGTGTGCTAACCTATGATCATGTTCCTGCCCCTATCCGAAGTGCTCCTTCAGATGTACTA…	2248		Reticulitermes speratus picorna-like virus 2		BK063164		1	2248		7693	9940	100	99.644
Picornavirales	DRR030813	DRR030813_TRINITY_DN17496_c0_g1_i3	TCCCAGTCACGACAATTGCAGTGGTATCAACGCAGAGTACATGGGCACGATGGGTGACGTAGAGACCAGTTATACGGTATTCCGTGAAAAGTGTGAGAGATACACAGGTATGGTTCCAACTGGAGAAAGTATGTGGGGTCCCACATATGGTGCATACAAAATTGTTTGCCGCGCGCCAGTTAATGTTGGTTTTAATATTGCGCACGTATGTCTCTCACAAGATGAATCGGATATTGTAAATGGTCTTCAGTCAGAAGTTAACCATCCCCTCATGTATTCATCTGCAAAAATGTTTAGTATAGGTGCTAATGCGGTCGCTGGTCAGCTAACAGACGCAGGAGTTGTTGAATCTCCTGGTCTGGGTTCAACTGGAAGTAGTGATGATCTCCCTGGAGATAT…	1175		Reticulitermes speratus picorna-like virus 2		BK063164		46	1175		12069	13198	96	99.735
Picornavirales	DRR030813	DRR030813_TRINITY_DN17496_c0_g3_i1	GTATGGAATCTCGACTGACCGCTTGGTCATCTAATGCTGTGTTTAAAACAAACCTTGTTGAATTGCAGAAAACCGCACGTGATAGCAATATGACGCTGCGTCAGTATGTTGAGCAACAGGGTTTTAAGTCCCTTATTGTGTGTACTGGTAATCCTAGGAAAGCTGAAGAGTTTAAGAAGCTTATGCCTGGTATTGCCCTTGATTTCTACCCATTTGCGTGGGATGAGGTACAGGGCAATTCCTGGGATATTGTTATTAAGAAAGCTAAGGATGCCTGGATACATTTTGAGCGCCCTGTGCTGGTTGATGACTCTGCGTTGAGTCTATCGGCATTGGGGGATATGCCTGGTCCCTATATTAAGGATTTTATTCTGAAGATAGGAGCCCAAGGGATATCTG…	1126		Reticulitermes speratus picorna-like virus 2		BK063164		2	1126		6366	7490	99	99.911
Picornavirales	DRR030814	DRR030814_TRINITY_DN16200_c4_g10_i1	TCCAAAGAAGTCAAAACTTAAGAATCCTTTGTCTAGTAACACTTGAAGTAATGGCCCCAAAGTCAGTACGTCAATCCACCAAGCAGTTTGCTCGTTCAGTAATGAACGTTGTGAGCTCATTTTTGTGTCTGGATTACTCTCGCCCTCAGCGTGAGAAGCAGACAGTAAAGGTATCCCCTCAGGAAACCTATGCCCAGAAGGAGTCCCGTCGTCGTCAAAATGAGTATGCAGCTCAAAATGGACTCGCCCCTGTGAAACCACCCCGTAGTGTTGAACTTAATGTGACCCCCCTTCGTCCTTCAGACAAACAAGATCTTGGAATAATTTTTGGAAATTTTGAAAATGTTAAGACAGCTGTCACATTGCTTCCTTCAGAAGAGCATGCTAATTGGCAATTTG…	12233		Reticulitermes speratus picorna-like virus 2		BK063164		1	12186		1013	13198	99	99.803
Picornavirales	DRR030814	DRR030814_TRINITY_DN16200_c4_g10_i2	ATTCTTAAGTTTTGACTTCTTTGGACTGAATTGGAAGATAGAGTTCTATTTTCCGATTCGGTGTTGTGGTATAACGAGGGATAGTGAGAGAAACATAAAGAAAGAATACTGCCCAAACTAAGTGCAGTTACACAAATTCCATACCTGGGGGGGATCTCAACTAAGTCACGATGAGCCCAGGGCGCTGTCTACCAGCGCGAATTGTACCACCACTACATCTAGTCTATACCGTAGACTATCATGTAATCTGAAAACTCGTTTAAGGCTTCCCTCTGAGACTTGGATTAGCTCAGAGGCCAGAGGATAACGATGAACCGTCCATCTGGATTTTAGAGTTCGTTTTCAGGGGCTTTCGTACAGCAATGACCACGTATAGTACGACGAATCTTGAATAGGTTC…	9252		Reticulitermes speratus picorna-like virus 2		BK063164		1018	9205		5011	13198	99	99.792
Picornavirales	DRR030815	DRR030815_TRINITY_DN29506_c3_g12_i1	AATTCATCTTAGCTTTCCGTTCGAGAAGATCACATACACGGCGCGTCAATTCAGATCTCAACTTAGATTTACCAATTTGCGAGGGGCCAGTGATACAAATACCGACTGGTTCCACACGCTTACCGGTAACACCTCTTATCTGAGCAATTTCAGAGTCCCAAGTGTACATCTTATTTATAATAGTTGAAAATGACATAAACAGTCGAGAATTCTTCAAATCAGCGCATGTATTCTTATTCATAATGCGTTCGAGCACAAGTACATTTTCCCTATACTTACTCCAGGTTCGCCAACCTGAAGGAGTAATAAAGAAAGCGGGGGCAACTGACATTTGATTATTAATTACTTCAAATTCTTTACGAATGTTTTCTGTTTGATTTTCAAGCTGTTTAATATAAT…	3217		Reticulitermes speratus picorna-like virus 2		BK063164		1	3167		3610	445	98	99.684
Picornavirales	DRR030815	DRR030815_TRINITY_DN29506_c3_g19_i1	CTCGAACGGAAAGCTAAGATGAATTCCGATTTGGTTAATTTTATTGGAGCCTCGGAATGGTCTACTTGGAACGTGCAAGCGCGTGATGAGTATGATCAAGGCTATAACGGTCAGCAAGTAACTTATGTAGATGATGGTTTTTCCGATAAAACACATAAGGATCATCCAATGTTTCTTACATTTATTTCAGGAGAAGCGGTAGGCACTGTTCAAGCTAATTTGAATCAAAAAGGTATGCCCTATTCATCCAAAATAGTAATTGTTTCCTCTAATACTTTGCCTGAAGGTTCAACAACTATTAATAATATTGAAGCCCTCCAACGTAGATTTCCTTTTACTATCTCGGCTCATTTGAAGCCCGGATATGGACGTCCATCGGAATCAGCTCCGTATGACCCA…	8855		Reticulitermes speratus picorna-like virus 2		BK063164		1	8855		3586	12440	100	99.774
Picornavirales	DRR030815	DRR030815_TRINITY_DN29506_c3_g11_i1	TTTTTTTTTTTACCAAATTTTTCCGAAAACAAAACAATTGAAGGGGGGGATCGAACCCCCATCTGAAATTAAACTTCTATTGGTTGTTGCCCGGCACAAACGTGCCTCGGGCGTTCTTGGACAAACGCTGAAAATCCTTTTCCCGCCCAACAGGGGGGAATCCTAAGGTTCTCATCTGTCCATGTAAGTGGAAATGTTCTCACACCGCTAGTCCGTAGATGCAGTGCGCAAAGTTCTTACATGTGTGCAAAAACCCCTTTGAAGAAGGGGAAAATCACACTAGGCAAAGAGCAATTAGCCCAAATGTTTGGCTACAGCTCTGTTATACAACCACCTCAACTCTGAAGGAGTGGCGGCTGGCCCCTGGGCAATAGGGGTGGTTCGTGCATATCGAACCAT…	809		Reticulitermes speratus picorna-like virus 2		BK063164		27	809		13198	12416	97	99.872
Picornavirales	DRR030815	DRR030815_TRINITY_DN29506_c3_g20_i1	TTTTCTATTTTATGTTTTTGTACTATATTGTTGACCAGATCCGACGCTGTAGTTGTGGCTGTTAGGATTGTGGTGACTGTCAAATGATTGTGTTATTATTCGTCGCGACTAGCTTTTATGCTAAGACCAAAAACGCACAATTTGTCCTGAGTTCTCTGCAGAACGGTGTAAGTGCCTCTAGTACTAAAATTGTTCCCGGTAGTGATACGTATGATCGTTTCCGCTGTTTAAGGGAATTCTGCAATCGAGCTAGTAGTATTGCGTCTCAGAGTACTCCTGATGTGGCGGAATGCGGCAATTGCCGTATGA	309		Reticulitermes speratus picorna-like virus 2		BK063164		1	309		178	487	100	99.677
Picornavirales	DRR030816	DRR030816_TRINITY_DN35021_c1_g2_i1	TTTTTTTTTTGGCAAATTTTTCCGAAAACAAAACAATTGAAGGGGGGGATCAAACCCCCATCTGAAATTAAACTTCTATTGGTTGTTGCCCGGCACAAACGTGCCTCGGGCGTTCTTGGACAAACGCTGAAAATCCTTTTCCCGCCCAACAGGGGGGAATCCTAAGGTTCTCATCTGTCCATGTAAGTGGAAATGTTCTCACACCGCTAGTCCGTAGATGCAGTGCGCAAAGTTCTTACATGTGTGCAAAAACCCCTTTGAAGAAGGGGAAAATCACACTAGGCAAAGAGCAATTAGCCCAAATGTTTGGCTACAGCTCTGTTATACAACCACCTCAACTCTGAAGGAGTGGCGGCTGGCCCCTGGGCAATAGGGGTGGTTCGTGCATATCGAACCATG…	12268		Reticulitermes speratus picorna-like virus 2		BK063164		26	12268		13198	956	99	99.812
Picornavirales	DRR030816	DRR030816_TRINITY_DN35021_c1_g1_i1	GATGGAACCTATTCAAGATTCGTCGTACTATACGTGGTCATTGCTGTACGAAAGCCCCTGAAAACGAACTCTAAAATCCAGATGGACGGTTCATCGTTATCCTCTGGCCTCTGAGCTAATCCAAGTCTCAGAGGGAAGCCTTAAACGAGTTTTCAGATTACATGATAGTCTACGGTATAGACTAGATGTAGTGGTGGTACAATTCGCGCTGGTAGACAGCGCCCTGGGCTCATCGTGACTTAGTTGAGATCCCCCCCAGGTATGGAATTTGTGTAACTGCACTTAGTTTGGGCAGTATTCTTTCTTTATGTTTCTCTCACTATCCCTCGTTA	332		Reticulitermes speratus picorna-like virus 2		BK063164		1	332		635	966	100	99.699
Picornavirales	DRR030818	DRR030818_TRINITY_DN43219_c0_g1_i1	CTCGTAACGTGGCAGGAGAGTGGGTCCCCGCCTACTTGCTGGAACCTCTTAGTTACGATACCGTTGACGCTCCTTGGATTACGCTAACTACTCCGACTGGCGGACGAAGAATCCTTCACCGAGGATCGTCCCCCCGCCGGAATCCCGAATTGGTACAACGCATCCGCTTCATGATTAAGCTGCATCAGTTGCGTCGCCGCCAGCGACGTGCAGTTGTGCAGACAATCCCTGTTGAGGATGGACCTATTGAGGAATGCCACGAGGTCCCTAAGACCTTTGTGAAGACACCTCATATATTTGTGACCTCTCCCGACGGTAAACAAAAACGTATCGTCGAAGCTCAATCTCGTCCAGTGGACCAGCCTGATGGTACTTGTTTGATGAAGCCTAAGAAGCTCC…	11594		Reticulitermes speratus picorna-like virus 2		BK063164		1	11532		1667	13198	99	99.948
Picornavirales	DRR030818	DRR030818_TRINITY_DN43219_c0_g3_i1	GGGACCCCCTCTCCTGCCACGTTACGAGCATGGCAAAAACATTCACGATCAGGCATACGTTCATAATCAATCAAGGGTGTTCGAGTCTTAACTTGCTTAACGGATGTAGCAACCTTAGGCCCAGGTTTGTAGGGGTCTACAAACGTAGGTCTAGGGAGTGTGGCTTCATACCGTTCAAGGTTTACCTGATGGTCAAAACGAATCTTCTTTTCCATTTCACGGCCACGACGATGGGAAACACGAGTCCAACCATTATGGACTTCTTCACGTTTACGTTGACAAGCAAATTGCCAATTAGCATGCTCTTCTGAAGGAAGCAATGTGACAGCTGTCTTAACATTTTCAAAATTTCCAAAAATTATTCCAAGATCTTGTTTGTCTGAAGGACGAAGGGGGGTC…	1552		Reticulitermes speratus picorna-like virus 2		BK063164		1	1552		1694	143	100	99.807
Picornavirales	DRR030819	DRR030819_TRINITY_DN25108_c2_g17_i1	CCTTCAGAAGAGCATGCTAATTGGCAATTTGCTTGTCAACGTAAACGTGAAGAAGTCCATAATGGTTGGACTCGTGTTTCCCATCGTCGTGGCCGTGAAATGGAAAAGAAGATTCGTTTTGACCATCAGGTAAACCTTGAACGGTATGAAGCCACACTCCCTAGACCTACGTTTGTAGACCCCTACAAACCTGGGCCTAAGGTTGCCACATCCGTTAAGCAAGTTAAGACTCGAACACCCTTGATTGATTATGAACGTATGCCTGATCGTGAATGTTTTTGCCATGCTCGTAACGTGGCAGGAGAGTGGGTTCCCGCCTACTTGCTGGAACCTCTTAGTTACGATACCGTTGACGCTCCTTGGATTACGCTAACTACTCCGACTGGCGGACGAAGAATT…	11060		Reticulitermes speratus picorna-like virus 2		BK063164		1	11060		1381	12440	100	99.729
Picornavirales	DRR030819	DRR030819_TRINITY_DN25108_c2_g2_i1	TTTTTTTTTTTTTTCGCCAAATTTTTCCGAAAACAAAACAATTGAAGGGGGGGATCGAACCCCCATCTGAAATTAAACTTCTATTGGTTGTTGCCCGGCACAAACGTGCCTCGGGCGTTCTTGGACAAACGCTGAAAATCCTTTTCCCGCCCAACAGGGGGGAATCCTAAGGTTCTCATCTGTCCATGTAAGTGGAAATGTTCTCACACCGCTAGTCCGTAGATGCAGTGCGCAAAGTTCTTACATGTGTGCAAAAACCCCTTTGAAGAAGGGGAAAATCACACTAGGCAAAGAGCAATTAGCCCAAATGTTTGGCTACAGCTCTATTATACAACCACCTCAACTCTGAAGGAGTGGCGGCTGGCCCCTGGGCAATAGGGGTGGTTCGTGCATATCGAA…	841		Reticulitermes speratus picorna-like virus 2		BK063164		31	798		13198	12431	96	99.479
Picornavirales	DRR030819	DRR030819_TRINITY_DN25108_c2_g2_i2	TTTTTTTTTTTTTTCGCCAAATTTTTCCGAAAACAAAACAATTGAAGGGGGGGATCGAACCCCCATCTGAAATTAAACTTCTATTGGTTGTTGCCCGGCACAAACGTGCCTCGGGCGTTCTTGGACAAACGCTGAAAATCCTTTTCCCGCCCAACAGGGGGGAATCCTAAGGTTCTCATCTGTCCATGTAAGTGGAAATGTTCTCACACCGCTAGTCCGTAGATGCAGTGCGCAAAGTTCTTACATGTGTGCAAAAACCCCTTTGAAGAAGGGGAAAATCACACTAGGCAAAGAGCAATTAGCCCAAATGTTTGGCTACAGCTCTATTATACAACCACCTCAACTCTGAAGGAGTGGCGGCTGGCCCCTGGGCAATAGGGGTGGTTCGTGCATATCGAA…	813		Reticulitermes speratus picorna-like virus 2		BK063164		31	813		13198	12416	96	99.489
Picornavirales	DRR030819	DRR030819_TRINITY_DN25108_c2_g3_i1	GTTTAAGGGAATTCTGCAATCGAGCTAGTAGTATTGCGTCTCAGAGTACTCCTGATGTGGCGGAATGCGGCAATTGCCGTATGATGCTCGGGTCGAAAAAGCTAGTATGTTGGAACTCTCTGGTTCGGATGTTAGTCGCCCAGCGCATTCCTGTTACAGAGCCAACCTCTGCGCCCCCCCTAGACCTCACATCTCCGAGTTGAAAGGCGTTTACGCGAACGTTTGCAAGTGGATGGAACCTATTCAAGATTCGTCGTACTATACGTGGTCATTGCTGTACGAAAGCCCCTGAAAACGAACTCTAAAATCCAGATGGACGGTTCATCGTTATCCTCTGGCCTTTGAGCTAATCCAAGTCTCAGAGGGAAGCCTTAAACGAGTTTTCAGATTACATGATAG…	997		Reticulitermes speratus picorna-like virus 2		BK063164		1	997		404	1400	100	99.799
Picornavirales	DRR030820	DRR030820_TRINITY_DN35863_c0_g3_i2	TCAACTGGAATCAAACCCATATCTCCAGGGAGATCATCACTACTTCCAGTTGAACCCAGACCAGGAGATTCAACAACTCCTGCGTCTGTTAGCTGACCAGCGACCGCATTAGCACCTATACTAAACATTTTTGCAGATGAATACATGAGGGGATGGTTAACTTCTGACTGAAGACCATTTACAATATCCGATTCATCTTGTGAGAGACATACGTGCGCAATATTAAAACCAACATTAACTGGCGCGCGGCAAACAATTTTGTATGCACCATATGTGGGACCCCACATACTTTCTCCAGTTGGAACCATACCTGTGTATCTCTCACACTTTTCACGGAATACCGTATAACTGGTCTCTACGTCACCCATCGTGTCATTCATCAAAAAGGGATTAATATAC…	10907		Reticulitermes speratus picorna-like virus 2		BK063164		1	10907		12440	1534	100	99.771
Picornavirales	DRR030820	DRR030820_TRINITY_DN35863_c0_g3_i3	TCAACTGGAATCAAACCCATATCTCCAGGGAGATCATCACTACTTCCAGTTGAACCCAGACCAGGAGATTCAACAACTCCTGCGTCTGTTAGCTGACCAGCGACCGCATTAGCACCTATACTAAACATTTTTGCAGATGAATACATGAGGGGATGGTTAACTTCTGACTGAAGACCATTTACAATATCCGATTCATCTTGTGAGAGACATACGTGCGCAATATTAAAACCAACATTAACTGGCGCGCGGCAAACAATTTTGTATGCACCATATGTGGGACCCCACATACTTTCTCCAGTTGGAACCATACCTGTGTATCTCTCACACTTTTCACGGAATACCGTATAACTGGTCTCTACGTCACCCATCGTGTCATTCATTAAAAAGGGATTAATATAC…	448		Reticulitermes speratus picorna-like virus 2		BK063164		1	404		12440	12037	90	99.01
Picornavirales	DRR030820	DRR030820_TRINITY_DN35863_c0_g1_i2	CGTGACTTAGTTGAGATCCCCCCCAGGTATGGAATTTGTGTAACTGCACTTAGTTTGGGCAGTATTCTTTCTTTATGTTTCTCTCACTATCCCTCGTTATACCACAACACCGAATCGGAAAATAGAACTCTATCTTCCAATTCAGTCCAAAGAAGTCAAAACTTAAGAATCCTTTGTCTAGTAACACTTGAAGTAATGGCCCCAAAGTCAGTACGTCAATCCACCAAGCAGTTTGCTCGTTCAGTAATGAACGTTGTGAGCTCATTTTTGTGTCTGGATTACTCTCGCCCTCAGCGTGAGAAGCAGACAGTAAAGGTATCCCCTCAGGAAACCTATGCCCAGAAGGAGTCCCGTCGTCGTCAAAATGAGTATGCAGCTCAAAATGGACTCGCCCCTGTG…	691		Reticulitermes speratus picorna-like virus 2		BK063164		1	691		868	1558	100	99.566
Picornavirales	DRR030820	DRR030820_TRINITY_DN35863_c0_g2_i1	GGAGCAAAGGTGCGGGCAAAGGTGCTTGTGAAGTGCGTTGTTTTTGCAATCTGGTAACCCCAGAATTTTATGTTTTCCTTGTATTGTACTTCTTTCTTTATTTTATGTTTTTGTACTATATTGTTGACCAGATCCGACGCTGTAGTTGTGGCTGTTAGGATTGTGGTGACTGTCAAATGATTGTGTTATTATTCGTCGCGACTAGCTTTTATGCTAAGACCAAAAACGCACAATTTGTCCTGAGTTCTCTGCAGAACGGTGTAAGTGCCTCTAGTACTAAAATTGTTCCCGGTAGTGATACGTATGATCGTTTCCGCTGTTTAAGGGAATTCTGCAATCGAGCTAGTAGTATTGCGTCTCAGAGTACTCCTGATGTGGCGGAATGCGGCAATTGCCGTA…	788		Reticulitermes speratus picorna-like virus 2		BK063164		1	788		86	873	100	99.746
Picornavirales	DRR030820	DRR030820_TRINITY_DN35863_c0_g4_i1	GAGATATGGGTTTGATTCCAGTTGATAAGTTTTCAGCATATATGCACCTTGGAGAGTGGCTTTTGACTCAGACTCCTACCCCTTCAAATCCAGCCACCTCCCGTAAATGGTCCTTTCTTGCTATGCAGATAATGGACTTTTCCGTACAATTTGGACAAGATATTACAGTACAAACCCTCCGTATTCCTGTAACTATTATGATTAATATTTGTTCCGCCCGCTGGCTGTGGCAATGCTACACTGGCACCCCTATAACCCGTTCAATAGTTTCAACTTTTGATCCTTTTGCTGGCGCTATAAGCGTCAAAGCCCTATCTCATAATGCTTCACTTGCCATGAAGCAGGGCAATGTGAGACTAGGTTTAATATTAATGAAACGCGTTTATGACGCAATACAAA…	683		Reticulitermes speratus picorna-like virus 2		BK063164		1	662		12416	13077	97	100
Picornavirales	DRR030820	DRR030820_TRINITY_DN35863_c0_g4_i2	GAGATATGGGTTTGATTCCAGTTGATAAGTTTTCAGCATATATGCACCTTGGAGAGTGGCTTTTGACTCAGACTCCTACCCCTTCAAATCCAGCCACCTCCCGTAAATGGTCCTTTCTTGCTATGCAGATAATGGACTTTTCCGTACAATTTGGACAAGATATTACAGTACAAACCCTCCGTATTCCTGTAACTATTATGATTAATATTTGTTCCGCCCGCTGGCTGTGGCAATGCTACACTGGCACCCCTATAACCCGTTCAATAGTTTCAACTTTTGATCCTTTTGCTGGCGCTATAAGCGTCAAAGCCCTATCTCATAATGCTTCACTTGCCATGAAGCAGGGCAATGTGAGACTAGGTTTAATATTAATGAAACGCGTTTATGACGCAATACAAA…	794		Reticulitermes speratus picorna-like virus 2		BK063164		1	783		12416	13198	99	100
Picornavirales	DRR030821	DRR030821_TRINITY_DN43746_c0_g1_i1	GCGTCAGATGTGTATAAGAGACAGGTCCATGTAAGTGGAAATGTTCTCACACCGCTAGTCCGTAGATGCAGTGCGCAAAGTTCTTACATGTGTGCAAAAACCCCTTTGAAGAAGGGGAAAATCACACTAGGCAAAGAGCAATTAGCCCAAATGTTTGGCTACAGCTCTGTTATACAACCACCTCAACTCTGAAGGAGTGGCGGCTGGCCCCTGGGCAATAGGGGTGGTTCGTGCATATCGAACCATGGTTTCTGAATTTTGTATTGCGTCATAAACGCGTTTCATTAATATTAAACCTAGTCTCACATTGCCCTGCTTCATGGCAAGTGAAGCATTATGAGATAGGGCTTTGACGCTTATAGCGCCAGCAAAAGGATCAAAAGTTGAAACTATTGAACG…	4940		Reticulitermes speratus picorna-like virus 2		BK063164		25	4940		13047	8132	99	99.715
Picornavirales	DRR030821	DRR030821_TRINITY_DN43746_c0_g1_i2	GGTTTTCCCAGTCACGACAATTGCAGTGGTATCAACGCAGAGCGCGCTTTTTTTTTTTTTTTTTTTTTTTTTTTCGCCAAATTTTTCCGAAAACAAAACAATTGAAGGGGGGGATCAAACCCCCATCTGAAATTAAACTTCTATTGGTTGTTGCCCGGCACAAACGTGCCTCGGGCGTTCTTGGACAAACGCTGAAAATCCTTTTCCCGCCCAACAGGGGGGAATCCTAAGGTTCTCATCTGTCCATGTAAGTGGAAATGTTCTCACACCGCTAGTCCGTAGATGCAGTGCGCAAAGTTCTTACATGTGTGCAAAAACCCCTTTGAAGAAGGGGAAAATCACACTAGGCAAAGAGCAATTAGCCCAAATGTTTGGCTACAGCTCTGTTATACAACCACC…	5157		Reticulitermes speratus picorna-like virus 2		BK063164		91	5157		13198	8132	98	99.724
Picornavirales	DRR030821	DRR030821_TRINITY_DN43746_c0_g7_i1	GTCTTCATCGTTACACTGCAATTGTTGATGCTGAAGGTATTTCCCTTAAAAATTTGTGTTCCGCTATTAATAATCATAAAATGGGTGTAGGGGCAAATATTATGCTACTAATGCAGGCACAAGACATGACTTCCCTTTCATATGGTTTAATTTCGCTATTTTCTCTTCTTGGTTTTGAACAATCTCTTATTAACACTTTTATTGCAAAATTGGTTGGGGCTGCTTCCACCAGCCTTGGTCATTCAGAGCAGTTTGGTGTGGATGATATCGGTGCAACCCTTCAGGATGTTATCGGTAGACATAAAACTACTTTTACAATGCAGAGATCAATGGGTATAATGGCTCTAATTTGCACCGCTCTCGGTGTAAATGTCTCAGGTAAGAATCCACTTAAATGGG…	5443		Reticulitermes speratus picorna-like virus 2		BK063164		1	5443		2714	8156	100	99.853
Picornavirales	DRR030821	DRR030821_TRINITY_DN41944_c1_g11_i2	GCATAGCAAGAAAGGACCATTTACGGGAGGTGGCTGGATTTGAAGGGGTAGGAGTCTGCCAGGCAACTTAGGCTGATGGAATCTCGAATGAAATGCCATATTGCTTAAGTGCTGTGGAAGTGAGTGTGGAGAGAGATGAGCCTGTGCTGCCAGCTGCACCAGTTCATCATCACAACCTGATTCCTCCCCATCAAAATCTGCCATGTTCTTCTCAGACTTGTTACTCATTCGAGATGAATAGCTACCTTCTTCTCCACTCATCATTTCATCCATCAATTCCCTGTGAGCCTGGAAGTTTCTAATATAAGGACGACACTCATGGATCTCATGTGGAGAACTGTGATGAAATTCTGAGCCTTGAACTAAGCCTGCTAGTTCAATCATCACACCTCCCTGGGT…	410		Reticulitermes speratus picorna-like virus 2		BK063164		1	58		12541	12484	14	100
Picornavirales	DRR030821	DRR030821_TRINITY_DN43746_c0_g8_i1	TTGCAGTGTAACGATGAAGACCGTCAACCACTTTATCAACGCTAGAGGAAACAGTGTCAGTTACAGTCTGTTTAAATTCACGTACAGCAGGGAGGGTAGTCTCTTGTATCGTAGACACAAGGACATGATTAAATTGGGACGTTACCGACGTTGCAAAGGTAGCCGTAAGAGCGATTGTAGCCATTGCAGGACTCACAAACCACCCTATAAACAACCACAAAAACAACCAAAGAGACAATGTTACAGGATTACGATATATAATATCAGTCCATATACTAGTTGAAAGATGGGCCACGGGAGATTTCTCAATAAGTTTAGCAAACCATACTACGGGGGAGGAAGAAATGGGAGGGGACAAGGGATATGTCTCATCATTTACTACAACGGCAGGTTGTACAT…	975		Reticulitermes speratus picorna-like virus 2		BK063164		1	975		2734	1760	100	99.897
Picornavirales	DRR030821	DRR030821_TRINITY_DN43746_c0_g9_i1	GCCCCAAAGTCAGTACGTCAATCCACCAAGCAGTTTGCTCGTTCAGTAATGAACGTTGTGAGCTCATTTTTGTGTCTGGATTACTCTCGCCCTCAGCGTGAGAAGCAGACAGTAAAGGTATCCCCTCAGGAAACCTATGCCCAGAAGGAGTCCCGTCGTCGTCAAAATGAGTATGCAGCTCAAAATGGACTCGCCCCTGTGAAACCACCCCGTAGTGTTGAACTTAATGTGACCCCCCTTCGTCCTTCAGACAAACAAGATCTTGGAATAATTTTTGGAAATTTTGAAAATGTTAAGACAGCTGTCACATTGCTTCCTTCAGAAGAGCATGCTAATTGGCAATTTGCTTGTCAACGTAAACGTGAAGAAGTCCATAATGGTTGGACTCGTGTTTCCCAT…	711		Reticulitermes speratus picorna-like virus 2		BK063164		1	711		1066	1776	100	99.578
Picornavirales	DRR030823	DRR030823_TRINITY_DN44430_c1_g1_i2	AAACAAAACAATTGAAGGGGGGGATCAAACCCCCATCTGAAATTAAACTTCTATTGGTTGTTGCCCGGCACAAACGTGCCTCGGGCGTTCTTGGACAAACGCTGAAAATCCTTTTCCCGCCCAACAGGGGGGAATCCTAAGGTTCTCATCTGTCCATGTAAGTGGAAATGTTCTCACACCGCTAGTCCGTAGATGCAGTGCGCAAAGTTCTTACATGTGTGCAAAAACCCCTTTGAAGAAGGGGAAAATCACACTAGGCAAAGAGCAATTAGCCCAAATGTTTGGCTACAGCTCTGTTATACAACCACCTCAACTCTGAAGGAGTGGCGGCTGGCCCCTGGGCAATAGGGGTGGTTCGTGCATATCGAACCATGGTTTCTGAATTTTGTATTGCGTCAT…	13243		Reticulitermes speratus picorna-like virus 2		BK063164		1	13198		13198	1	99	100
Picornavirales	DRR030823	DRR030823_TRINITY_DN44430_c1_g1_i3	AAACAAAACAATTGAAGGGGGGGATCAAACCCCCATCTGAAATTAAACTTCTATTGGTTGTTGCCCGGCACAAACGTGCCTCGGGCGTTCTTGGACAAACGCTGAAAATCCTTTTCCCGCCCAACAGGGGGGAATCCTAAGGTTCTCATCTGTCCATGTAAGTGGAAATGTTCTCACACCGCTAGTCCGTAGATGCAGTGCGCAAAGTTCTTACATGTGTGCAAAAACCCCTTTGAAGAAGGGGAAAATCACACTAGGCAAAGAGCAATTAGCCCAAATGTTTGGCTACAGCTCTGTTATACAACCACCTCAACTCTGAAGGAGTGGCGGCTGGCCCCTGGGCAATAGGGGTGGTTCGTGCATATCGAACCATGGTTTCTGAATTTTGTATTGCGTCAT…	12934		Reticulitermes speratus picorna-like virus 2		BK063164		1	12889		13198	310	99	99.984
Picornavirales	DRR030823	DRR030823_TRINITY_DN44430_c1_g1_i4	AAACAAAACAATTGAAGGGGGGGATCAAACCCCCATCTGAAATTAAACTTCTATTGGTTGTTGCCCGGCACAAACGTGCCTCGGGCGTTCTTGGACAAACGCTGAAAATCCTTTTCCCGCCCAACAGGGGGGAATCCTAAGGTTCTCATCTGTCCATGTAAGTGGAAATGTTCTCACACCGCTAGTCCGTAGATGCAGTGCGCAAAGTTCTTACATGTGTGCAAAAACCCCTTTGAAGAAGGGGAAAATCACACTAGGCAAAGAGCAATTAGCCCAAATGTTTGGCTACAGCTCTGTTATACAACCACCTCAACTCTGAAGGAGTGGCGGCTGGCCCCTGGGCAATAGGGGTGGTTCGTGCATATCGAACCATGGTTTCTGAATTTTGTATTGCGTCAT…	13243		Reticulitermes speratus picorna-like virus 2		BK063164		1	13198		13198	1	99	99.985
Picornavirales	DRR030823	DRR030823_TRINITY_DN44430_c1_g1_i5	AAACAAAACAATTGAAGGGGGGGATCAAACCCCCATCTGAAATTAAACTTCTATTGGTTGTTGCCCGGCACAAACGTGCCTCGGGCGTTCTTGGACAAACGCTGAAAATCCTTTTCCCGCCCAACAGGGGGGAATCCTAAGGTTCTCATCTGTCCATGTAAGTGGAAATGTTCTCACACCGCTAGTCCGTAGATGCAGTGCGCAAAGTTCTTACATGTGTGCAAAAACCCCTTTGAAGAAGGGGAAAATCACACTAGGCAAAGAGCAATTAGCCCAAATGTTTGGCTACAGCTCTGTTATACAACCACCTCAACTCTGAAGGAGTGGCGGCTGGCCCCTGGGCAATAGGGGTGGTTCGTGCATATCGAACCATGGTTTCTGAATTTTGTATTGCGTCAT…	12934		Reticulitermes speratus picorna-like virus 2		BK063164		1	12889		13198	310	99	100
Picornavirales	DRR030823	DRR030823_TRINITY_DN44430_c1_g1_i1	TTCATCAAGTGGCAGATGCATGAACACACTTTGTCGAGGAGCATCTCAGACATCTTTTCAAACTCGTTTGTTCCATCCTCATCGTCACCTTCCTCCACCTCAGCACCGCAATAATACCACATGCCCAATGGGTCGAATTCTGTATAATTATGCACCTCCAATAGCATCACCACCACCCTCTCTGCTCCCGGGAGTCTCATCAGGGCGTCGATCTCTCTCCGCTGCTCGGAAGCTAAGCATACCTCACTGTCGCAGATTCCTTCGCCATCACCCTCGACACACTTACAACTACCTCCCTTCTTTCCACCGCCTGCGCATCCCTTCTTCTTCTCACTGGCACTGCTACCCCCAGAGGGACTGTAACCCCCAGAGGGACTGTAACTCCCACTGCGACTGGCG…	1676		Reticulitermes speratus picorna-like virus 2		BK063164		502	1676		1484	310	70	100
Picornavirales	DRR030823	DRR030823_TRINITY_DN44430_c1_g1_i6	TTCTCCAGCAGTACCTCATACGCTTTGGACTGATCCAGCAATTCTTCTTTGATGTCCATCACGTCAGCCAACGCATGCTCCCGTTCGTTCACCTCCCGCTCTTTCTCCCTCTTTAATCGTGCAAGGTCTTTCCGAAGACGTTCGATCTCCTCCGCACGCTGGTTGTTCTCAATCCGCGACTGTTGGAGTTCATTTTGAGCTGCATACTCATTTTGACGACGACGGGACTCCTTCTGGGCATAGGTTTCCTGAGGGGATACCTTCACTGTCTGCTTCTCACGCTGAGGGCGAGAGTAATCCAGACACAAAAATGAGCTCACAACGTTCATTACTGAACGAGCAAACTGCTTGGTGGATTGACGTACTGACTTTGGGGCCATTACTTCAAGTGTTACTAGA…	1133		Reticulitermes speratus picorna-like virus 2		BK063164		186	1133		1257	310	84	99.895
Picornavirales	DRR030824	DRR030824_TRINITY_DN35168_c0_g1_i1	TCCGAAAACAAAACAATTGAAGGGGGGGATCGAACCCCCATCTGAAATTAAACTTCTATTGGTTGTTGCCCGGCACAAACGTGCCTCGGGCGTTCTTGGACAAACGCTGAAAATCCTTTTCCCGCCCAACAGGGGGGAATCCTAAGGTTCTCATCTGTCCATGTAAGTGGAAATGTTCTCACACCGCTAGTCCGTAGATGCAGTGCGCAAAGTTCTTACATGTGTGCAAAAACCCCTTTGAAGAAGGGGAAAATCACACTAGGCAAAGAGCAATTAGCCCAAATGTTTGGCTACAGCTCTATTATACAACCACCTCAACTCTGAAGGAGTGGCGGCTGGCCCCTGGGCAATAGGGGTGGTTCGTGCATATCGAACCATGGTTTCTGAATTTTGTATTGC…	13063		Reticulitermes speratus picorna-like virus 2		BK063164		6	13063		13198	144	99	99.663
Picornavirales	DRR030824	DRR030824_TRINITY_DN35168_c0_g1_i2	TCCGAAAACAAAACAATTGAAGGGGGGGATCGAACCCCCATCTGAAATTAAACTTCTATTGGTTGTTGCCCGGCACAAACGTGCCTCGGGCGTTCTTGGACAAACGCTGAAAATCCTTTTCCCGCCCAACAGGGGGGAATCCTAAGGTTCTCATCTGTCCATGTAAGTGGAAATGTTCTCACACCGCTAGTCCGTAGATGCAGTGCGCAAAGTTCTTACATGTGTGCAAAAACCCCTTTGAAGAAGGGGAAAATCACACTAGGCAAAGAGCAATTAGCCCAAATGTTTGGCTACAGCTCTATTATACAACCACCTCAACTCTGAAGGAGTGGCGGCTGGCCCCTGGGCAATAGGGGTGGTTCGTGCATATCGAACCATGGTTTCTGAATTTTGTATTGC…	8717		Reticulitermes speratus picorna-like virus 2		BK063164		6	8677		13198	4527	99	99.758
Picornavirales	DRR030825	DRR030825_TRINITY_DN17600_c0_g4_i1	AATCAAAATCAATCATTCAAATCAACCAAATAAAGAAAATGAACATGGCCAGAGGGGCTACAATAACTGTTCACAACAACCTCCACCAAACAACAATACATAAATAAACCCTTTTATAAACATATTATAATTCAAATTCTGGCACTAGAAGAAAATATCCACATGAAATTTTGGTAAACTGCAATACCTTTTCACCTCCTAGATTTCACGCATCACGCCACCCGTAGGGACCTTAGGATGACGCTCAACGGCTATGCTCTCAAGCCTAGCTAAAGTTTTTAAGGCTCCAAACCTCATTCTCCAATTCCAAAACGTTCCTCAAGCATGCAACTTCGCATAACATCATATGATATCCCATACATGGGATAGCCCATAAGAGCCAGCCGCCTATTCACACGA…	6895		Reticulitermes speratus polycipivirus		BK063165		1	6895		6895	1	100	100
Picornavirales	DRR030826	DRR030826_TRINITY_DN17433_c0_g3_i1	ACGTTTGGTTACAAGCATAGTTTTGATCTTGATGTTGGAAATTGGGATGGCCATATGACGCCACAGCTGTTCTTTGCAGTTAGTGATGTGGTTAGTGCACTGTACGGTGATGAGAAGCATTCTGCTTCGTGGACCGCCCGAAGAGCACTATCACACGCTGCCGTGTTTGGATACGATCAGTGGGGTGATATGGTTTTCAAAAAATGTAGAGGAATGCCTTCTGGATTTGGTGGCACAGCCATTTATAACACCGTGGCGCACATGATACTGTTTTATGTGTGGTGGCTGATGTCGTGTGAAATTAATAATTTCAAAAATATGATGAACTTTAACGCATATACGTCTAATGTTATTGTTTATTTTTACGGTGATGATGTAATTTGTTCAGTTAATCCGCTG…	419		Reticulitermes speratus polycipivirus		BK063165		1	419		5772	6190	100	100
Picornavirales	DRR013046	DRR013046_TRINITY_DN16258_c6_g1_i1	GACTACGACACGTATTGTTTCTCACATTTCTCCAGCCTATTTGGTAGGTGCAACTGAGTCACCCCTTAGTTTAGCGAATGCTTACAAGGGTCACGTCCCTCCTGTAGCGGTTCTTTGTGAACCCTTGAATACTACAGCGGACGTAACTGGGACATCTATGAGGACGTATCGTTTCATGCGTGCAGCAGGAGACGATTACAGTTTGATGTATTTGTTGGGATGTCCACCCCTTGTGAACGTTTCTAGTTAGTTTTTGCTTTTAATTTTTGTTTATTTGTATTAATTGAAAGAAAATTTATTTTATTATTTTTGTTTTGGTAATTGTTTAAAAATAAATTTGTATTAACTATTTTAAAATTTAAAAACAGCCCTATTATTGACGGGCAAGATTATTTTGTT…	553		Reticulitermes speratus dicistrovirus		BK063181		13	539		8569	9095	95	99.81
Picornavirales	DRR013046	DRR013046_TRINITY_DN16616_c0_g2_i1	CCCTATCCCCTGTGTGCCTTGAGAGACGCCGACCACGCCACGTATGGGGTTGATTCCTCCCATAAGATGGCATTGTCTAGTGAGAACCAGCTTGAAACTAAAAGTGGATTGGCTGGAACATCAGCAGATGAGATGGAGTTGTCTCATGTTTTATCTGTTCCAAATTATTGGCACCGATTTACATGGGCAACCACGGATGCCACGGGGAAGGAACTTTTTACTGACTACGTGACACCAATGAAGATAAAACCTTGGTCCTCAACAATAACAGATAGGTTTCTGGCAACCCATTTAGGGTTTGTCAGTAATACTTTTGGTTTTTGGCGGGGATCTTTGATTTATACGTTTAAATTTGTGAAGACTCAGTTTCACAGTGGACGATTGGCAATTTCTTTTATT…	593		Reticulitermes speratus dicistrovirus		BK063181		44	593		7128	7677	93	99.818
Picornavirales	DRR013046	DRR013046_TRINITY_DN16616_c0_g2_i2	CTCCTACTCCCTGTGTCGTCCTTGAGAGACCGCCGACCACGCCACGTATGCCGTCCAATATTCTTAAGATATTGGGCTGGAGTAAACCAACCTCACAGGGAGATGTTTGTGAATCAAAGCTTAGAACAGCTATGAGAATGGCAAATTATGATGGGGTTGATTCCTCCCATAAGATGGCATTGTCTAGTGAGAACCAGCTTGAAACTAAAAGTGGATTGGCTGGAACATCAGCAGATGAGATGGAGTTGTCTCATGTTTTATCTGTTCCAAATTATTGGCACCGATTTACATGGGCAACCACGGATGCCACGGGGAAGGAACTTTTTACTGACTACGTGACACCAATGAAGATAAAACCTTGGTCCTCAACAATAACAGATAGGTTTCTGGCAACCCATT…	700		Reticulitermes speratus dicistrovirus		BK063181		48	700		7026	7677	93	99.694
Picornavirales	DRR013046	DRR013046_TRINITY_DN16616_c0_g2_i3	CCCTATCCCCTGTGTGCCTTGAGAGACGCCGACCACGCCACGTATGGAGATGTTTGTGAATCAAAGCTTAGAACAGCTATGAGAATGGCAAATTATGATGGGGTTGATTCCTCACATAAGATGGCATTGTCTAGTGAGAACCAGCTTGAAACTAAAAGTGGATTGGCTGGAACATCAGCAGATGAGATGGAGTTGTCTCATGTTTTATCTGTTCCAAATTATTGGCACCGATTTACATGGGCAACCACGGATGCCACGGGGAAGGAACTTTTTACTGACTACGTGACACCAATGAAGATAAAACCTTGGTCCTCAACAATAACAGATAGGTTTCTGGCAACCCATTTAGGGTTTGTCAGTAATACTTTTGGTTTTTGGCGGGGATCTTTGATTTATACG…	448		Reticulitermes speratus dicistrovirus		BK063181		46	433		7076	7463	87	99.742
Picornavirales	DRR013046	DRR013046_TRINITY_DN16616_c0_g2_i5	CCCTATCCCCTGTGTGCCTTGAGAGACGCCGACCACGCCACGTATGGAGATGTTTGTGAATCAAAGCTTAGAACAGCTATGAGAATGGCAAATTATGATGGGGTTGATTCCTCCCATAAGATGGCATTGTCTAGTGAGAACCAGCTTGAAACTAAAAGTGGATTGGCTGGAACATCAGCAGATGAGATGGAGTTGTCTCATGTTTTATCTGTTCCAAATTATTGGCACCGATTTACATGGGCAACCACGGATGCCACGGGGAAGGAACTTTTTACTGACTACGTGACACCAATGAAGATAAAACCTTGGTCCTCAACAATAACAGATAGGTTTCTGGCAACCCATTTAGGGTTTGTCAGTAATACTTTTGGTTTTTGGCGGGGATCTTTGATTTATACG…	647		Reticulitermes speratus dicistrovirus		BK063181		46	647		7076	7677	93	99.834
Picornavirales	DRR013046	DRR013046_TRINITY_DN17549_c1_g2_i1	GACTACGACACGTATTGAAAATTCTTCCTCTCCAGCCTGTGTCTCAACTCGCATCGCATATTGTTCCAAAAACTTCAATTTATCACGAGACCGATTCTTCGCATTTTTCCAAGTCTCACATATCAACCTGGAAAACTCTTCATATCTAATAGGTTCACCAATATCAGTCCAATGATTATCACTCTCACGCGCATCATACACTACTTTCTGAAACTCATACACATTCAAATCAATAGCTTTATCCTTATCAAGTTTTTCCAAATCAAGCATGATCTTATCTGCTTGGCCTGGATATTTCACTGTCTTCAAATATTCTGGGCGAGGTCTCACAACATACGCATTATCATTCATTCTATTATGGAAGGCCTCTGGAAAAGTCAAACTCTCAATCTTCACATC…	1765		Reticulitermes speratus dicistrovirus		BK063181		16	1750		2779	1045	98	99.885
Picornavirales	DRR013046	DRR013046_TRINITY_DN17549_c1_g2_i2	AGACGCCGACCACGCCACGTATAATTTTCTTTCAATTAATACAAATAAACAAAAATTAAAAGACAAAAACTAACTAGAAACGTTCACAAGGGGTGGACATCCCAACAAATGCATTATCATTCATTCTATTATGGAAGGCCTCTGGAAAAGTCAAACTCTCAATCTTCACATCGGGTAAATTAGTTGTATATAATAACAGTTCAGCAGCAGAAAAAGTGTTCTTATCATGCAAAGCTGCCATATGTAAATGTTGGGGAAAAGTATTACATGATCTAATAACTTCAAACAATTCTGGATTGGGCTTAGTCTTATCATCTTTCATCTGAAAAGCATCGTCATAAATGACTATCTTCTGGTTCTTATACCCATCCCAATATTCTGTTTCAACCTGACGGGCAT…	1538		Reticulitermes speratus dicistrovirus		BK063181		103	1523		2465	1045	98	99.789
Picornavirales	DRR013046	DRR013046_TRINITY_DN17549_c1_g2_i3	GACTACGACACGTATCAAGCAGAAGACGGCATACGCTTGATGATGAAAATCTTTCGGAGATACTAAACCCATTGTGCGCAACACATCAATGCACAATGGATAAACCATCTCCGTCTTTCCTATTCCAGATTCACCTATCAACCACACACACACTGGACGCATGCGTGGTCCTCCCCCTTTAACGGGAGAGCATGACACATACTCATGTAACTGTTTAGCAGCCACAAGAGTCGACGCTACCATTCGACTAGCTTTCATATCTAAATTTGTCTCAGCCATAAAACCAAGACCATCTCGATACAACTTTTCAACTTTCACTGCAATTTCTGGATTTGTATCAATCTTGTCACGTTCACTCAAATCCAGGTATGTTCGTACGTCTTTTGCCCATTGATCTAT…	486		Reticulitermes speratus dicistrovirus		BK063181		25	473		2177	1728	92	99.556
Picornavirales	DRR013046	DRR013046_TRINITY_DN17549_c1_g2_i4	GACTACGACACGTATCAAGCAGAAGACGGCATACGACTAGCTTTCATATCTAAATTTGTCTCAGCCATAAAACCAAGACCATCTCGATACAACTTTTCAACTTTCACTGCAATTTCTGGATTTGTATCAATCTTGTCACGTTCACTCAAATCCAGGTATGTTCGTACGTCTTTTGCCCATTGATCTATTCTTCCATAGATATCGTGAGCCTGATACAATTCTTCCTTTGTCTTTCCTAAAACTATCATCTTCAACTGATCATGACAAAGATTAAAACACTGACTTGTAAAATCAAAAATCTGTCCTGTTCCTTTAATTCCTTTTGGAATTCTATCAAGTCGTAAAAGAAAATTATCCCAGTCCTTACGACCAGGGATCTGTCGAATACAAATAAAAGCC…	960		Reticulitermes speratus dicistrovirus		BK063181		30	945		1960	1045	95	99.782
Picornavirales	DRR013046	DRR013046_TRINITY_DN17549_c1_g2_i5	GACTACGACACGTATCACTGCAATTTCTGGATTTGTATCAATCTTGTCACGTTCACTCAAATCCAGGTATGTTCGTACGTCTTTTGCCCATTGATCTATTCTTCCATAGATATCGTGAGCCTGATACAATTCTTCCTTTGTCTTTCCTAAAACTATCATCTTCAACTGATCATGACAAAGATTAAAACACTGACTTGTAAAATCAAAAATCTGTCCTGTTCCTTTAATTCCTTTTGGAATTCTATCAAGTCGTAAAAGAAAATTAATACGTGGCGTGGTCGGCGTCTCTCAAGGCACACAGGGGATAGGG	310		Reticulitermes speratus dicistrovirus		BK063181		15	265		1886	1636	81	100
Picornavirales	DRR013046	DRR013046_TRINITY_DN17618_c0_g3_i1	GTTTCTCCTGAAGGGAGCAACACTTGAACAACATTTTCAGTCAAATGTAATTTCTGATCCTCATCTATATAAAATAAATGAGAAACTGGAAATTGAATAATATCAGGCTTTCCATCTTGAGAAAGATACAAAATACTACTTGGAGAACATTTCCTAGCTTGTAAAGAAGTTAAGAAATGATATGGCATCATCGCAGTCCATCCACGCAAAAATGTTACGTTTCCGAACTGCACTCTTTGTCCACCACTTAAAAAACTCATACGATAAGTATTGCTTCGAAGAGTTCCTACAACAAGCGTGTTTGCATTCTCATCACCACACGCCTGAGCACGAACTTTCTCCACAAACGCACGCTCAACAGTCTTCACAGAGGGCCCAACTTCTACTTGTATTCTTTGT…	1043		Reticulitermes speratus dicistrovirus		BK063181		1	1028		3810	2782	99	99.514
Picornavirales	DRR013046	DRR013046_TRINITY_DN17618_c0_g4_i1	GACTACGACACGTATTCATAGCAAGTTTCGTCTTAAACGCAGGGACAACTTAATCTTCTGCGTAGCACGGAGGTGCTCTAGATATTGTGGGGCTGCCACATGGCATCTTGAGCAGTAAGTCTAAATAGACAACCACGATATTCCAATAGCAATACTTTCCTGTTTTAACCTCCGATTTGACCCAGAAAAGCAAGATCACATCAAAACCTTAGAGATAGTTTCTGCATCAACACGAAGCTGGTGCATATACTCTCCCCTCGTGAGAATCATGGGCAATCTGGGAAGTTTATCAGAGACCATCTGAATCGCTCTCCCAAACGCCTCAAAATCCTCACGGCTATGCAAAGCCATCTCACGAGCTGCCGTTTCAATGTTTTGCATAAGAATTTCATCTGGATT…	694		Reticulitermes speratus dicistrovirus		BK063181		14	673		6091	5431	95	99.546
Picornavirales	DRR013046	DRR013046_TRINITY_DN17618_c0_g4_i2	CTACTGAAATGCACTATCTGCAATTGTTCATCTGTCAACTGACGATCTCCTAACTCTACACTACTGTTTTCATTTTTCAAATTCATAGCAAGTTTCGTCTTAAACGCAGGGACAACTTAATCTTCTGCGTAGCACGGAGGTGCTCTAGATATTGTGGGGCTGCCACATGGCATCTTGAGCAGTAAGTCTAAATAGACAACCACGATATTCCAATAGCAATACTTTCCTGTTTTAACCTCCGATTTGACCCAGAAAAGCAAGATCACATCAAAACCTTAGAGATAGTTTTCTGCATCAACACGAAGCTGGTGCATATACTCTCCCCTCGTGAGAATCATGGGCAATCTGGGAAGTTTATCAGAGACCATCTGAATCGCTCTCCCAAACGCCTCAAAATCC…	741		Reticulitermes speratus dicistrovirus		BK063181		1	741		6171	5431	100	99.73
Picornavirales	DRR013046	DRR013046_TRINITY_DN17618_c0_g4_i3	ATCCCCTGTGTGCCTTGAGAGACCGCCGACCACGCCACGTATCATAGCAAGTTTCGTCTTAAACGCAGGGACAACTTAATCTTCTGCGTAGCACGGAGGTGCTCTAGATATTGTGGGGCTGCCACATGGCATCTTGAGCAGTAAGTCTAAATAGACAACCACGATATTCCAATAGCAATACTTTCCTGTTTTAACCTCCGATTTGACCCAGAAAAGCAAGATCACATCAAAACCTTAGAGATAGTTTTCTGCATCAACACGAAGCTGGTGCATATACTCTCCCCTCGTGAGAATCATGGGCAATCTGGGAAGTTTATCAGAGACCATCTGAATCGCTCTCCCAAACGCCTCAAAATCCTCACGGCTATGCAAAGCCATCTCACGAGCTGCCGTTTCAAT…	839		Reticulitermes speratus dicistrovirus		BK063181		42	839		6089	5292	95	99.624
Picornavirales	DRR030812	DRR030812_TRINITY_DN24362_c0_g2_i1	TTATTTCTATGTTAGATTATTATTATTATATTTATGCTTTTTGGCGTGGCTCAGTTCGTATTAAGATGAATATTCAGAGTTATTCTGGAACAGCCCCCAACTTGACGTATCAGACGGAAAGGTCTGGAGTAGATTGGAAAATGTACTGTGCCGCTCAGGATACCCTGAACGCCATAGTAACTTCTTTGAACGCTGATGGAACACCTATTCAGATTGTTACTTTAACGAATGCGCGCAAGGTTGGTGGTTGTTCGCAGTTGTATATAGATAGCCATATTGAAGGGCTTCAAGAGATTGAGATACCTTATTATAATGTTTCTCACATTTCTCCAGCCTATTTGGTAGGTGCAACTGAGTCACCCCTTAGTTTAGCGAATGCTTACAAGGGTCACGTCCCTC…	584		Reticulitermes speratus dicistrovirus		BK063166		1	584		8251	8834	100	100
Picornavirales	DRR030812	DRR030812_TRINITY_DN24362_c0_g3_i1	GTTTCATCATCATCAGTTGTTTCCTTCTTCTTCTTCTTCTTTCCAACAGATCTCTCACCTCTACTACTAGTAAAGGTTCCCCCATAAGGTATATAAGAGGGGGAAGATGGCGCTGCAAACTCGAGATCCGGTCCACCGGCTACCTCTACAATACAATCAATACTTTGATATACATTGTTAGCTGCAACAAGATTGTTCAAAACATCTACTTTAACAATACCTGTTGCACAATTATACATCAAAGAACTGTTTGTACTCAACCATGACGCATCTGGTTTTATACAATACATCCACATTCTCGACGACACATAAGGGACCGTAAACGATACCTCAGTACTCGTCCTCAAATCAACAATCACTCTCTGGGACCTCGAAAGATCCGGGGTTCCAGTACTAATA…	412		Reticulitermes speratus dicistrovirus		BK063166		1	412		7894	7483	100	99.272
Picornavirales	DRR030812	DRR030812_TRINITY_DN24362_c0_g4_i1	AAGCAGTACCTGGTACCGTTGTGGGTGGGGCATTTACTGTAAAAGGTAAAATAACCATAGTTTGACCATTGGCTGCCACCGTGGGTTTTATATCCAAGGTGCGCCAAGAACCAAACCGTTTAATCAATTGTCTAATAGACATAATTTTCTCTCCCATACACATCGCTACTGGTGACCAATTTGCCTTCACTCTCTCTAAATTAATAGACTGTGGATGCTCGCCATGTTGAGCATCATTCCTCGCTATAGCCTCATCTGTTCCAAGAACTTGAGCCTCAGCATCCAAAACTGTTGGATCAAACTTAACTAACTCTTCTAAAGCTGGAGAACCACTTA	336		Reticulitermes speratus dicistrovirus		BK063166		1	336		8247	7912	100	100
Picornavirales	DRR030813	DRR030813_TRINITY_DN18778_c3_g1_i1	TTTTCAAAATCGACCAAAAGTTATTTTGCCAAAGGTTATGAGTGCTTGTTCAGTTAATGTGGAAAAGCACAAGAAAAACCACAAAATCCCAAAAGGGATCCTGAAATAATAATAAAATAATCTAGGGTCCTTAAGGGACTATAAACAAAATAATCTTGCCCGTCAATAATAGGGCTGTTTTTAAATTTTAAAATAGTTAATACAAATTTATTTTTAAACAATTACCAAAACAAAAATAATAAAATAAATTTTCTTTCAATTAATACAAATAAACAAAAATTAAAAGCAAAAACTAACTAGAAACGTTCACAAGGGGTGGACATCCCAACAAATACATCAAACTGTAATCGTCTCCTGCTGCACGCATGAAACGATACGTCCTCATAGATGTCCCAGTTA…	8138		Reticulitermes speratus dicistrovirus		BK063166		1	8138		9090	953	100	99.717
Picornavirales	DRR030813	DRR030813_TRINITY_DN18778_c3_g1_i2	CTTCTCATCTGCTGATTTCCCAGCCAATCCACTTTTAGTTTCAAGCTGGTTCTCACTAGACAATGCCATCTTATGGGAGGAATCAACCCCATCATAATTTGCCATTCTCATAGCTGTTCTAAGCTTTGATTCACAAACATCTCCCTGTGAGGTTGGTTTACTCCAGCCCAATATCTTGAGAATATTGGACGCATTACCAGCCACCCAGGAAGCCTTTGCGAAAACATTACCAATAGCAGGCAAACGAGACAATGTTGACAAACCTTCCGAAATCTGGCCTAAACCAGAAGACGGACTGTTATTCCGTTTTAATTGCTCCGCTTCAGTTCCACCCCCTTGGGCAGTAATGGGTTCACCATCCACGTCACCAATTTCACGCTTCGATCTTCCAATCTCATT…	1931		Reticulitermes speratus dicistrovirus		BK063166		3	1874		7209	5338	97	99.786
Picornavirales	DRR030813	DRR030813_TRINITY_DN18778_c3_g1_i3	CCAGCCAATCCACTTTTAGTTTCAAGCTGGTTCTCACTAGACAATGCCATCTTATGGGAGGAATCAACCCCATCATAATTTGCCATTCTCATAGCTGTTCTAAGCTTTGATTCACAAACATCTCCCTGTGAGGTTGGTTTACTCCAGCCCAATATCTTGAGAATATTGGACGCATTACCAGCCACCCAGGAAGCCTTTGCGAAAACATTACCAATAGCAGGCAAACGAGACAATGTTGACAAACCTTCCGAAATCTGGCCTAAACCAGAAGACGGACTGTTATTCCGTTTTAATTGCTCCGCTTCAGTTCCACCCCCTTGGGCAGTAATGGGTTCACCATCCACGTCACCAATTTCACGCTTCGATCTTCCAATCTCATTTTCGTTTGGTGCGCTTCCT…	1546		Reticulitermes speratus dicistrovirus		BK063166		1	1524		7192	5669	99	99.869
Picornavirales	DRR030814	DRR030814_TRINITY_DN16104_c6_g7_i1	ACATCGATGTGCATGATATTATCATGCACATCGATGTTCGGCACAGCTAGTCGTTAGTATAGCTGAAAGATCCGGCAGAGCCTGCCGTAAGCGAAGTGGCGCTGTAGTTAGAAATAATTACAGTGATCAATTAGCATGCTCAGTTTGCGAGATTCCGATTTCGTGAAGTTTGAATGAATGAAGAGTGCCTCTCGTTTCCCTACTATCAAATCTTGTTTATTTTCTAGGGATTAGGAGAGTTTTGTATATTTAATTTCGCCTTGTTAAGAATCGCCGGGGCGGGGATTTATTCCCAGAACCGGAAAGCCGACTAGAACCAACCCCAGTTAGACGATGGGGGAGTCTAGAATATTTCAATTGGAATATTGTAGATGATATATCGTTTTAGACTGCTCACCC…	9123		Reticulitermes speratus dicistrovirus		BK063166		14	9113		1	9100	99	99.637
Picornavirales	DRR030815	DRR030815_TRINITY_DN24003_c0_g1_i1	GCATTGGTTAGATGCTTGTGTGAATGATGTGCGGAGGATTGCTCTCACTCAGTATAATGAGAGTATTTCTCGGCATAAATATGAACGATTTTTGACATTTGAGGAAGCTGTGATTGGTGCTGATGATGATTTCATGGTCAGCATTAATCGCACAACTTCACCTGGTTTTCCATACACACTTCATAAGGAAGGTAAACCCGGAAAGATGAAGTGGTTTGGAACAGGAGAAAATTTTGATTTGGAAAATGATAATGCTAAACAGATAAAGACAGATGTTGAGCAACTTCTCTCTAATTGTTCGAAAGGGATAATTAGTAATGTGTATTGTGTAGACACCCTCAAGGATGAAAGGAGAGAACTTGCTAAAGTTGCTGTTGGAAAGACGCGTGTGTTTTCAGC…	436		Reticulitermes speratus dicistrovirus		BK063166		1	436		4514	4949	100	99.771
Picornavirales	DRR030815	DRR030815_TRINITY_DN24003_c0_g2_i1	CGAGATATTCAGCCCGTTGATGGTGTGGTGAGAATTCATCACCCTATGGACGGGTATCATTACCCAGAACGAAGTTTTATGCAGAGAGAAATGTATGAGTATTCGGCTCCGACGCAACGTGGTGATTGTGGTAGTATTGTTACTATCCACGATAAACGCATTGTTAGGAAAATGATTGGAATGCACGTTGCTGGGGCAAGTGACAAGGGATTTGCTTGTCCCTTGACCCAGGAACGTCTTGTTGAAGCTATGAGTAAGTTGCAGATAACAACCCAAGTGTATTATGAACCCTCAGATATGATTATTGATGAAGAACCGAAAGTGCCCGACGGGAATTTTGTTCCCTTAGG	350		Reticulitermes speratus dicistrovirus		BK063166		1	350		3978	4327	100	99.714
Picornavirales	DRR030815	DRR030815_TRINITY_DN29555_c3_g11_i1	GTATATATATGACCCATTTTCTCCAAAGCATCAGCAATTGTGTCTTGGTTATAATATTCCAAGGCACCATTGCTGATGTTCAAAACGTTGTCATCACCATATGAAATCATTGTAACATTTTCATTAAAACATCGCATTGTCGCCATCTTGGGTTGTTTTCCATACATCACTTCCATCCAAGCCATCCGCATTATTATACTATTATACAAACTATTAATTATTACTGTAAACGGATTTCCTGAAGGTTGTGAATGTGTCCACATATATACATTATTATCAAACACATGAACAGAATGAACTATATGAGT	308		Reticulitermes speratus dicistrovirus		BK063166		1	308		5536	5229	100	100
Picornavirales	DRR030815	DRR030815_TRINITY_DN29555_c3_g2_i1	TATATATACTGATGAGGGCAAGAGTGGCGAAGTAATAGAATCCCGAAAACTGTCAGAAGTATTGTTTTTGAAACGACGGTTTGATTATAGTGTGGACTTACAACGTTACATTGCCCCTTTGAGGAAAGATGTGATCTATGAGATGTTAAATTGGACAAGACGAACGTCAAATCCAGATGAAATTCTTATGCAAAACATTGAAACGGCAGCTCGTGAGATGGCTTTGCATAGCCGTGAGGATTTTGAGGCGTTTGGGAGAGCGATTCAGATGGTTTCTGATAAACTTCCCAGATTGCCCATGATTCTCACGAGGGGAGAGTATATGCACCAGCTTCGTGTTGATGCAGAAAACTATCTCTAAGGTTTCGATGTGATCTTGCTTTTCTGGGTCAAATCGGA…	3562		Reticulitermes speratus dicistrovirus		BK063166		1	3562		5528	9089	100	99.747
Picornavirales	DRR030816	DRR030816_TRINITY_DN32756_c6_g10_i1	AGGTTTTGTTGGTCTTAGAGCGACGCTTGTGGTTAAGGTGCAAGTTAACTCTCAACCTTTCCAACAAGGAAGGTTGATGCTTCAGTATATTCCTTATGCTCAGTATATGACTAATCGTGTTTCTTTAGTAAATGCTTCTTTAACTGGTAGGTCTGGGTGTCCTCGAGTAGATTTAGATCTAAGCGTGGGCACTGAGATTGAGATGCGCATTCCTTACGTGAGTCCCCATATGTATTACAATATGATCACAGGCCAGGGTTCATTTGGAACCATATATTTAGTAGTTTATTCTCAATTGAGAGATCAAATAACTGGTACTGGATCAGTAGAGTATACTGTGTGGGCCCATTTTGAGGATGTGGACGTGCAGTTCCCGACAGGTGCTAATGTGTTTACAGG…	1821		Reticulitermes speratus dicistrovirus		BK063166		1	1821		6398	8218	100	99.78
Picornavirales	DRR030816	DRR030816_TRINITY_DN32756_c6_g12_i1	ATGCAAACCATTGAAACGGCAGCTCGTGAGATGGCTTTGCATAGCCGTGAGGATTTTGAGGCGTTTGGGAGAGCGATTCAGATGGTTTCTGATAAACTTCCCAGATTGCCCATGATTCTCACGAGGGGAGAGTATATGCACCAGCTTCGTGTTGATGCAGAAAACTATCTCTAAGGTTTCGATGTGATCTTGCTTTTCTGGGTCAAATCGGAGGTTAAAACAGGAAAGTATTGCTATTGGAATATCGTGGTTGTCTATTTAGACTTACTGCTCAAGATGCCATGTGGCAGCCCCACAATATCTAGAGCACCTCCGTGCTACGCAGAAGATTAAGTTGTCCCTGCGTTTAAGACGAAACTTGCTATGAATTTGAAAAATGAAAACAGTAGTGTAGAGTTA…	684		Reticulitermes speratus dicistrovirus		BK063166		1	684		5723	6406	100	99.708
Picornavirales	DRR030816	DRR030816_TRINITY_DN32756_c6_g5_i1	AGGTTATGAGTGCTTGTTCAGTTAATGTGGAAAAGCACAAAAAAAACCACAAAATCCCAAAAGGGATCCTGAAATAATAATAAAATAATCTAGGGTCCTTAAGGGACTATAAACAAAATAATCTTGCCCGTCAATAATAGGGCTGTTTTTAAATTTTAAAATAGTTAATACAAATTTATTTTTAAACAATTACCAAAACAAAAATAATAAAATAAATTTTCTTTCAATTAATACAAATAAACAAAAATTAAAAGCAAAAACTAACTAGAAACGTTCACAAGGGGTGGACATCCCAACAAATACATCAAACTGTAATCGTCTCCTGCTGCACGCATGAAACGATACGTCCTCGTAGATGTCCCAGTTACGTCCGCTGTAGTATTCAAGGGTTCACAAAGA…	865		Reticulitermes speratus dicistrovirus		BK063166		1	865		9058	8194	100	99.653
Picornavirales	DRR030816	DRR030816_TRINITY_DN32756_c6_g8_i1	ATGCACAACCGAATTTCCAATGAGATAGCTGTCGGGACCAATGTGTATTCATACGATTGGGACCGGATAGCGAGGCGATTGAAACGCCATGGCAATCGCGTTATTGCGGGAGATTTTTCAAACTACGATGGGACATTGAATCCATCTGTACTTTGGGCAATCTTTCACAGTATATATGTACCGTGGCTCAGGTCTCATAATGGTAGTAATGGGACCTTAGATGATACTACTTATAAAACCATTCTTGGTTTGTGGACTCATATAGTTCATTCTGTTCATGTGTTTGATAATAATGTATATATGTGGACACATTCACAACCTTCAGGAAATCCGTTTACAGTAATAATTAATAGTTTGTATAATAGTATAATAATGCGGATGGCTTGGATGGAAGTGATG…	478		Reticulitermes speratus dicistrovirus		BK063166		1	478		4974	5451	100	99.791
Picornavirales	DRR030817	DRR030817_TRINITY_DN23537_c1_g2_i1	ATGTGCATGATAATATCATGCACATCGATGTTCGGCACAGCTAGTCGTTAGTATAGCTGAAAGATCCGGCAGAGCCTGCCGTAAGCGAAGTGGCGCTGTAGTTAGAAATAATTACAGTGATCAATTAGCATGCTCAGTTTGCGAGATTCCGATTTCGTGAAGTTTGAATGAATGAAGAGTGCCTCTCGTTTCCCTACTATCAAATCTTGTTTATTTTCTAGGGATTAGGAGAGTTTTGTATATTTAATTTCGCCTTGTTAAGAATCGCCGGGGCGGGAATTTATTCCCAGAACCGGAAAGCCGACTAGAACCAACCCCAGTTAGACGATGGGGGAGTCTAGAATATTTCAATTGGAATATTGTAGATGATATATCGTTTTAGACTGCTCACCCAGTGTG…	6887		Reticulitermes speratus dicistrovirus		BK063166		8	6887		1	6880	99	99.578
Picornavirales	DRR030817	DRR030817_TRINITY_DN23676_c6_g13_i1	CTCGGAGATGTGTATAAGAGACAGCAGGAAAGCAGTGGTATCAACGGCAGAGTACATGGGGAAGGGCTTCAAGAGATTGAGATACCTTATTATAATGTTTCTCACATTTCTCCAGCCTATTTGGTAGGTGCAACTGAGTCACCCCTTAGTTTAGCGAATGCTTACAAGGGTCACGTCCCTCCTGTAGCGGTTCTTTGTGAACCCTTGAATACTACAGCGGACGTAACTGGGACATCTACGAGGACGTATCGTTTCATGCGTGCAGCAGGAGACGATTACAGTTTGATGTATTTGTTGGGATGTCCACCCCTTGTGAACGTTTCTAGTTAGTTTTTGCTTTTAATTTTTGTTTATTTGTATTAATTGAAAGAA	372		Reticulitermes speratus dicistrovirus		BK063166		61	372		8529	8840	84	99.679
Picornavirales	DRR030817	DRR030817_TRINITY_DN23676_c6_g13_i2	GAAAGGTCTGGAGTAGATTGGAAAATGTACTGTGCCGCTCAGGATACCCTGAACGCCATAGTAACTTCTTTGAACGCTGATGGAACACCTATTCAGATTGTTACTTTAACGAATGCGCGCAAGGTTGGTGGTTGTTCGCAGTTGTATATAGATAGCCATATTGAAGGGCTTCAAGAGATTGAGATACCTTATTATAATGTTTCTCACATTTCTCCAGCCTATTTGGTAGGTGCAACTGAGTCACCCCTTAGTTTAGCGAATGCTTACAAGGGTCACGTCCCTCCTGTAGCGGTTCTTTGTGAACCCTTGAATACTACAGCGGACGTAACTGGGACATCTACGAGGACGTATCGTTTCATGCGTGCAGCAGGAGACGATTACAGTTTGATGTATTTGTTG…	474		Reticulitermes speratus dicistrovirus		BK063166		1	474		8367	8840	100	99.789
Picornavirales	DRR030817	DRR030817_TRINITY_DN23676_c6_g2_i1	GGAGATGTGTATAAGAGACAGGTCCCAGAGAGTGATTGTTGATTTGAGGACGAGTACTGAGGTATCGTTTACGGTCCCTTATGTGTCGTCGAGAATGTGGATGTATTGTATAAAACCAGATGCGTCATGGTTGAGTACAAACAGTTCTTTGATGTATAATTGTGCAACAGGTATTGTTAAAGTAGATGTTTTGAACAATCTTGTTGCAGCTAACAATGTATATCAAAGTATTGATTGTATTGTAGAGGTAGCCGGTGGACCGGATCTCGAGTTTGCAGCGCCATCTTCCCCCTCTTATATACCTTATGGGGGAACCTTTACTAGTAGTAGAGGTGAGAGATCTGTTGGAAAGAAGAAGAAGAAGAAGGAAACAACTGATGATGATGAAACTGTGGAACC…	571		Reticulitermes speratus dicistrovirus		BK063166		20	571		7524	8075	97	99.638
Picornavirales	DRR030817	DRR030817_TRINITY_DN23676_c6_g2_i3	CTCGGAGATGTGTATAAGAGACAGCAGGAAAGCAGTGGTATCAACGCAGAGTACATGGGGTAGATGTTTTGAACAATCTTGTTGCAGCTAACAATGTATATCAAAGTATTGATTGTATTGTAGAGGTAGCCGGTGGACCGGATCTCGAGTTTGCAGCGCCATCTTCCCCCTCTTATATACCTTATGGGGGAACCTTTACTAGTAGTAGAGGTGAGAGATCTGTTGGAAAGAAGAAGAAGAAGAAGGAAACAACTGATGATGATGAAACTGTGGAACCAATTGATGTAAGTGGTTCTCCAGCTTTAGAAGAGTTAGTTAAGTTTGATCCAACAGTTTTGGATGCTGAGGCTCAAGTTCTTGGAACAGATGAGGCTATAGCGAGGAATGATGCTCAACATG…	449		Reticulitermes speratus dicistrovirus		BK063166		60	449		7686	8075	87	99.487
Picornavirales	DRR030817	DRR030817_TRINITY_DN23676_c6_g2_i4	GGAGATGTGTATAAGAGACAGGTCCCAGAGAGTGATTGTTGATTTGAGGACGAGTACTGAGGTATCGTTTACGGTCCCTTATGTGTCGTCGAGAATGTGGATGTATTGTATAAAACCAGATGCGTCATGGTTGAGTACAAACAGTTCTTTGATGTATAATTGTGCAACAGGTATTGTTAAAGTAGATGTTTTGAACAATCTTGTTGCAGCTAACAATGTATATCAAAGTATTGATTGTATTGTAGAGGTAGCCGGTGGACCGGATCTCGAGTTTGCAGCGCCATCTTCCCCCTCTTATATACCTTATGGGGGAACCTTTACTAGTAGTAGAGGTGAGAGATCTGTTGGAAAGAAGAAGAAGAAGAAGGAAACAACTGATGATGATGAAACTGTGGAACC…	570		Reticulitermes speratus dicistrovirus		BK063166		20	550		7524	8054	93	99.623
Picornavirales	DRR030817	DRR030817_TRINITY_DN23676_c6_g4_i1	GGAGATGTGTATAAGAGACAGAGTCACGACAATTGCAGTGGTATCAACGCAGAGTACATGGGGATCGAAGCGTGAAATTGGTGACGTGGATGGTGAACCCATTACTGCCCAAGGGGGTGGAACTGAAGCGGAGCAATTAAAACGGAATAACAGTCCGTCTTCTGGTTTAGGCCAGATTTCGGAAGGTTTGTCAACATTGTCTCGTTTGCCTGCTATTGGTAATGTTTTCGCAAAGGCTTCCTGGGTGGCTGGTAATGCGTCCAATATTCTTAAGATATTGGGCTGGAGTAAACCAACCTCACAGGGAGATGTTTGTGAATCAAAGCTTAGAACAGCTATGAGAATGGCAAATTATGATGGGGTTGATTCCTCCCATAAGATGGCATTGTCTAGTGAGAA…	783		Reticulitermes speratus dicistrovirus		BK063166		63	783		6826	7546	92	99.723
Picornavirales	DRR030817	DRR030817_TRINITY_DN23676_c6_g4_i2	GGAGATGTGTATAAGAGACAGGCAGTGGTATCAACGCAGAGTACATGGGGATCGAAGCGTGAAATTGGTGACGTGGATGGTGAACCCATTACTGCCCAAGGGGGTGGAACTGAAGCGGAGCAATTAAAACGGAATAACAGTCCGTCTTCTGGTTTAGGCCAGATTTCGGAAGGTTTGTCAACATTGTCTCGTTTGCCTGCTATTGGTAATGTTTTCGCAAAGGCTTCCTGGGTGGCTGGTAATGCGTCCAATATTCTTAAGATATTGGGCTGGAGTAAACCAACCTCACAGGGAGATGTTTGTGAATCAAAGCTTAGAACAGCTATGAGAATGGCAAATTATGATGGGGTTGATTCCTCCCATAAGATGGCATTGTCTAGTGAGAACCAGCTTGAAACT…	770		Reticulitermes speratus dicistrovirus		BK063166		50	770		6826	7546	94	99.723
Picornavirales	DRR030817	DRR030817_TRINITY_DN23676_c6_g8_i2	TTTTCCAATCTACTCCAGACCTTTCCGTCTGATACGTCAAGTTGGGGGCTGTTCCAGAATAACTCTGAATATTCATCTTAATACGAACTGAGCCACGCCAAAAAGCATAAATATAATAATAATAATCTAACATAGAAATAATAGAAGCAGTACCTGGTACCGTTGTGGGTGGGGCATTTACTGTAAAAGGTAAAATAACCATAGTTTGACCATTGGCTGCCACCGTGGGTTTTATATCCAAGGTGCGCCAAGAACCAAACCGTTTAATCAATTGTCTAATAGACATAATTTTCTCTCCCATACACATCGCTACTGGTGACCAATTTGCCTTCACTCTCTCT	341		Reticulitermes speratus dicistrovirus		BK063166		1	341		8391	8051	100	100
Picornavirales	DRR030817	DRR030817_TRINITY_DN21417_c0_g4_i1	TATGTGAACCTTACAAAAGCAGTACAGTTGTATTTATGGAAACACCTGTTTGTCTTCTCACAGACATACTTACAGGCATGTATTTTACATATTCTGAACAATTTCATTTAACAAGTAAATAGTCAAGCCATTCCAAAAATTACTCTTATACATAACAATATAACTACACACACATATATATACAAGCCTCTCCTTTCAAAATAATATGTAGTTAGAACATATATGTATATAAGATTCACCATGGCTTGCAGCAAATAAATACAAGGCATTAAAAAGATAAACACTTTCAGACATACTGTCAAGCACATCGCAGTTAATTTACATTTACAGGAATGGAATGACTTGAATTTCTAAGGCCATTAGATCAGTACAATATAAAAGTATGCCATAACCCATTTA…	1335		Reticulitermes speratus dicistrovirus		BK063166		1291	1335		2307	2263	3	100
Picornavirales	DRR030817	DRR030817_TRINITY_DN23676_c6_g6_i2	GAGTGGTTTCAACGCAGGGGGCCCCTTTTTTTTTTTTTTTTTTTTTTTTTTTTTTTTTTTTTCAAAATCGACCAAAAGTTATTTTGCCAAAGGTTATGAGTGCTTGTTCAGTTAATGTGGAAAAGCACAAAAAAAACCACAAAATCCCAAAAGGGATCCTGAAATAATAATAAAATAATCTAGGGTCCTTAAGGGACTATAAACAAAATAATCTTGCCCGTCAATAATAGGGCTGTTTTTAAATTTTAAAATAGTTAATACAAATTTATTTTTAAACAATTACCAAAACAAAAATAATAAAATAAATTTTCTTTCAATTAATACAAATAAACA	333		Reticulitermes speratus dicistrovirus		BK063166		49	333		9100	8816	86	99.298
Picornavirales	DRR030818	DRR030818_TRINITY_DN43456_c2_g19_i1	ATTTTCATTAAAACATCGCATTGTCGCCATCTTGGGTTGTTTTCCATACATCACTTCCATCCAAGCCATCCGCATTATTATACTATTATACAAACTATTAATTATTACTGTAAACGGATTTCCTGAAGGTTGTGAATGTGTCCACATATATACATTATTATCAAACACATGAACAGAATGAACTATATGAGTCCACAAACCAAGAATGGTTTTATAAGTAGTATCATCTAAGGTCCCATTACTACCATTATGAGACCTGAGCCACGGTACATATATACTGTGAAAGATTGCCCAAAGTACAGATGGATTCAATGTCCCATCGTAGTTTGAAAAATCTCCCGCAATAACGCGATTGCCATGGCGTTTCAATCGCCTCGCTATCCGGTCCCAATCGTATGA…	404		Reticulitermes speratus dicistrovirus		BK063166		1	404		5420	5017	100	99.752
Picornavirales	DRR030818	DRR030818_TRINITY_DN43456_c2_g35_i1	ATGTTTTAATGAAAATGTTACAATGATTTCACATGGTGATGACAACGTTTTGAACATCAGCAATGGTGCCTTGGAATATTATAACCAAGACACAATTGCTGATGCTTTGGAGAAAATGGGTCATATATATACTGATGAGGGCAAGAGTGGCGAAGTAATAGAATCCCGAAAACTGTCAGAAGTATTGTTTTTGAAACGACGGTTTGATTATAGTGTGGACTTACAACGTTACATTGCCCCTTTGAGGAAAGATGTGATCTATGAGATGTTAAATTGGACAAGACGAACGTCAAATCCAGATGAAATTCTTATGCAAAACATTGAAACGGCAGCTCGTGAGATGGCTTTGCATAGCCGTGAGGATTTTGAGGCGTTTGGGAGAGCGATTCAGATGGTTTC…	3686		Reticulitermes speratus dicistrovirus		BK063166		1	3686		5405	9090	100	99.702
Picornavirales	DRR030822	DRR030822_TRINITY_DN19027_c0_g1_i1	ATTTGGTTTGGCGTGAAACAAGAAAACCAGTTTCACGTTGGCGCAAATATAAAGATCGTTTGGATGTTTTGTATGAAGATTATAAACAATGGTTAAACGGATTGTTAGAGAAGGGTCGCAGTGTGATCCAAGAGCATCCGGTGTTGAGTGCACTGGGTATCGTGGGTCTTGTTGCGACCGTTGTAGGAATCTACAGTTATTTCACTTCAGACTCTGAAGAGAAAGAGAAGAGTTGGAGTGGACGAATTGTAGATAAAGTCAAGAATTTGGTTGGAGAATCGACCATTGAGGGTTTAATCCCCGTGGAAGATTGTCCAATTTGTAGTGATCCAAGTAACCAAGGATTTCAACCGGATGAATGTATGGACTTGCATGATTGGGAATCCTTTTATGCGAGAG…	592		Reticulitermes speratus dicistrovirus		BK063166		1	592		2904	3495	100	99.831
Picornavirales	DRR030822	DRR030822_TRINITY_DN29631_c0_g14_i1	GGTTAGATGCTTGTGTGAATGATGTGCGGAGGATTGCTCTCACTCAGTATAATGAGAGTATTTCTCGGCATAAATATGAACGATTTTTGACATTTGAGGAAGCTGTGATTGGTGCTGATGATGATTTCATGGTCAGCATTAATCGCACAACTTCACCTGGTTTTCCATACACACTTCATAAGGAAGGTAAACCCGGAAAGATGAAGTGGTTTGGAACAGGAGAAAATTTTGATTTGGAAAATGATAATGCTAAACAGATAAAGACAGATGTTGAGCAACTTCTCTCTAATTGTTCGAAAGGGATAATTAGTAATGTGTATTGTGTAGACACCCTCAAGGATGAAAGGAGAGAACTTGCTAAAGTTGCTGTTGGAAAGACGCGTGTGTTTTCAGCTTGTC…	4571		Reticulitermes speratus dicistrovirus		BK063166		1	4571		4519	9089	100	99.759
Picornavirales	DRR030825	DRR030825_TRINITY_DN19006_c1_g1_i1	TTGTCCGCAACATTTTGTAATTGCTTTTAGAATGTATTTTTTGCCGTTTGCGGCCTGGTTGATGCACAACCGAATTTCCAATGAGATAGCTGTCGGGACCAATGTGTATTCATACGATTGGGACCGGATAGCGAGGCGATTGAAACGCCATGGCAATCGCGTTATTGCGGGAGATTTCTCAAACTACGATGGGACATTGAATCCATCTGTACTTTGGGCAATCTTTCACAGTATATATGTACCGTGGCTCAGGTCTCATAATGGTAGTAATGGGACCTTAGATGATACTACTTATAAAACCATTCTTGGTTTGTGGACTCATATAGTTCATTCTGTTCATGTGTTTGATAATAATGTATATATGTGGACACATTCACAACCTTCAGGAAATCCGTTTAC…	426		Reticulitermes speratus dicistrovirus		BK063166		1	426		4913	5338	100	100
Picornavirales	DRR030825	DRR030825_TRINITY_DN19006_c1_g15_i1	GTATAATAATGCGGATGGCTTGGATGGAAGTGATGTATGGAAAACAACCCAAGATGGCGACAATGCGATGTTTTAATGAAAATGTTACAATGATTTCATATGGTGATGACAACGTTTTGAACATCAGCAATGGTGCCTTGGAATATTATAACCAAGACACAATTGCTGATGCTTTGGAGAAAATGGGTCATATATATACTGATGAGGGCAAGAGTGGCGAAGTAATAGAATCCCGAAAACTGTCAGAAGTATTGTTTTTGAAACGACGGTTTGATTATAGTGTGGACTTACAACGTTACATTGCCCCTTTGAGGAAAGATGTGATCTATGAGATGTTAAATTGGACAAGACGAACGTCAAATCCAGATGAAATTCTTATGCAAAACATTGAAACGGCAG…	3726		Reticulitermes speratus dicistrovirus		BK063166		1	3726		5338	9063	100	99.785
Picornavirales	DRR030826	DRR030826_TRINITY_DN22209_c0_g1_i1	TGACAAGATTGATACAAATCCAGAAATTGCAGTGAAAGTTGAAAAGTTGTATCGAGATGGTCTTGGTTTTATGGCTGAGACAAATTTAGATATGAAAGCTAGTCGAATGGTAGCGTCGACTCTTGTGGCTGCTAAACAGTTACATGAGTATGTGTCATGCTCTCCCGTTAAAGGGGGAGGACCACGCATGCGTCCAGTGTGTGTGTGGTTGATAGGTGAATCTGGAATAGGAAAGACGGAGATGGTTTATCCATTGTGCATTGATGTGTTGCGCACAATGGGTTTAGTATCTCCGAAAGATTTTCATCATCAAGTGTATGCCCGTCAGGTTGAAACAGAATATTGGGATGGGTATAAGAACCAGAAGATAGTCATTTATGA	381		Reticulitermes speratus dicistrovirus		BK063166		1	381		1852	2232	100	100
Picornavirales	DRR030826	DRR030826_TRINITY_DN22209_c0_g2_i1	GTTTTCCCAGTCACGACAATTGCAGTGGTATCAACGCAGAGTACATGGGGGGGTTGATTCCTCCCATAAGATGGCATTGTCTAGTGAGAACCAGCTTGAAACTAAAAGTGGATTGGCTGGAACATCAGCAGATGAGATGGAGTTGTCTCATGTTTTATCTGTTCCAAATTATTGGCACCGATTTACATGGGCAACCACGGATGCCACGGGGAAGGAACTTTTTACTGACTACGTGACACCAATGAAGATAAAACCTTGGTCCTCAACAATAACAGATAGGTTTCTGGCAACCCATTTAGGGTTTGTCAGTAATACTTTTGGTTTTTGGCGGGGATCTTTGATTTATACGTTTAAATTTGTGAAGACTCAGTTTCACAGTGGACGATTGGCAATTTCTTT…	2017		Reticulitermes speratus dicistrovirus		BK063166		50	2017		7122	9090	98	99.644
Picornavirales	DRR030826	DRR030826_TRINITY_DN22209_c0_g2_i2	GGGTTTAATCCCCGTGGAAGATTGTCCAATTTGTAGTGATCCAAGTAACCAAGGATTTCAACCGGATGAATGTATGGACTTGCATGATTGGGAATCCTTTTATGCGAGAGAAAAACGAACAATGGCTGAAGTAGGAACTTCAGGTGATAGTAAGACAACGAAGTTGCAACGAGTTCGAGTTGAAGTTGGACAGTCTGGTGATCAGAAGACCCAAAAGCTACAAAGAATACAAGTAGAAGTTGGGCCCTCTGTGAAGACTGTTGAGCGTGCGTTTGTGGAGAAAGTTCGTGCTCAGGCGTGTGGTGATGAGAATGCAAACACGCTTGTTGTAGGAACTCTTCGAAGCAATACTTATCGTATGAGTTTTTTAAGTGGTGGACAAAGAGTGCAGTTCGGAAA…	5905		Reticulitermes speratus dicistrovirus		BK063166		1	5905		3185	9090	100	99.797
Picornavirales	DRR030826	DRR030826_TRINITY_DN22209_c0_g3_i1	ATAATAGAATGAATGATAATGCGTATGTTGTGAGACCTCGCCCAGAATATTTGAAGACAGTGAAATATCCAGGCCAAGCAGATAAGATCATGCTTGATTTGGAAAAACTTGATAAGGATAAAGCTATTGATTTGAATGTGTATGAGTTTCAGAAAGTAGTGTATGATGCGCGTGAGAGTGATAACCATTGGACTGATATTGGTGAACCTATTAGATATGAAGAGTTTTCCAGGTTGATATGTGAGACTTGGAAAAATGCGAAGAATCGGTCTCGTGATAAATTGAAGTTTTTGGAACAATATGCGATGCGAGTTGAGACACAGGCTGGAGAGGAAGAATTTTCAGATTGTGCCTCAACTGATTTAGTGAAACAAGTTGAAGATATCATGGCTGAGACCT…	772		Reticulitermes speratus dicistrovirus		BK063166		1	772		2436	3207	100	99.352
Picornavirales	DRR030837	DRR030837_TRINITY_DN14047_c9_g11_i1	GCAGTGGTATCAACGCAGAGTACATGGGGACAGATCCCTGGTCGTAAGGACTGGGATAATTTTCTTTTACGACTTGATAGAATTCCAAAAGGAATTAAAGGAACAGGACAGATTTTTGATTTTACAAGTCAGTGTTTTAATCTTTGTCATGATCAGTTGAAGATGATAGTTTTAGGAAAGACAAAGGAAGAATTGTATCAGGCTCACGATATCTATGGAAGAATAGATCAATGGGCAAAAGACGTACGAACATACCTGGATTTGAGTGAACGTGACAAGATTGATACAAATCCAGAAATTGCAGTGAAAGTTGAAAAGTTGTATCGAGATGGTCTTGGTTTTATGGCTGAGACAAATTTAGATATGAAAGCTAGTCGAATGGTAGCGTCGACTCTTGTG…	492		Reticulitermes speratus dicistrovirus		BK063166		29	492		1608	2071	94	100
Picornavirales	DRR030837	DRR030837_TRINITY_DN14047_c9_g7_i1	GTGAATCTGGAATAGGAAAGACGGAGATGGTTTATCCATTGTGCATTGATGTGTTGCGCACAATGGGTTTAGTATCTCCGAAAGATTTTCATCATCAAGTGTATGCCCGTCAGGTTGAAACAGAATATTGGGATGGGTATAAGAACCAGAAGATAGTCATTTATGACGATGCTTTTCAGATGAAAGATGATAAGACTAAGCCCAATCCAGAATTGTTTGAAGTTATTAGATCATGTAATACTTTTCCCCAACATTTACATATGGCAGCTTTGCATGATAAGAACACTTTTTCTGCTGCTGAACTGTTATTATATACAACTAATTTACCCGATGTGAAGATTGAGAGTTTGACTTTTCCAGAGGCCTTCCATAATAGAATGAATGATAATGCGTATGTTG…	7031		Reticulitermes speratus dicistrovirus		BK063166		1	7030		2067	9096	99	100
Picornavirales	DRR030838	DRR030838_TRINITY_DN27022_c1_g6_i1	ATGTGCATGATAATATCATGCACATCGATGTTCGGCCCAGCTAGTCGTTAGTATAGCTGAAAGATCCGGCAGAGCCTGCCGTAAGCGAAGTGGCGTTGTAGTTAGTGATAATTGCAATGATCAATTAGCATGCTCAGTTTGCGAGATTCCGATTTCGTGAAGTATGAATGAATGAAGAGTGCCTCTCGTTTCCCTACTATCAAATCTTGTTTATTTTCTAGGGATTAGGAGAGTTTTTGTAAATTTAATTTCGCCTTGTTAAGAATCGCTGGGGCGGGAATTTATTCCCAGAACCAGAAAGCCGACTAGTAACAACCCCAGTTAGACGATGGGGGAGTCTAGAATATTTCAATTGAAATATTGTAGATGATATATCGTTTTAGACTGCTCACCCAGTGT…	9097		Reticulitermes speratus dicistrovirus		BK063166		1	9096		1	9096	99	99.989
Picornavirales	DRR030839	DRR030839_TRINITY_DN19202_c4_g14_i1	ACGAGATAGGAGTCCGTCTCGTGGGCTCGGAGATGTGTATAAGAGACAGTTTCAAAATCGACCAAAAGTTATTTTGCCAAAGGTTATGAGTGCTTGTTCAGTTAATGTGGAAAAGCACAAGAAAAACCACAAAATCCCAAAAGGGATCCTGAAATAATAATAAAATAATCTAGGGTCCTTAAGGGACTATAAACAAAATAATCTTGCCCGTCAATAATAGGGCTGTTTTTAAATTTTAAAATAGTTAATACAAATTTATTTTTAAACAATTACCAAAACAAAAATAATAAAATAAATTTTCTTTCAATTAATACAAATAAACAAAAATTAAAAGCAAAAACTAACTAGAAACGTTCACAAGGGGTGGACATCCCAACAAATACATCAAACTGTAATCGT…	9146		Reticulitermes speratus dicistrovirus		BK063166		51	9146		9096	1	99	100
Picornavirales	DRR030840	DRR030840_TRINITY_DN11943_c0_g1_i1	GTCTTGGTTTTATGGCTGAGACAAATTTAGATATGAAAGCTAGTCGAATGGTAGCGTCGACTCTTGTGGCTGCTAAACAGTTACATGAGTATGTGTCATGCTCTCCCGTTAAAGGGGGAGGACCACGCATGCGTCCAGTGTGTGTGTGGTTGATAGGTGAATCTGGAATAGGAAAGACGGAGATGGTTTATCCATTGTGCATTGATGTGTTGCGCACAATGGGTTTAGTATCTCCGAAAGATTTTCATCATCAAGTGTATGCCCGTCAGGTTGAAACAGAATATTGGGATGGGTATAAGAACCAGAAGATAGTCATTTATGACGATGCTTTTCAGATGAAAGATGATAAGACTAAGCCCAATCCAGAATTGTTTGAAGTTATTAGATCATGTAATACTT…	421		Reticulitermes speratus dicistrovirus		BK063166		1	421		1911	2331	100	100
Picornavirales	DRR030840	DRR030840_TRINITY_DN11943_c0_g2_i1	AACTTTTCAACTTTCACTGCAATTTCTGGATTTGTATCAATCTTGTCACGTTCACTCAAATCCAGGTATGTTCGTACGTCTTTTGCCCATTGATCTATTCTTCCATAGATATCGTGAGCCTGATACAATTCTTCCTTTGTCTTTCCTAAAACTATCATCTTCAACTGATCATGACAAAGATTAAAACACTGACTTGTAAAATCAAAAATCTGTCCTGTTCCTTTAATTCCTTTTGGAATTCTATCAAGTCGTAAAAGAAAATTATCCCAGTCCTTACGACCAGGGATCTGTCGAATACAAATAAAAGCCAAAAACGCAAACATCACTTTTCCA	333		Reticulitermes speratus dicistrovirus		BK063166		1	333		1899	1567	100	100
Picornavirales	DRR030840	DRR030840_TRINITY_DN11943_c0_g3_i1	GCTGAACTGTTATTATATACAACTAATTTACCCGATGTGAAGATTGAGAGTTTGACTTTTCCAGAGGCCTTCCATAATAGAATGAATGATAATGCGTATGTTGTGAGACCTCGCCCAGAATATTTGAAGACAGTGAAATATCCAGGCCAAGCAGATAAGATCATGCTTGATTTGGAAAAACTTGATAAGGATAAAGCTATTGATTTGAATGTGTATGAGTTTCAGAAAGTAGTGTATGATGCGCGTGAGAGTGATAATCATTGGACTGATATTGGTGAACCTATTAGATATGAAGAGTTTTCCAGGTTGATATGTGAGACTTGGAAAAATGCGAAAAATCGGTCTCGTGATAAATTGAAGTTTTTGGAACAATATGCGATGCGAGTTGAGACACAGGCT…	6734		Reticulitermes speratus dicistrovirus		BK063166		1	6734		2363	9096	100	100
Picornavirales	DRR030841	DRR030841_TRINITY_DN16545_c5_g12_i1	ATGTGCATGATATTATCATGCACATCGATGTTCGGCCCAGCTAGTCGTTAGTATAGCTGAAAGATCCGGCAGAGCCTGCCGTAAGCGAAGTGGCGTTGTAGTTAGTGATAATTGCAATGATCAATTAGCATGCTCAGTTTGCGAGATTCCGATTTCGTGAAGTATGAATGAATGAAGAGTGCCTCTCGTTTCCCTACTATCAAATCTTGTTTATTTTCTAGGGATTAGGAGAGTTTTTGTAAATTTAATTTCGCCTTGTTAAGAATCGCTGGGGCGGGAATTTATTCCCAGAACCAGAAAGCCGACTAGTAACAACCCCAGTTAGACGATGGGGGAGTCTAGAATATTTCAATTGAAATATTGTAGATGATATATCGTTTTAGACTGCTCACCCAGTGT…	9097		Reticulitermes speratus dicistrovirus		BK063166		1	9096		1	9096	99	99.989
Picornavirales	DRR030842	DRR030842_TRINITY_DN26053_c4_g10_i1	TAAAAACCCAGAGGGCCCCTTTTTTTTTTTTTTTTTTTTTTTTTTTCGAAATCGACCAAAAGTTATTTTGCCAAAGGTTATGAGTGCTTGTTCAGTTAATGTGGAAAAGCACAAGAAAAACCACAAAATCCCAAAAGGGATCCTGAAATAATAATAAAATAATCTAGGGTCCTTAAGGGACTATAAACAAAATAATCTTGCCCGTCAATAATAGGGCTGTTTTTAAATTTTAAAATAGTTAATACAAATTTATTTTTAAACAATTACCAAAACAAAAATAATAAAATAAATTTTCTTTCAATTAATACAAATAAACAAAAATTAAAAGCAAAAACTAACTAGAAACGTTCACAAGGGGTGGACATCCCAACAAATACATCAAACTGTAATCGTCTCCTG…	9140		Reticulitermes speratus dicistrovirus		BK063166		45	9140		9096	1	99	99.989
Picornavirales	DRR030843	DRR030843_TRINITY_DN15560_c0_g1_i1	GTGTGTGGTTGATAGGTGAATCTGGAATAGGAAAGACGGAGATGGTTTATCCATTGTGCATTGATGTGTTGCGCACAATGGGTTTAGTATCTCCGAAAGATTTTCATCATCAAGTGTATGCCCGTCAGGTTGAAACAGAATATTGGGATGGGTATAAGAACCAGAAGATAGTCATTTATGACGATGCTTTTCAGATGAAAGATGATAAGACTAAGCCCAATCCAGAATTGTTTGAAGTTATTAGATCATGTAATACTTTTCCCCAACATTTACATATGGCAGCTTTGCATGATAAGAACACTTTTTCTGCTGCTGAACTGTTATTATATACAACTAATTTACCCGATGTGAAGATTGAGAGTTTGACTTTTCCAGAGGCCTTTCATAATAGAATGAATG…	412		Reticulitermes speratus dicistrovirus		BK063166		1	412		2044	2455	100	99.757
Picornavirales	DRR030843	DRR030843_TRINITY_DN15560_c0_g2_i1	GGTTATGAGTGCTTGTTCAGTTAATGTGGAAAAGCACAAGAAAAACCACAAAATCCCAAAAGGGATCCTGAAATAATAATAAAATAATCTAGGGTCCTTAAGGGACTATAAACAAAATAATCTTGCCCGTCAATAATAGGGCTGTTTTTAAATTTTAAAATAGTTAATACAAATTCATTTTTAAACAATTACCAAAACAAAAATAATAAAATAAATTTTCTTTCAATTAATACAAATAAACAAAAATTAAAAGCAAAAACTAACTAGAAACGTTCACAAGGGGTGGACATCCCAACAAATACATCAAACTGTAATCGTCTCCTGCTGCACGCATGAAACGATACGTCCTCATAGATGTCCCAGTTACGTCCGCTGTAGTATTCAAGGGTTCACAAAGAA…	6325		Reticulitermes speratus dicistrovirus		BK063166		1	6325		9057	2733	100	99.731
Picornavirales	DRR030844	DRR030844_TRINITY_DN25080_c1_g1_i1	CAATTACAAAATGTTGCGGACAAGCTGAAAACACACGCGTCTTTCCAACAGCAACTTTAGCAAGTTCTCTCCTTTCATCCTTGAGGGTGTCTACACAATACACATTACTAATTATCCCTTTTGAACAATTAGAGAGAAGTTGCTCAACATCTGTCTTTATCTGTTTAGCATTATCATTTTCCAAATCAAAATTTTCTCCTGTTCCAAACCACTTCATCTTTCCGGGTTTACCTTCCTTATGAAGTGTGTATGGAAAACCAGGTGAGGTTGTGCGATTAATGCTGACCATGAAATCATCATCAGCACCAATCACAGCTTCCTCAAATGTCAAAAATCGTTCATATTTATGCCGAGAAATACTCTCATTATACTGAGTGAGAGCAATCCTCCGCACATCAT…	1212		Reticulitermes speratus dicistrovirus		BK063166		1	1212		4935	3724	100	99.505
Picornavirales	DRR030844	DRR030844_TRINITY_DN25080_c1_g1_i2	GCTTGTCCGCAACATTTTGTAATTGCTTTTAGAATGTATTTTTTGCCGTTTGCGGACAAGCTGAAAACACACGCGTCTTTCCAACAGCAACTTTAGCAAGTTCTCTCCTTTCATCCTTGAGGGTGTCTACACAATACACATTACTAATTATCCCTTTTGAACAATTAGAGAGAAGTTGCTCAACATCTGTCTTTATCTGTTTAGCATTATCATTTTCCAAATCAAAATTTTCTCCTGTTCCAAACCACTTCATCTTTCCGGGTTTACCTTCCTTATGAAGTGTGTATGGAAAACCAGGTGAGGTTGTGCGATTAATGCTGACCATGAAATCATCATCAGCACCAATCACAGCTTCCTCAAATGTCAAAAATCGTTCATATTTATGCCGAGAAATACTCT…	1248		Reticulitermes speratus dicistrovirus		BK063166		50	1248		4922	3724	100	99.5
Picornavirales	DRR030844	DRR030844_TRINITY_DN25080_c1_g5_i1	GCTTGTCCGCAACATTTTGTAATTGCTTTTAGAATGTATTTTTTGCCGTTTGCGGCCTGGTTGATGCACAACCGAATTTCCAATGAGATAGCTGTCGGGACCAATGTGTATTCATACGATTGGGACCGGATAGCGAGGCGATTGAAACGCCATGGCAATCGCGTTATTGCGGGAGATTTCTCAAACTACGATGGGACATTGAATCCATCTGTACTTTGGGCAATCTTTCACAGTATATATGTACCGTGGCTCAGGTCTCATAATGGTAGTAATGGGACCTTAGATGATACTACTTATAAAACCATTCTTGGTTTGTGGACTCATATAGTTCATTCTGTTCATGTGTTTGATAATAATGTATATATGTGGACACATTCACAACCTTCAGGAAATCCGTTT…	4179		Reticulitermes speratus dicistrovirus		BK063166		1	4179		4911	9089	100	99.785
Picornavirales	DRR030844	DRR030844_TRINITY_DN25080_c1_g5_i2	GGGTTTTCCCAGTCACGACAATTGCAGTGGTATCAACGCAGAGTACATGGGGGACTTACAACGTTACATTGCCCCTTTGAGGAAAGATGTGATCTATGAGATGTTAAATTGGACAAGACGAACGTCAAATCCAGATGAAATTCTTATGCAAAACATTGAAACGGCAGCTCGTGAGATGGCTTTGCATAGCCGTGAGGATTTTGAGGCGTTTGGGAGAGCGATTCAGATGGTCTCTGATAAACTTCCCAGATTGCCCATGATTCTCACGAGGGGAGAGTATATGCACCAGCTTCGTGTTGATGCAGAAAACTATCTCTAAGGTTTTGATGTGATCTTGCTTTTCTGGGTCAAATCGGAGGTTAAAACAGGAAAGTATTGCTATTGGAATATCGTGGTTGT…	1637		Reticulitermes speratus dicistrovirus		BK063166		52	1637		5621	7206	97	99.685
Picornavirales	DRR030844	DRR030844_TRINITY_DN25080_c1_g6_i1	TCGATATTCGGCACAGCTAGTCGTTAGTATAGCTGAAAGATCCGGCAGAGCCTGCCGTAAGCGAAGTGGCGCTGTAGTTAGAAATAATTACAGTGATCAATTAGCATGCTCAGTTTGCGAGATTCCGATTTCGTGAAGTATGAATGAATGAAGAGTGCCTCTCGTTTCCCTACTATCAAATCTTGTTTATTTTCTAGGGATTAGGAGAGTTTTGTATATTTAATTTCGCCTTGTTAAGAATCGCCGGGGCGGGAATTTATTCCCAGAACCGGAAAGCCGACTAGAACCAACCCCAGTTAGACGATGGGGGAGTCTAGAATGTTTCAATTGGAATATTGTAGATGATATATCGTTTTAGACTGCTCACCCAGTGTGTTAAGGTGACTTAGACCTAGGTTC…	3731		Reticulitermes speratus dicistrovirus		BK063166		1	3731		18	3748	100	99.464
Picornavirales	DRR030844	DRR030844_TRINITY_DN25080_c1_g6_i2	AAGCAGTGGTATCAACGCAGAGTACATGGGGGTATCAACGCAGAGTACATGGGAAGAATAGATCAATGGGCAAAAGACGTACGAACATACCTGGATTTGAGTGAACGTGACAAGATTGATACAAATCCAGAAATTGCAGTGAAAGTTGAAAAGTTGTATCGAGATGGTCTTGGTTTTATGGCTGAGACAAATTTAGATATGAAAGCTAGTCGAATGGTAGCGTCGACTCTTGTGGCTGCTAAACAGTTACATGAGTATGTGTCATGCTCTCCCGTTAAAGGGGGAGGACCACGCATGCGTCCAGTGTGTGTGTGGTTGATAGGTGAATCTGGAATAGGAAAGACGGAGATGGTTTATCCATTGTGCATTGATGTGTTGCGCACAATGGGTTTAGTATCT…	2012		Reticulitermes speratus dicistrovirus		BK063166		52	2012		1788	3748	97	99.541
Picornavirales	DRR030844	DRR030844_TRINITY_DN25080_c1_g6_i3	TCGATATTCGGCACAGCTAGTCGTTAGTATAGCTGAAAGATCCGGCAGAGCCTGCCGTAAGCGAAGTGGCGCTGTAGTTAGAAATAATTACAGTGATCAATTAGCATGCTCAGTTTGCGAGATTCCGATTTCGTGAAGTATGAATGAATGAAGAGTGCCTCTCGTTTCCCTACTATCAAATCTTGTTTATTTTCTAGGGATTAGGAGAGTTTTGTATATTTAATTTCGCCTTGTTAAGAATCGCCGGGGCGGGAATTTATTCCCAGAACCGGAAAGCCGACTAGAACCAACCCCAGTTAGACGATGGGGGAGTCTAGAATGTTTCAATTGGAATATTGTAGATGATATATCGTTTTAGACTGCTCACCCAGTGTGTTAAGGTGACTTAGACCTAGGTTC…	3667		Reticulitermes speratus dicistrovirus		BK063166		1	2062		18	2079	100	99.418
Picornavirales	DRR030845	DRR030845_TRINITY_DN22594_c1_g3_i1	ATCAAATCTTGTTTATTTTCTAGGGATTAGGAGAGTTTTGTATATTTAATTTCGCCTTGTTGAGAATCGCCGGGGCGGGAATTTATTCCCAGAACCGGAAAGCCGACTAGAACCAACCCCAGTTAGACGATGGGGGAGTCTAGAATGTTTCAATTGGAATATTGTAGATGATATATCGTTTTAGACTGCTCACCCAGTGTGTTAAGGTGACTTAGACCTAGGTTCCTTTGCGGAAGGGGCTTACAAGTATAGATTATACTGGTCTTCGTAGTTTTATTTTCATGGCTCATGGAATTTGAAAAACCCGGTATGTCTGTGTGTGAAAATGTGAATTCTTTTTCTTTTTCTCCTGCATCTTTGAAAACCATTTGTGTTCGTTCCCTGCTGGATTGTAACCAG…	4656		Reticulitermes speratus dicistrovirus		BK063166		1	4656		192	4847	100	99.442
Picornavirales	DRR030845	DRR030845_TRINITY_DN22594_c1_g4_i1	GCTTGTCCGCAACATTTTGTAATTGCTTTTAGAATGTATTTTTTGCCGTTTGCGGCCTGGTTGATGCACAACCGAATTTCCAATGAGATAGCTGTCGGGACCAATGTGTATTCATACGATTGGGACCGGATAGCGAGGCGATTGAAACGCCATGGCAATCGCGTTATTGCGGGAGATTTCTCAAACTACGATGGGACATTGAATCCATCTGTACTTTGGGCAATCTTTCACAGTATATATGTACCGTGGCTCAGGTCTCATAATGGTAGTAATGGGACCTTAGATGATACTACTTATAAAACCATTCTTGGTTTGTGGACTCATATAGTTCATTCTGTTCATGTGTTTGATAATAATGTATATATGTGGACACATTCACAACCTTCAGGAAATCCGTTT…	4164		Reticulitermes speratus dicistrovirus		BK063166		1	4164		4911	9074	100	99.784
Picornavirales	DRR030846	DRR030846_TRINITY_DN7243_c0_g1_i1	GAAGAAGAAGAAGAAGGAAACAACTGATGAAGATGAAACTGTGGAACCAATTGATGTAAGTGGTTCTCCAGCTTTAGAAGAGTTAGTTAAGTTTGATCCAACAGTTTTGGATGCTGAGGCTCAAGTTCTTGGAACAGATGAGGCTATAGCGAGAAATGATGCTCAACATGGCGAGCATCCACAGTCTATTAATTTAGAGAGAGTGAAGGCAAATTGGTCACCAGTAGCGATGTGTATGGGAGAGAAAATTATGTCTATTAGACAATTGATTAAACGGTTTGGTTCTTGGCGCACCTTGGATATAAAACCCACGGTGGCAGCCAATGGTCAAACTATGGTTATTTTACCTTTTACAGTAAATGCCCCACCCACAACGGTACCAGGTACTGCTTCTATTAT…	433		Reticulitermes speratus dicistrovirus		BK063166		1	433		7856	8288	100	99.538
Picornavirales	DRR030846	DRR030846_TRINITY_DN7243_c0_g2_i1	GATTTGAGGACGAGTACTGAGGTATCGTTTACGGTCCCTTATGTGTCGTCGAGAATGTGGATGTATTGTATAAAACCAGATGCGTCATGGTTGAGTACAAACAGTTCTTTGATGTATAATTGTGCAACAGGTATTGTTAAAGTAGATGTTTTGAACAATCTTGTTGCAGCTAACAATGTATATCAAAGTATTGATTGTATTGTAGAGGTAGCCGGTGGACCGGATCTCGAGTTTGCAGCGCCATCTTCCCCCTCTTATATACCTTATGGGGGAACCTTTACTAGTAGTAGAGGTGAGAGATCTGTTGGAAAGAAGAAGAAGAAGAAGGAA	330		Reticulitermes speratus dicistrovirus		BK063166		1	330		7545	7874	100	99.697
Picornavirales	DRR030847	DRR030847_TRINITY_DN46736_c0_g2_i1	ATGTGCATGATAATATCATGCACATCGATGTTCGGCACAGCTAGTCGTTAGTATAGCTGAAAGATCCGGCAGAGCCTGCCGTAAGCGAAGTGGCGCTGTAGTTAGAAATAATTACAGTGATCAATTAGCATGCTCAGTTTGCGAGATTCCGATTTCGTGAAGTATGAATGAATGAAGAGTGCCTCTCGTTTCCCTACTATCAAATCTTGTTTATTTTCTAGGGATTAGGAGAGTTTTGTATATTTAATTTCGCCTTGTTAAGAATCGCCGGGGCGGGAATTTATTCCCAGAACCGGAAAGCCGACTAGAACCAACCCCAGTTAGACGATGGGGGAGTCTAGAATGTTTCAATTGGAATATTGTAGATGATATATCGTTTTAGACTGCTCACCCAGTGTG…	9139		Reticulitermes speratus dicistrovirus		BK063166		8	9107		1	9100	99	99.615
Picornavirales	DRR030848	DRR030848_TRINITY_DN43686_c0_g1_i1	GACCAAAAGTTATTTTGCCAAAGGTTATGAGTGCTTGTTCAGTTAATGTGGAAAAGCACAAGAAAAACCACAAAATCCCAAAAGGGATCCTGAAATAATAATAAAATAATCTAGGGTCCTTAAGGGACTATAAACAAAATAATCTTGCCCGTCAATAATAGGGCTGTTTTTAAATTTTAAAATAGTTAATACAAATTTATTTTTAAACAATTACCAAAACAAAAATAATAAAATAAATTTTCTTTCAATTAATACAAATAAACAAAAATTAAAAGCAAAAACTAACTAGAAACGTTCACAAGGGGTGGACATCCCAACAAATACATCAAACTGTAATCGTCTCCTGCTGCACGCATGAAACGATACGTCCTCATAGATGTCCCAGTTACGTCCGCTGTA…	2921		Reticulitermes speratus dicistrovirus		BK063166		1	2921		9079	6159	100	99.76
Picornavirales	DRR030848	DRR030848_TRINITY_DN43686_c0_g4_i1	ATGTGCATGATAATATCATGCACATCGATGTTCGGCACAGCTAGTCGTTAGTATAGCTGAAAGATCCGGCAGAGCCTGCCGTAAGCGAAGTGGCGCTGTAGTTAGAAATAATTACAGTGATCAATTAGCATGCTCAGTTTGCGAGATTCCGATTTCGTGAAGTATGAATGAATGAAGAGTGCCTCTCGTTTCCCTACTATCAAATCTTGTTTATTTTCTAGGGATTAGGAGAGTTTTGTATATTTAATTTCGCCTTGTTAAGAATCGCCGGGGCGGGAATTTATTCCCAGAACCGGAAAGCCGACTAGAACCAACCCCAGTTAGACGATGGGGGAGTCTAGAATGTTTCAATTGGAATATTGTAGATGATATATCGTTTTAGACTGCTCACCCAGTGTG…	6190		Reticulitermes speratus dicistrovirus		BK063166		8	6190		1	6183	99	99.563
Picornavirales	DRR030849	DRR030849_TRINITY_DN13877_c0_g9_i1	AGTTATTTTGCCAAAGGTTATGAGTGCTTGTTCAGTTAATGTGGAAAAGCACAAGAAAAACCACAAAATCCCAAAAGGGATCCTGAAATAATAATAAAATAATCTAGGGTCCTTAAGGGACTATAAACAAAATAATCTTGCCCGTCAATAATAGGGCTGTTTTTAAATTTTAAAATAGTTAATACAAATTTATTTTTTAAACAATTACCAAAACAAAAATAATAAAATAAATTTTCTTTCAATTAATACAAATAAACAAAAATTAAAAGCAAAAACTAACTAGAAACGTTCACAAGGGGTGGACATCCCAACAAATACATCAAACTGTAATCGTCTCCTGCTGCACGCATGAAACGATACGTCCTCATAGATGTCCCAGTTACGTCCGCTGTAGTATTC…	6452		Reticulitermes speratus dicistrovirus		BK063166		1	6452		9072	2622	100	99.737
Picornavirales	DRR030849	DRR030849_TRINITY_DN13877_c0_g9_i2	AGTTATTTTGCCAAAGGTTATGAGTGCTTGTTCAGTTAATGTGGAAAAGCACAAGAAAAACCACAAAATCCCAAAAGGGATCCTGAAATAATAATAAAATAATCTAGGGTCCTTAAGGGACTATAAACAAAATAATCTTGCCCGTCAATAATAGGGCTGTTTTTAAATTTTAAAATAGTTAATACAAATTCATTTTTAAACAATTACCAAAACAAAAATAATAAAATAAATTTTCTTTCAATTAATACAAATAAACAAAAATTAAAAGCAAAAACTAACTAGAAACGTTCACAAGGGGTGGACATCCCAACAAATACATCAAACTGTAATCGTCTCCTGCTGCACGCATGAAACGATACGTCCTCATAGATGTCCCAGTTACGTCCGCTGTAGTATTCA…	4373		Reticulitermes speratus dicistrovirus		BK063166		1	4313		9072	4758	99	99.768
Picornavirales	DRR030849	DRR030849_TRINITY_DN13877_c0_g9_i3	AGTTATTTTGCCAAAGGTTATGAGTGCTTGTTCAGTTAATGTGGAAAAGCACAAGAAAAACCACAAAATCCCAAAAGGGATCCTGAAATAATAATAAAATAATCTAGGGTCCTTAAGGGACTATAAACAAAATAATCTTGCCCGTCAATAATAGGGCTGTTTTTAAATTTTAAAATAGTTAATACAAATTCATTTTTAAACAATTACCAAAACAAAAATAATAAAATAAATTTTCTTTCAATTAATACAAATAAACAAAAATTAAAAGCAAAAACTAACTAGAAACGTTCACAAGGGGTGGACATCCCAACAAATACATCAAACTGTAATCGTCTCCTGCTGCACGCATGAAACGATACGTCCTCATAGATGTCCCAGTTACGTCCGCTGTAGTATTCA…	6451		Reticulitermes speratus dicistrovirus		BK063166		1	6451		9072	2622	100	99.767
Picornavirales	DRR030849	DRR030849_TRINITY_DN13877_c0_g9_i4	AGTTATTTTGCCAAAGGTTATGAGTGCTTGTTCAGTTAATGTGGAAAAGCACAAGAAAAACCACAAAATCCCAAAAGGGATCCTGAAATAATAATAAAATAATCTAGGGTCCTTAAGGGACTATAAACAAAATAATCTTGCCCGTCAATAATAGGGCTGTTTTTAAATTTTAAAATAGTTAATACAAATTTATTTTTTAAACAATTACCAAAACAAAAATAATAAAATAAATTTTCTTTCAATTAATACAAATAAACAAAAATTAAAAGCAAAAACTAACTAGAAACGTTCACAAGGGGTGGACATCCCAACAAATACATCAAACTGTAATCGTCTCCTGCTGCACGCATGAAACGATACGTCCTCATAGATGTCCCAGTTACGTCCGCTGTAGTATTC…	4374		Reticulitermes speratus dicistrovirus		BK063166		1	4314		9072	4758	99	99.722
Picornavirales	DRR030849	DRR030849_TRINITY_DN2458_c0_g2_i1	CATGTAATACTTTTCCCCAACATTTACATATGGCAGCTTTGCATGATAAGAACACTTTTTCTGCTGCTGAACTGTTATTATATACAACTAATTTACCCGATGTGAAGATTGAGAGTTTGACTTTTCCAGAGGCCTTCCATAATAGAATGAATGATAATGCGTATGTTGTGAGACCTCGCCCAGAATATTTGAAGACAGTGAAATATCCAGGCCAAGCAGATAAGATCATGCTTGATTTGGAAAAACTTGATAAGGATAAAGCTATTGATTTGAATGTGTATGAGTTTCAGAAAGTAGTGTATGATGCGCGTGAGAGTGATAATCATTGGACTGATATTGGTGAACCTATTAG	352		Reticulitermes speratus dicistrovirus		BK063166		1	352		2290	2641	100	100
Picornavirales	DRR030850	DRR030850_TRINITY_DN26935_c1_g2_i1	ATGTGCATGATAATATCATGCACATCGATGTTCGGCACAGCTAGTCGTTAGTATAGCTGAAAGATCCGGCAGAGCCTGCCGTAAGCGAAGTGGCGCTGTAGTTAGAAATAATTACAGTGATCAATTAGCATGCTCAGTTTGCGAGATTCCGATTTCGTGAAGTATGAATGAATGAAGAGTGCCTCTCGTTTCCCTACTATCAAATCTTGTTTATTTTCTAGGGATTAGGAGAGTTTTGTATATTTAATTTCGCCTTGTTAAGAATCGCCGGGGCGGGAATTTATTCCCAGAACCGGAAAGCCGACTAGAACCAACCCCAGTTAGACGATGGGGGAGTCTAGAATATTTCAATTGGAATATTGTAGATGATATATCGTTTTAGACTGCTCACCCAGTGTG…	9116		Reticulitermes speratus dicistrovirus		BK063166		8	9097		1	9089	99	99.692
Picornavirales	DRR030850	DRR030850_TRINITY_DN26935_c1_g2_i2	CTACACTAGATCGCTCGTCGGCAGCGTCAGATGTGTATAAGAGACAGCAGGAAAGCAGTGGTATCAACGCAGAGTACATGGGATTGGCCAAGCAGTTGCCACCTCACTGAAACCTTCAAGAATAAGTGGTTTGATTAAAGAACCAATAACAGCCCCTGCCTGTTTGAAACCTATAAAGGTAGGAGAGGAGATAGTAGATCCCTTATTGAAGGGCTTGAAGAAGTGTGGTGTAGTGACACCTGTTTTGCCAATGCATTGGTTAGATGCTTGTGTGAATGATGTGCGGAGGATTGCTCTCACTCAGTATAATGAGAGTATTTCTCGGCATAAATATGAACGATTTTTGACATTTGAGGAAGCTGTGATTGGTGCTGATGATGATTTCATGGTCAGCATTAA…	4848		Reticulitermes speratus dicistrovirus		BK063166		83	4829		4344	9089	98	99.768
Picornavirales	DRR030851	DRR030851_TRINITY_DN34196_c0_g1_i1	AAAAGTTATTTTGCCAAAGGTTATGAGTGCTTGTTCAGTTAATGTGGAAAAGCACAAGAAAAACCACAAAATCCCAAAAGGGATCCTGAAATAATAATAAAATAATCTAGGGTCCTTAAGGGACTATAAACAAAATAATCTTGCCCGTCAATAATAGGGCTGTTTTTAAATTTTAAAATAGTTAATACAAATTTATTTTTTAAACAATTACCAAAACAAAAATAATAAAATAAATTTTCTTTCAATTAATACAAATAAACAAAAATTAAAAGCAAAAACTAACTAGAAACGTTCACAAGGGGTGGACATCCCAACAAATACATCAAACTGTAATCGTCTCCTGCTGCACGCATGAAACGATACGTCCTCATAGATGTCCCAGTTACGTCCGCTGTAGTA…	4166		Reticulitermes speratus dicistrovirus		BK063166		1	4166		9075	4911	100	99.784
Picornavirales	DRR030851	DRR030851_TRINITY_DN34196_c0_g2_i1	TTCCAACCGGTTCTTCCGTCTGAAACGTTGCGAACGCACCAGTGTTCTTTCCAATCAAAGAAGCCTGATCTTCTTTCTTCACAAAATGTTTCAAAATATCTTTATGTAAATGACATATCTGTCCATGTAAATTAAAAACTACACAATCTTCTGTTTCTCCTGAAGGGAGCAACACTTGAACAACATTTTCAGTCAAATGTAATTTCTGATCCTCATCTATATAAAATAAATGAGAAACTGGAAATTGAATAATATCAGGCTTTCCATCTTGAGAAAGATACAAAATACTACTTGGAGAACATTTCCTAGCTTGTAAAGAAGTTAGGAAATGATATGGCATCATCGCAGTCCATCCACGCAAAAATGTTACGTTTCCGAACTGCACTCTTTGTCCACCAC…	3969		Reticulitermes speratus dicistrovirus		BK063166		1	3954		3954	1	99	99.57
Picornavirales	DRR030851	DRR030851_TRINITY_DN34196_c0_g3_i1	TTTCAGACGGAAGAACCGGTTGGAATTGTGCGTGCGTATCAGTGGTTACGAGATATTCAGCCCGTTGATGGTGTGGTGAGAATTCATCACCCTATGGACGGGTATCATTACCCAGAACGAAGTTTTATGCAGAGAGAAATGTATGAGTATTCGGCTCCGACGCAACGTGGTGATTGTGGTAGTATTGTTACTATCCACGATAAACGCATTGTTAGGAAAATGATTGGAATGCACGTTGCTGGGGCAAGTGACAAGGGATTTGCTTGTCCCTTGACCCAGGAACGTCTTGTTGAAGCTATGAGTAAGTTGCAGATAACAACCCAAGTGTATTATGAACCCTCAGATATGATTATTGATGAAGAACCGAAAGTGCCCGACGGGAATTTTGTTCCCTTAGGG…	1006		Reticulitermes speratus dicistrovirus		BK063166		1	1006		3930	4935	100	99.801
Picornavirales	DRR030852	DRR030852_TRINITY_DN11850_c0_g1_i1	GAACCACTTACATCAATTGGTTCCACAGTTTCATCTTCATCAGTTGTTTCCTTCTTCTTCTTCTTCTTTCCAACAGATCTCTCACCTCTACTACTAGTAAAGGTTCCCCCATAAGGTATATAAGAGGGGGAAGATGGCGCTGCAAACTCGAGATCCGGTCCACCGGCTACCTCTACAATACAATCAATACTTTGATATACATTGTTAGCTGCAACAAGATTGTTCAAAACATCTACTTTAACAATACCTGTTGCACAATTATACATCAGAGAACTGTTTGTACTCAACCATGACGCATCTGGTTTTATACAATACATCCACATTGTCGACGACACATAAGGGACCGTAAACGATACCTCAGTACTCGTCCTCAAATCAACAATCACTCTCTGGGACCTC…	424		Reticulitermes speratus dicistrovirus		BK063166		1	424		7921	7498	100	99.292
Picornavirales	DRR030852	DRR030852_TRINITY_DN11850_c0_g2_i1	ACCCATTACTGCCCAAGGGGGTGGAACTGAAGCGGAGCAATTAAAACGGAATAACAGTCCGTCTTCTGGTTTAGGCCAGATTTCGGAAGGTTTGTCAACATTGTCTCGTTTGCCTGCTATTGGTAATGTTTTCGCAAAGGCTTCCTGGGTGGCTGGTAATGCGTCCAATATTCTTAAGATATTGGGCTGGAGTAAACCAACCTCACAGGGAGATGTTTGTGAATCAAAGCTTAGAACAGCTATGAGAATGGCAAATTATGATGGGGTTGATTCCTCCCATAAGATGGCATTGTCTAGTGAGAACCAGCTTGAAACTAAAAGTGGATTGGCTGGAACATCAGCAGATGAGATGGAGTTGTCTCATGTTTTTTCTG	374		Reticulitermes speratus dicistrovirus		BK063166		1	374		6860	7233	100	99.733
Picornavirales	DRR030854	DRR030854_TRINITY_DN19715_c1_g6_i1	GCATACGAGATTTCTGCCTGTCTCGTGGGCTCGGAGATGTGTATAAGAGACAGAAAAGTTATTTTGCCAAAGGTTATGAGTGCTTGTTCAGTTAATGTGGAAAAGCACAAGAAAAACCACAAAATCCCAAAAGGGATCCTGAAATAATAATAAAATAATCTAGGGTCCTTAAGGGACTATAAACAAAATAATCTTGCCCGTCAATAATAGGGCTGTTTTTAAATTTTAAAATAGTTAATACAAATTTATTTTTTAAACAATTACCAAAACAAAAATAATAAAATAAATTTTCTTTCAATTAATACAAATAAACAAAAATTAAAAGCAAAAACTAACTAGAAACGTTCACAAGGGGTGGACATCCCAACAAATACATCAAACTGTAATCGTCTCCTGCTG…	9136		Reticulitermes speratus dicistrovirus		BK063166		54	9129		9075	1	99	99.714
Picornavirales	DRR030838	DRR030838_TRINITY_DN16800_c0_g3_i1	GTCAACGAGAGGTCGCTGACTAATTGAAGGGGCTGTTAACGAAGAATCTCTAGAGTCTAGATCATTCGAAATGGTAGCAGGATTTAGTAGATTGACAGCTGACATAGCGTCAAAACCATTACCTCCTGACTGCCAATCGACAAGAGAAGCTATAGTCGTAGCAGGTGAACTTAAGATATCTATCCAACGCACTCCACCTTTATAAAGGGCGAAACCCATGACCAATGAGGACATGACGTCGCACCCAAAGAAGGGGTTATCAATAAGTCCAGTGGTTGTATTACCAGTGAACATTTGAAAGGAGTGTGGATAAACACGATAGGCCTGTGTTTGGGCTACCGTGAGTCGTGACTTAACAA	359		Reticulitermes speratus picorna-like virus 1		BK063167		1	359		6222	5864	100	100
Picornavirales	DRR030839	DRR030839_TRINITY_DN12802_c0_g2_i1	GTGGTTGTATTACCAGTGAACATTTGAAAGGAGTGTGGATAAACACGATAGGCCTGTGTTTGGGCTACCGTGAGTCGTGACTTAACAAGTGACGGCACATTTAGTAATTGCTTAATCGAAAGAGCAGCGGAATTGACATGTGCAGCATTTATAACATCATTCCATCCGGGGATTTCACAGTCGCCGATACCTGCCTGGCAAATAGGCTGACCCCAAAAAGGTCGGGGGCCCATGAGCTCAAAGTCAGGTCCGGCTGAGACGTAGACGAGGACTTGGATGTTGTTAGAAACTGTGTCAGGAACGACTAGTTCATTAACTAAGCGGCATTGAATAAAGCCATTGTCGTAT	348		Reticulitermes speratus picorna-like virus 1		BK063167		1	348		5951	5604	100	100
Picornavirales	DRR030841	DRR030841_TRINITY_DN16401_c0_g1_i1	GGCTATTTCGCATCTCGCTCAGATTCCCTCCTTAGTCACGTCTTTCAACATTGCTACTTCAAATGTTGCTGATGATTTACTATTCTCTTCCCCCATTAACCAACTAGCCGGTGTCAATACCACGGTAACAGGCACAGGTGGTAGTTATCAATTTAGGGATTTGATTCCTATGAGTTACCTCTCTAGGTATTTTAAGTTTTGGAGAGGTTCTATCGTCTACACGTTCAAAATAGTAAAGACTGATTACCACTCTTGTAGGCTTCAATTCTCATATCAACCCACAGCTGGTGCACCATTCAATAACGCAACTTCGGCATATATGCTTAGAAACATTGTTGATATTCGTGACACTGAAGAAGTGTCCCTTACCATTCCATTTTCCGACTCTAATAATTACTT…	1442		Reticulitermes speratus picorna-like virus 1		BK063167		1	1440		5175	6611	99	95.694
Picornavirales	DRR030841	DRR030841_TRINITY_DN16401_c0_g1_i2	CTCTAGAATTGTATTTTGAAGATACTAAAGCTCCCGCAAAGCTGAAGGCTTTTAAAAAGGACGGTGTAATTATCGACCCCATGGCCAAGGCGACCGACAAATTTCGGAATAACCACTATCAATATCTCGAACCTGATATTCTCGAAGAAGCATTCGATATTGTTGTTGAGAAGTCACTTAAATTCTCCAACAAAATCGATATCGCTGAAAATCGCGGTTTACTCACATATGAGCAAGCTATTCGAGGCATCCCAGATGTCGAAGGTATTGATGCCCTCAACCTTTCTGCTTCGGCAGGTTATCCTTTCAGCGACATGGAAGGAGCCCTTGGAAAGAAACATATCATCGGTCCCCATGATGGAGATATCAATGATTGTAAATACCCAGGAGTTCTTAAAC…	4153		Reticulitermes speratus picorna-like virus 1		BK063167		1	4151		2461	6611	99	99.976
Picornavirales	DRR030842	DRR030842_TRINITY_DN25867_c0_g1_i1	TTTGACTAATAGATGGGGCTGTCAGTGAAGAATCGCTAGAGTCAAGGTCTGAGGTTAAAGTAGCAGGATTTAGCAAGTTATTAACTGCTATAGTGTCCATGCCATTAGAACCAGCAACCCAATCGACTAAAGAAGCGATAGTTGTAGTTGGTGAGCTCAAGATATCTATCCATCGCACTCCACCCTTATATAAGGCGAAACCCATGACTAACGAAGACATGACATCGCACCCTAGGAAGGGAGTGGCAATAAGCCCAGTGGCTGTAGTGCCAGTGAACATTTGAAAGGAGTGAGGATAAACACGGTAAGCCTGTGTTTGGGCTGCCGTGAGTCGTGATTTGACGAGTGAAGGCACATTTAAAAGCTGCTTGATAGAAAGAGCAGCAGAATTAACGTGTG…	1194		Reticulitermes speratus picorna-like virus 1		BK063167		3	1171		6206	5040	98	83.319
Picornavirales	DRR030842	DRR030842_TRINITY_DN25867_c0_g2_i2	GTAATATGTAGAAAAGCGATCTACTCTAGAAAATGAAGACTAGAGATATCGCGACCCGTGCATCTGGGGCCCCTGATTTTGAAGATCAGGTGCACACGTGAAACCCGGGAAACCCCCCGGGAAAATTCGGTGAGGTTTTGATAAGGATTATAAGACAGTTCTCAGAACTGAATTAGGTTCGTGTCAAACTAGTGACAACGGGGGGAAAGTTAATAAAATATGATAACATAAAGTCATCTGCTGCAGCTCGAAACATAGCAATAGAATTAACAGCATGTTGGATTTCAACTCCGAAAGCAACACCACCTGTTGGAAGGTTGTGTGCTCTCTGAGCATAATTTCCGACATAAACCGGACATGAAGGTGTCTTAGCTACGTATGGAACAATCAAGTCAACGA…	2629		Reticulitermes speratus picorna-like virus 1		BK063167		1	2629		6613	3985	100	96.919
Picornavirales	DRR030842	DRR030842_TRINITY_DN25867_c0_g2_i3	GTAATATGTAGAAAAGCGATCTACTCTAGAAAATGAAGACTAGAGATATCGCGACCCGTGCATCTGGGGCCCCTGATTTTGAAGATCAGGTGCACACGTGAAACCCGGGAAACCCCCCGGGAAAATTCGGTGAGGTTTTGATAAGGATTATAAGACAGTTCTCAGAACTGAATTAGGTTCGTGTCAAACTAGTGACAACGGGGGGAAAGTTAATAAAATATGATAACATAAAGTCATCTGCTGCAGCTCGAAACATAGCAATAGAATTAACAGCATGTTGGATTTCAACTCCGAAAGCAACACCACCTGTTGGAAGGTTGTGTGCTCTCTGAGCATAATTTCCGACATAAACCGGACATGAAGGTGTCTTAGCTACGTATGGAACAATCAAGTCAACGA…	6613		Reticulitermes speratus picorna-like virus 1		BK063167		1	6613		6613	1	100	100
Picornavirales	DRR030842	DRR030842_TRINITY_DN25867_c0_g2_i1	GTAATATGTAGAAAAGCGATCTACTCTAGAAAATGAAGACTAGAGATATCGCGACCCGTGCATCTGGGGCCCCTGATTTTGAGAAAGATCAGGTGCACACGTGAAACCCGGGAAACCCCCCGGGAAAATTCGGTGAGGTTTTGATAAGGATTATAAGACAGTTCTCAGAACTGAATTAGGTTCGTGTCAAACTAGTGACAACGGGGGGAAAGTTAATGAAATATGATAACATGAAGTCATCAGCTGCAGCTCGAAACATAGCAATAGAATTGGTATTGTGCTGGATTTCGACTCCAAAAGCAACTCCACCTTTAGCAAGGTCATGTGTTCTCTGAGGTACATTTCCAACGTATACGGGGCACGAAGGTGTCTTCGCAACGTAAGGAACGATCAGGTCGA…	425		Reticulitermes speratus picorna-like virus 1		BK063167		1	425		6613	6192	100	90.141
Picornavirales	ERR1079222	ERR1079222_TRINITY_DN14858_c0_g1_i1	CAACAATGAAGAGTCCCAAGTCTTATGTTCAACTTGTGACTCAGGAGGATCTTGATAAGGCATTGAATTATTTCATTGTTGATCAACAATCCGTGTTAGCATCCATAATAGATGCTGATCCACTGTTTTGTGTAGAAGGAACGTCATGTGTGGAGAAATATGTAGATTCACACATTCAGGTAAATGGGGTTGTCAGCAAACCTCACCAGGCTGGGTCTTTGGGTAAAACCAAAATAGTACCAACACACTTGCATGGTCACTTTCCATGCAATGAGATTCCAGCTTGGTTAACTAGAAAAGAAGTAAATGGAGATAGGCGGGGGCATCCTTTAGCACACTCTATTAATAAATTTGGTCGTGATGTTATGTTGGAAATACCTACACGTCATCTGGAAGCAG…	2170		Neocapritermes taracua polycipivirus		BK063168		1	2170		1	2170	100	100
Picornavirales	SRR1322009	SRR1322009_TRINITY_DN48000_c0_g1_i1	AAGAAGCTGTTGGGTTTTCATATGGCTGGTGGAAGTGGATTTGGTGTAGTGCAACCAATAACAGTGCAAGAAATCGACAAATGTTATAAATTGCAAACTCAAGGTACAAGTGAAACCCGTCTCGATTATCAGATTGATGATCTCCATAAACATGCTTCAATGAACTGGAAGTATGTGGGACATACACCTGAAATGGCAGCCTCAAACACAACATCAGCAATACAACCATCCATATTGCATAATTTATTTGAGGTTAAAACTGCGCCTGCCCAATTAAGACATCCATTCACAAAGAACGGACCAATGATAAAAGGTATTCAAAAATATGGAGGGCCAACTTTACCTGTTGACGAAGTAATTCTAAATCAGGCAGTCAATTCATATTCGGAGATACTTTTT…	3703		Periplaneta americana picorna-like virus 1		BK063169		1	3703		1	3703	100	100
Picornavirales	SRR1322009	SRR1322009_TRINITY_DN48000_c0_g2_i1	ATTAAAGTTAGAATATATATTGTGAAAGATTTTGGAATTGTCAATATATATTTTTAAGCACGTTATAGTGCAGTTCCCTCGTGTCCTTCTCTATCCTCACGAGGAATAATCCCTATGTTGGCATCGTTTCTTAAGTATGTACCTCCGTCCACGGTGACAACGTCACTTAATTCCTTTGGGTTGCTGGGTGTTGGCAACCAGTGATCAGCTTCAACAGGCTCATAAAATGTTACATTTGTTATATGAGCAGGGAATCCTAAAAAGAATCCTAAGTTGAAGTCATCTGCAGCGGCTCTGTAAGTTGTTACAATTACATCATCGTTACATTTTATATCTAAATAAACGAATCCTGATGGTTGAAGATGTAAAGTTTCATCACGGATTACGTTTTGCACAGAG…	989		Periplaneta americana picorna-like virus 1		BK063169		1	989		4667	3679	100	100
Picornavirales	SRR1322009	SRR1322009_TRINITY_DN48000_c0_g3_i1	AGTAAGAGATATTGTCCAAATCGTGTGCATGGTGTAGCCAACTTGTTTGATTATTGGCGTGGAAGTATGGAATATACATTCCATATTGCTGCCACCAATTTTCACTCAGGAAGGTTGTGCTTTGTATACACTCCATCAAATGATGAAATCCAAAATGCATATGATAAGAAACATCTTAATTATTATGCTGTTTGGGATTTACGAAAAGGAAACACCTTCAAACTGGTTCTTCCCTACATTGCAACAACAATGTGGCGACCAGTCCCACGATTTGCGACACATGAAGGTGAAAATTTATTT	300		Periplaneta americana picorna-like virus 1		BK063169		1	300		3079	3378	100	88
Picornavirales	SRR2039534	SRR2039534_TRINITY_DN107643_c0_g1_i1	TCAGGCATAGATATCCCGGATGATAACATATTAACAACTCTAGAAGGTACTTTCAAAATTTTATTAATATATTCCATCTGAGGTCTAACCTCCATTTGAGGTACAATACCATTTATATCTAACATTTCTGGAAATCCTTGAAAATTAGAAAATGCAAAATCATCTCCTAAAGAATAAAATACATCCATAGAAAATTCAATAGTATCCGAGCCTACGCAATAGACCCATACCTGACCTAAACTCTGAAATAAATTCTTTATCATAATTTGATCATTAGGTGGAATGTAAGTATTATTATATTCCCCAGTATTATAAAAAGGGACCTCAA	328		Cryptotermes domesticus iflavirus		BK063170		4	328		4641	4317	99	89.538
Picornavirales	SRR2039534	SRR2039534_TRINITY_DN108486_c0_g1_i1	TAGTCATAAATATCCTAAACCGAATAGATCCTCGATAACCAGCAAATCCAGAGGTAATAATTGAAATCGCACCATCTCGTAAACAATTATCTCTATCAAAAAAATGATCAATAATTAACTCTCGCAAAGGATGAACTTGAATAATTGCTCTAGGTACAGCTTTTGAAAAAGGTGCATCAACAACACTACCACTCTCAACAGTACCATAATGCTGCCATCTCATTCCAACTTGCTTTAAAGAAGTAACATTTTCTCCAAATAATCTAAAACCATAATTTACAAAACTAGCTGGAGGATCTAATTTAACTCCAGATTGGCTTAATATATCTAGAAGCTTTTTACCATTAATTCCGTTTGAAGCTATATCTCGTTATCAGGATGATTTT	386		Cryptotermes domesticus iflavirus		BK063170		1	311		4142	3832	100	99.678
Picornavirales	SRR2039534	SRR2039534_TRINITY_DN108486_c0_g1_i2	TAGTCATAAATATCCTAAACCGAATAGATCCTCGATAACCAGCAAATCCAGAGGTAATAATTGAAATCGCACCATCTCGTAAACAATTATCTCTATCAAAAAAATGATCAATAATTAACTCTCGCAAAGGATGAACTTGAATAATTGCTCTAGGTACAGCTTTTGAAAAAGGTGCATCAACAACACTACCACTCTCAACAGTACCATAATGCTGCCATCTCATTCCAACTTGCTTTAAAGAAGTAACATTTTCTCCAAATAATCTAAAACCATAATTTACGAAACTAGCTGGAGGATCTAATTTAACTCCACCTTTTGTTTGATCCGACCGTTGTTGTTCCATCTGCATAGTAATATGTTCAAAATCATCCTGATAACGAGATATA	386		Cryptotermes domesticus iflavirus		BK063170		1	386		4142	3757	100	100
Picornavirales	SRR2039534	SRR2039534_TRINITY_DN146693_c7_g1_i1	TGCGGAAGGTAGTTTAATTCGATCCTTAGAATTGACTCCGGCTAATGTTAGTTTATGGCATCCTGAAGGACCAGCATCAATGGGACCAGCTCCTATATTAAGTGTCATTTCTCATTTGTTTGCGTACTGGAGTGGAGATTTAGAATTTAGATTTGACTTCATTTCTAACCAATTTTATTCAGGCAGGTTAATTGTTTGTACTGTACCAACTACAGACGAGAATGTACCGTTAAATGTTGCAAAGAATAGTGCTTCTGAAGTATTTGATTTGCAGGAGTCTCAACAATTTGTATATCGTGCTCCTTATTATGCTAATCGACCATTATATCCAGTTGATTCTCGA	343		Cryptotermes domesticus iflavirus		BK063170		1	343		2749	3091	100	100
Picornavirales	SRR2039534	SRR2039534_TRINITY_DN146693_c7_g2_i5	TGAACCAATCAGCCACCGAGATCCAGATGTAAACATTTGCGGATAATCGGAAGAAACAGTACAAGTATCATCACTAGACTTAATTACTTTAGCGTTAAATGTTAATCCAAGAGTAGGAGTACGCAAACAAGATAATGAAAAATTATCAGCAGCTCGTATATATATATTTATATCTATATTTTCTGGAACAGTATCTGGAGACATCAATCGATTCAATACATAAATGAACACTCTACAAGGGTACATAGCAATATTTGATTTGCAGGAGTCTCAACAATTTGTATATCGTGCTCCTTATTATGCTAATCGACCATTATATCCAGTTGATTCTCGA	334		Cryptotermes domesticus iflavirus		BK063170		1	254		3358	3105	100	98.425
Picornavirales	SRR2039534	SRR2039534_TRINITY_DN146693_c8_g3_i1	TCTTAATTCTCATATCAAAACGTCCATACTTATGTATCAAAAAAGGTAAAACATTAGGAGAAGTTAAATTTTCAGCTAAAATATCATAAGGCAAATCCAAAGTCAAAATATCTTTACCTCTAGAATGAACATTAGACCACTCTACAGTTTTCGAATACCTTAACCATCTAGAAGAAATCTGTTCAAACGTTTGAGGCTCTGAAGCACTACACATACTTAAAAATCCTCGAGTAGTATCAAATGTAGATTTCCCTATCTCCACATCTGTCTGAGAGTGTAATGCTACATTACCTTTATGATCA	302		Cryptotermes domesticus iflavirus		BK063170		1	302		2072	1771	100	99.669
Picornavirales	SRR2039534	SRR2039534_TRINITY_DN146693_c9_g1_i1	GTGGATTTCTTTTCTTATTTAGTTGGTTCATCTCAGGCACGACAACAAAACCCGCCTGAGCTATCTTATAGTGTGAAGATAGTATCGTTATTATGGAGTATAATAACGGGGATGACATCAACAGTTATAGCTCAACCTAGTAATATTAAACAGTTTGTTAGTGGGTTATTTAAGAAAAGTGGAGATATATTTAGGACTCATTGTTTTGGTTTAACGTTTTTTAGAGATTTTTTAGAGTTGTTTAAGCGGTTATGGCAATATTTAAATAGGCAAATAGGTAATAAATATCCATTGTATACAATGATTAAGGATGATAAAGAATTAGCTCAATGGATAACTGGAGCGAATGTATTAGTGGACCCGGTTAATATTGATAGAGTTATTAAATCGACAGCTTGG…	501		Cryptotermes domesticus iflavirus		BK063170		1	501		4934	5434	100	99.8
Picornavirales	SRR2039534	SRR2039534_TRINITY_DN146693_c9_g10_i2	TAGCTATAGTTTCTATTATTGCTGTCACAACTAACTGTTGATCATCAGATAATTTACCAGACTCATGTTGTAAATTTTGAATCTTATTAGCTAAAGCCTGCGCCTCCTCAAATTTCTCTACACTCATCTTAACATCACCATCAGGATGCTTTACAATAACACTACCATCACTATTCTCATAAAAAGGTTTTACTATTGGCTTTTCTTTTGACTTATTTTGTGTTTCTTTCAAATCCTTAACTAGCCTATCTGCTTCAGCATCAATATTAATTTCCTCCCTAGCACAAAATTTTGAAGCAAACCAATTTTTTACAGATTGTAAAGCTGAAACACGCTCTTGAACAACATTAATATCATCTTTAACTAAAGATACTTTAGATAAATTGGTCTCTAACTTCT…	1169		Cryptotermes domesticus iflavirus		BK063170		6	1169		6573	5410	99	97.251
Picornavirales	SRR2039534	SRR2039534_TRINITY_DN146693_c9_g10_i3	TAGCTATAGTTTCTATTATTGCTGTCACAACTAACTGTTGATCATCAGATAATTTACCAGACTCATGTTGTAAATTTTGAATCTTATTAGCTAAAGCCTGCGCCTCCTCAAATTTCTCTACACTCATCTTAACATCACCATCAGGATGCTTTACAATAACACTACCATCACTATTCTCATAAAAAGGTTTTACTATTGGCTTTTCTTTTGACTTATTTTGTGTTTCTTTCAAATCCTTAACTAGCCTATCTGCTTCAGCATCAATATTAATTTCCTCCCTAGCACAAAATTTTGAAGCAAACCAATTTTTTACAGATTGTAAAGCTGAAACACGCTCTTGAACAACATTAATATCATCTTTAACTAAAGATACTTTAGATAAATTGGTCTCTAACTTCT…	1169		Cryptotermes domesticus iflavirus		BK063170		6	1090		6573	5489	99	97.143
Picornavirales	SRR2039534	SRR2039534_TRINITY_DN146693_c9_g2_i1	TAATACGGGCGAATGCCCTAATAACTTATAAGCTAACATATTCCATTCTGGACCATTCACATTTATACCAATTGTGTTTTCACACTCAAATTTCTTTTCCATATAGGAACAATTAAAATCTAAAGTATATTGTCTCTGGGCTATTGTCAAATCTACCGGACTCATCTCAAAAACTCGGGTTTTACCAGGTATACTAACTTTCTCTTTACTAATGCGAGCATCCTTTAACATAGCTGTATAATACGTTGCTGGTACCATCCCTTGAGCTCGCATTTTATCCTTATACTCTAAAACTTGATATAAACGGGGATGAATTTTAACAACATCTTCTCCATCAAACTCAAATAACCAACGTTTAGCTCCCCCTTGAGTGGGTCTCATTTTAACCCACGGGTATCC…	1769		Cryptotermes domesticus iflavirus		BK063170		1	1769		9256	7488	100	98.248
Picornavirales	SRR2039534	SRR2039534_TRINITY_DN146693_c9_g2_i2	TTGAATAATGCTGATACCATTTTCTAATAATATCCCAAACTATATATAATACATCTAATGATAACTTAGGACCATAACTTGAATAATCACCAGATAATAATACGGGCGAATGCCCTAATAACTTATAAGCTAACATATTCCATTCTGGACCATTCACATTTATACCAATTGTGTTTTCACACTCAAATTTCTTTTCCATATAGGAACAATTAAAATCTAAAGTATATTGTCTCTGGGCTATTGTCAAATCTACCGGACTCATCTCAAAAACTCGGGTTTTACCAGGTATACTAACTTTCTCTTTACTAATGCGAGCATCCTTTAACATAGCTGTATAATACGTTGCTGGTACCATCCCTTGAGCTCGCATTTTATCCTTATACTCTAAAACTTGATATA…	1514		Cryptotermes domesticus iflavirus		BK063170		3	1513		9351	7841	99	95.235
Picornavirales	SRR2039534	SRR2039534_TRINITY_DN146693_c9_g2_i3	TTGAATAATGCTGATACCATTTTCTAATAATATCCCAAACTATATATAGTACATCTAACGATAACTTAGGACCATAACTTGAATAATCACCAGATAACAATACGGGGGAATGCCCTAATAATTTATAAGCTAACATATTCCATTCCGGACCATTTACATTTATACCAATTGTATTTTCACATTCAAATTTCCTTTCCATATAAGAACAATTAAAATCTAAAGTATATTGTCTCTGGGCTATTGTCAAATCTACCGGACTCATCTCAAAAACTCGGGTTTTACCAGGTATACTAACTTTCTCTTTACTAATGCGAGCATCCTTTAACATAGCTGTATAATACGTTGCTGGTACCATCCCTTGAGCTCGCATTTTATCCTTATACTCTAAAACTTGATATA…	428		Cryptotermes domesticus iflavirus		BK063170		3	428		9351	8926	99	96.479
Picornavirales	SRR2039534	SRR2039534_TRINITY_DN146693_c9_g2_i5	TAATACGGGCGAATGCCCTAATAACTTATAAGCTAACATATTCCATTCTGGACCATTCACATTTATACCAATTGTGTTTTCACACTCAAATTTCTTTTCCATATAGGAACAATTAAAATCTAAAGTATATTGTCTCTGGGCTATTGTCAAATCTACCGGACTCATCTCAAAAACTCGGGTTTTACCAGGTATACTAACTTTCTCTTTACTAATGCGAGCATCCTTTAACATAGCTGTATAATACGTTGCTGGTACCATCCCTTGAGCTCGCATTTTATCCTTATACTCTAAAACTTGATATAAACGGGGATGAATTTTAACAACATCTTCTCCATCAAACTCAAACAACCAACGTTTAGCTCCTCCTTGAGTGGGTCTCATCTTAACCCATGGATATCC…	1769		Cryptotermes domesticus iflavirus		BK063170		1	1769		9256	7488	100	96.778
Picornavirales	SRR2039534	SRR2039534_TRINITY_DN146693_c9_g2_i6	TTGAATAATGCTGATACCATTTTCTAATAATATCCCAAACTATATATAATACATCTAATGATAACTTAGGACCATAACTTGAATAATCACCAGATAATAATACGGGCGAATGCCCTAATAACTTATAAGCTAACATATTCCATTCTGGACCATTCACATTTATACCAATTGTGTTTTCACACTCAAATTTCTTTTCCATATAGGAACAATTAAAATCTAAAGTATATTGTCTCTGGGCTATTGTCAAATCTACCGGACTCATCTCAAAAACTCGGGTTTTACCAGGTATACTAACTTTCTCTTTACTAATGCGAGCATCCTTTAACATAGCTGTATAATACGTTGCTGGTACCATCCCTTGAGCTCGCATTTTATCCTTATACTCTAAAACTTGATATA…	440		Cryptotermes domesticus iflavirus		BK063170		3	428		9351	8926	97	99.061
Picornavirales	SRR2039534	SRR2039534_TRINITY_DN146693_c9_g2_i8	TAATACGGGCGAATGCCCTAATAACTTATAAGCTAACATATTCCATTCTGGACCATTCACATTTATACCAATTGTGTTTTCACACTCAAATTTCTTTTCCATATAGGAACAATTAAAATCTAAAGTATATTGTCTCTGGGCTATTGTCAAATCTACCGGACTCATCTCAAAAACTCGGGTTTTACCAGGTATACTAACTTTCTCTTTACTAATGCGAGCATCCTTTAACATAGCTGTATAATACGTTGCTGGTACCATCCCTTGAGCTCGCATTTTATCCTTATACTCTAAAACTTGATATAAACGGGGATGAATTTTAACAACATCTTCTCCATCAAACTCAAATAACCAACGTTTAGCTCCCCCTTGAGTGGGTCTCATTTTAACCCACGGGTATCC…	1417		Cryptotermes domesticus iflavirus		BK063170		1	1416		9256	7841	99	96.751
Picornavirales	SRR2039534	SRR2039534_TRINITY_DN146693_c9_g8_i1	TTACGAGATGGTGCGATTTCAATTATTACCTCTGGATTTGCTGGTTATCGAGGATCTATTCGGTTTAGGATATTTATGACTACTCATGTTGAAAAGCAGCTTCATTTTATGGTTATTCACAAATTTGACGAGCCATATTTGCCAGGGCGTCCTCCAGTATATAGAGAGTACGGAGTGAGAAATACTGGGTTGTCCTATGCAGATACAGGATATGCGGCAGAACTTCAAAGTACTTTGGTGAATGGTTGTTTAGAATTTGAAGTTCCTTTTTATAATACAGGTGAATATAATAATACTTATATTCCTCCTAATGATCAAATTATGATTAAAAATTTATTTCAGAGTTTAGGGCAAGTATGGGTTTATTGTGTTGGTTCAGATACAATTGAGTTTTCTATG…	489		Cryptotermes domesticus iflavirus		BK063170		1	489		4061	4549	100	100
Picornavirales	SRR2039534	SRR2039534_TRINITY_DN16128_c0_g1_i1	ATCTAAACTAACACTAAACTGAACATGCTTATAATCTACAAAATCATCTTCCTTTGCTAATGATGGGTTAAAATTACTATCTTTAAAATTCATCTCTATAATAAAATCCCTCCTACGATTATAAGCATCTCTATCATGAATTTGGGTAACACCACTGAAGTCAGAATAATTAGTTGAAATAATTATAAATTTAAAGTTATCTAACGTTTTTTTATCTTCAACAGCTGCTCTAGGTAAATTTAACGCATGAGTTCCAACCATCTGCAAATATTGGGCAAATCCTTCTCCTGCTTCTTGAGTTTGTAATGCTAAAAAATCATCAAAATATATAAATTCCTGTGTTGTTAATAAATCATAATATCGCTGACCAGAAGCATGACTATAATACTCTGGACTAAT…	716		Cryptotermes domesticus iflavirus		BK063170		1	716		5998	5283	100	89.944
Picornavirales	SRR2039534	SRR2039534_TRINITY_DN108486_c0_g1_i3	ATTCGGTTTAGGATATTTATGACTACTCATGTTGAAAAGCAGCAAATCCAGAGGTAATAATTGAAATCGCACCATCTCGTAAACAATTATCTCTATCAAAAAAATGATCAATAATTAACTCTCGCAAAGGATGAACTTGAATAATTGCTCTAGGTACAGCTTTTGAAAAAGGTGCATCAACAACACTACCACTCTCAACAGTACCATAATGCTGCCATCTCATTCCAACTTGCTTTAAAGAAGTAACATTTTCTCCAAATAATCTAAAACCATAATTTACGAAACTAGCTGGAGGATCTAATTTAACTCCAGATTGGCTTAATATATCTAGAAGCTTTTTACCATTAATTCCGTTTGAAGCTATATCTCGTTATCAGGATGATTTT	386		Cryptotermes domesticus iflavirus		BK063170		40	311		4103	3832	100	100
Picornavirales	SRR2039534	SRR2039534_TRINITY_DN146693_c7_g4_i1	TGGATCTCGGTGGCTGATTGGTTCAGATGGATTAGAGCGCCTTTCTTTTTTTGATAGTGAAACTACAGATTATTTTACTTTTTTTGATAATATGAAATCAACTGTTGTATATCAGGTACCTCAAGGTAAAATTAAAGTAATTGGATCTGAGCAGGAAGTGTATTTTCGGGTTCAGTATTATGATAGTCGAAATCAGTTACAGAATGTTAAATTTTTTGTAAGGGCTCGTGAATTTCATAACTATCCTGTAGCATTAATATTTAATAATTTACAGGACGCAATGAAATATGTTCAGAATAAGCCTCGTGCAATAGATTTGGCATTGCGTGAATATAAGCAAG	341		Cryptotermes domesticus iflavirus		BK063170		1	341		3334	3674	100	100
Picornavirales	SRR2039534	SRR2039534_TRINITY_DN146693_c7_g4_i3	TGGATCTCGGTGGCTGATTGGTTCAGATGGATTAGAGCGCCTTTCTTTTTTTGATAGTGAAACTACAGATTATTTTACTTTTTTTGATAATATGAAATCAACTGTTGTATATCAGGTACCTCAAGGTAAAATTAAAGTAATTGGATCTGAGCAGGAAGTGTATTTTCGGGTTCAGTATTATGATAGTCGAAATCAGTTACAGAATGTTAAATTTTTTGTAAGGGCTCGTGAATTTCATAAATATCCTGTAGCATTAATATTTAACAGTTTACAGGATGCAATGAAATATATTCACGCAATGCCTGATCTATTGCACGAGGCTTATTCTGAACATATTTCATTGC	344		Cryptotermes domesticus iflavirus		BK063170		1	294		3334	3627	100	98.299
Picornavirales	SRR2039534	SRR2039534_TRINITY_DN146693_c8_g2_i1	CCACGCTCGCTGCTTAAGCTCGCGGGCTTCCTTTCGGCAAATATCAATTGCCAACTCCCACAACTTAACCATTTCCCATGCTGAGAATATGGCCTGCTCTCTATATCTAAAATTTTTATTCCCGAGGAACAATCTTGCCCATCGGGTGGGAGCATAAGTTGCATCTGGAAAATGATGCATCAACTTTATAGGCTCCTCAATTTTAGGAGCCTGATAGGGTGTTTGCCAATGCAAACGCCCAACTGGCTTAGAAGATCTAATTTTAAAATTTTTTTGAGGGCTCTAAACCCTCCCCAATAACAGTTCTCAATGAACCGTCGGCATTAACGCCGACGGTAAAACGCTTTGCAACAATAATCAATTTTCCTTGGGTTGTAGCCATCTTGAATCAATATAAAG…	851		Cryptotermes domesticus iflavirus		BK063170		1	851		1267	418	100	99.295
Picornavirales	SRR2039534	SRR2039534_TRINITY_DN146693_c8_g2_i2	GGCGTTTGCATTGGCAAACACCCGGCCTGCTCTCTATATCTAAAATTCTTATTCCCGAGGAACAATCTTGCCCATCGGGTGGGAGCATAAGTTGCATCTGGAAAATGATGCATCAACTTTATAGGCTCCTCAATTTTAGGAGCCTGATAGGGTGTTTGCCAATGCAAACGCCCAACTGGCTTAGAAGATCTAATTTTAAAATTTTTTTGAGGGCTCTAAACCCTCCCCAATAACAGTTCTCAATGAACCGTCGGCATTAACGCCGACGGTAAAACGCTTTGCAACAATAATCAATTTTCCTTGGGTTGTAGCCATCTTGAATCAATATAAAGTCTGTTCCCATTTTCAGAAGGGTTCCCTCCACTGGTACACTAGAGATCCCGCATACTCGAAGCTACT…	784		Cryptotermes domesticus iflavirus		BK063170		24	784		1177	418	97	99.737
Picornavirales	SRR2039534	SRR2039534_TRINITY_DN146693_c8_g2_i3	CCGCGAGCTTAAGCAGCGAGCGTGGCTTCCTTTCGGCAAATATCAATTGCCAACTCCCATAATTTAACCATTTCCCATGCTGAGAATATGGCCTGCTCTCTATGTCTAAAATTTTTATTCCCGAGGAACAATCTTGCCCATCGGGTGGGAGCATAAGTTGCATCTGGAAAATGATGCATCAACTTTATAGGCTCCTCAATTTTAGGAGCCTGATAGGGTGTTTGCCAATGCAAACGCCCAACTGGCTTAGAAGATCTAATTTTAAAATTTTTTTGAGGGCTCTAAACCCTCCCCAATAGCAGTTCTCAACGAACCGTCGGCATTAACGCCGACGGTAAAACGCTTTGCAACAATAATCAATTTTCCTTGGGTTGTAGCCATCTTGAATCAATATAAAGT…	571		Cryptotermes domesticus iflavirus		BK063170		20	566		1246	702	96	98.903
Picornavirales	SRR2039534	SRR2039534_TRINITY_DN146693_c8_g3_i2	GGACGTTTTGATATGAGACTTAAGATTATGATAAATTCAAACAAGGTAAAACATTAGGAGAAGTTAAATTTTCAGCTAAAATATCATAAGGCAAATCCAAAGTCAAAATATCTTTACCTCTAGAATGAACATTAGACCACTCTACAGTTTTCGAATACCTTAACCATCTAGAAGAAATCTGTTCAAACGTTTGAGGCTCTGAAGCACTACACATACTTAAAAATCCTCGAGTAGTATCAAATGTAGATTTCCCTATCTCCACATCTGTCTGAGAGTGTAATGCTACATTACCTTTATGATCA	302		Cryptotermes domesticus iflavirus		BK063170		37	302		2036	1771	88	99.248
Picornavirales	SRR2039534	SRR2039534_TRINITY_DN146693_c8_g4_i1	CCGCGAGCTTAAGCAGCGAGCGTGGCTGAAGAAGAAGAGAGCGGAGAAAAAACTCCGTTATAAGTTAAATTGCCAGAAAAGACAGGAACTGGCAAAGAAAGTCCAGCAGGATATGCTGGATGTTTTAACACTGCTGGACTATCAACATTTATATTGTCCAGCAGAGATGAAGAGAGGAGCTGTTATGGCTACCTCTAAGAAGCAGATTAAGACCAAATCTGCTATATATGAGCCTGGGTATGACCAGGTAATAGAGGAGCAGTTTATAAACTGCAACGTAACCCCCCAATTTCCAATTCAAAGGGGTTATAAAGTACAGAAGGAAACGCCATCACTGCGTTTCTTTAGAGTGATAGACCAGCTTAAAAATCGAGCTGGGTTAATATTGAAACAAGCATT…	553		Cryptotermes domesticus iflavirus		BK063170		1	553		1243	1795	100	100
Picornavirales	SRR2039534	SRR2039534_TRINITY_DN146693_c8_g5_i1	CTCGTATAGTAAAAGTTAGAAGATAATCACTCTCTCTCAATCATACAAACATTCAGACAAAAGTTTAGTCTTGACATAGCCAATATAAGTTTGAAACATTTGCAGATTTTATATCTGCATGCATATTTGCGAGGAGTTGTCGACCTCCCATAGACCATTGGGGTTGACTCATTATGATTAATGTTTCAAACTTATATTGGCTCTCGTATAGTAAAAGTTAGAAGATAATCACTCTCTCTCAATCATACAAACATTCAGACAAAAGTTTAGTCTTGACATAGCCAATATAAGTTTGAAACATT	302		Cryptotermes domesticus iflavirus		BK063170		202	302		183	83	100	100
Picornavirales	SRR2039534	SRR2039534_TRINITY_DN146693_c9_g10_i1	GTTTCTTTGCAATCTTGTATAGAAACCCAAACTTCATCAAAGGAGTTTACCTTAGCTTTATCAGAATACTTAATACCATCTAAGCTAACACTAAACTGAACATGCTTATAACCCACAAAATCATCTTCTTTTGCCAATGATGGATTAAAATTACTATCCTTAAAATTCATCTCTATAATAAAATCTCTCCTACGATTATAAGCGTCTCTATCATGGATTTGAGTTACACCACTAAAATCAGAATAATTAGTTGAAATGACTATAAATTTAAAGTTGTCTAATGTTTTCTTATCTTCAACAAAACTCAAGAGGCAGGAGAAGGG	323		Cryptotermes domesticus iflavirus		BK063170		21	300		6055	5776	87	100
Picornavirales	SRR2039534	SRR2039534_TRINITY_DN146693_c9_g10_i4	TTCAACTTCCTTCTTTTCACTTTCTTCATGAGATTGTTTAACCATAGTTTCTATTATCGCTGTTACAACTAACTGTTGATCATCAGATAATTTACCAGACTCATGTTGTAAACTTTGAATCCTATTAGCTAAAGCCTGTGCCTCCTCAAATTTTTCTACACTCATCTTAACATCACCATCAGGATGCTTTACAATAACACTACCATCACTATTCTCATAAAAAGGTTTTACTATTGGCTTTTCTTTTGACTTATTTTGTGTTTCTTTCAAATCCTTAACTAGCCTATCTGCTTCAGCATCAATATTAATTTCCTCCCTAGCACAAAATTTTGAAGCAAACCAATTTTTTACAGATTGTAAAGCTGAAACACGCTCTTGAACAACATTAATATCATCTTT…	841		Cryptotermes domesticus iflavirus		BK063170		1	841		6616	5776	100	96.908
Picornavirales	SRR2039534	SRR2039534_TRINITY_DN146693_c9_g11_i1	ATAGGCTGCTTCGACACGAACTACCGTGATGCCTAAACTATCCATCTAAACTCCTGGGTTTACTAACCTAGTTCGGCTACCCTAGGTTCTAAAGAGTAGCCCTTATTACTAGTGTTAAAATATTAAACTCTAAAACTAGCTTGTTTTAAAAAAAGAGCAAAATTAAAACAATTTAAAACATTAAAACAATTTAAAATTTTCCAAATTCCCAAATATCTATATTAGAATCCCAAACATTTTCATCTAACTCTTTCCAAGTTGGAAATACTATATAATTTCCCTTCATCATATAATAATTTTTCAACTTTTCTCTAATTAAATTTAGAAATACCTCACCATGACCATATGACAGACGGACAGCTTGTTCAGCATTAGCTATCGAAG	384		Cryptotermes domesticus iflavirus		BK063170		1	384		10265	9882	100	99.219
Picornavirales	SRR2039534	SRR2039534_TRINITY_DN146693_c9_g2_i7	ATTCAATTTCCCTGACGAAGTACAAATAGGCTCCATTAAAAAATCTAATAATTCAGATGCTAACGGACCTTGACTTTTTGGACATATTAACTGCATACTTTTAGTAACCACATTATTAGGCTGTTTACCTGGAGCTACATGAGATGAAGAAGCCATCTCCGGAATTGTATCTGCCTTCACAGCACTAGCAAAAGCTTTCCACGCTCTTTCTGTCTTACTATCCATCGGGGCCTGCTTCTCTACCATTGGAAATAACATTGATAATGCACTTATTAATTTCGAAATTACAACTACAATTAAAGTTACCATAGTTAAAACTGCAA	323		Cryptotermes domesticus iflavirus		BK063170		1	323		7810	7488	100	96.904
Picornavirales	SRR2039534	SRR2039534_TRINITY_DN146693_c9_g3_i3	ACAGCAATAATAGAAACTATAGCTAAGAAAGATGGTGAAATTACTCCTCAAATGATGAAAGCAGCTGTAACTGTTGATGAATTTGATAAAATAGGAATATTATCTACCACACTGCAAGTAGATTGTGCGAATAAATATATAGATGATGATATTGGTTTGATGATTATGAAGTTTGCTTTTTCTGATGATTTGGATAGTCCTATAAATTTTATTGGTAAAATAAAAGTTCCAAAAAATAAATCCAAATGTATACATTATCAATTTGATTTTAAGCAATGTGTGTATTATAAATTGAGTGATGAAGGTATGG	310		Cryptotermes domesticus iflavirus		BK063170		25	310		6602	6887	92	95.105
Picornavirales	SRR2039534	SRR2039534_TRINITY_DN146693_c9_g3_i5	AGAAAGTGAAAAGAAGGAAGTTGAAGTTGTTCCTCAAATGATGAAAGCTGCTGTAACTGTTGATGAATTTGATAAAATAGGAGTACTATCTACCACTTTGCAAGTTGATTGTGCGAATAAATATATAAATGATGATATTGGTTTGATGATTATGAAGTTTGCTTTTTCTGATGATTTAGATAGTCCTATAAATTTTATTGGTAAAATAAAAGTTCCAAAAAATAAATCCAAATGTATACATTATCAATTTGATTTTAAGCAATGTGTGTATTATAAATATGTTAATGAACGTTTATATGCTACCATACCTTCATCACTCAATTTATA	327		Cryptotermes domesticus iflavirus		BK063170		1	278		6592	6869	100	100
Picornavirales	SRR2039534	SRR2039534_TRINITY_DN146693_c9_g6_i1	GTGGATTTCTTTTCTTATTTAGTTGGTTCATCTCAGGCACGACAACAAAATAAGAAAAGAAATCCACAATTAGTGACTTTGCAGACCATAAAATAGATGAAGATCCCATTAAGAAAAAACCTAAAACAGATAAAATTGCTAAAGAAATAGTTACTGGAGTTGGACTCGTCATAATATGTAATATCTGAATAAAAGCTAAATATCCAAAACCAGATAAGCCGTCAAACAAAGCTAAAGAAGCATCAAAAGGAGAAGAATTTTTAAGCTTATCAATCAACTGGGTTAAACTGTCCTTTATAACGGTAGTTGCTGAAGATATATTATCAGACATCGAATCTAATGCAGTATTAACCTTCTCTGGCATACTTATTCCAGATGATAGCATATTAACAACTCTCG…	476		Cryptotermes domesticus iflavirus		BK063170		43	476		4958	4525	100	98.387
Picornavirales	SRR2039535	SRR2039535_TRINITY_DN2422_c0_g1_i1	GCATGCAGATTTTATATCTGCATGCATATTTGCGAGGAGTTGTCGACCTCCCATAGACCATTGGGGTTGACTCATTATGACTAATGTTTCAAACTTATATTGGCTATGTCAAGACTAAACTTTTGTCTGAATGTTTGTATGATTGAGAGAGAGTGATTATCTTCTAACTTTTACTATACGAGACTTTAAAGAAAATTTGAAAAAGGTATTAGATACCCTTCGACTTGATAATATTAATCTACAAATTAATTTGGAATTTAGTACTCGCTGAAATTAATAGTAGGCATGAAATTTTCCTTAATCAGATCGTCAGGCTAGTCCCCTGAGATGAGAAACTGAGATTAATTTGTGTGTTAATTTATCACTTAGATGAAATAAATATTTAGATTAGTTTAGATA…	10350		Cryptotermes domesticus iflavirus		BK063170		1	10350		1	10350	100	100
Picornavirales	SRR2039536	SRR2039536_TRINITY_DN6241_c0_g1_i1	ATAGATGATGATATTGGTTTGATGATTATGAAGTTTGCTTTTTCTGATGATTTGGATAGTCCTATAAATTTTATTGGTAAAATTAAAGTTCCAAAAAATAAAACTAAATGTATACATTATCAGTTTGATTTTAAACAATGTGTTTATTATAGATTGAGTGATGAAGGTATGGTAGCATATAAACGTTCATTAACATATTTAGATGAAGAAACTAGATTGGTGTTGGTTGAAAGAATGAAAAGTGGTTTTTTTGTTTCTACTAATTATTTGTTGCCTGTAGATTCATGTTTTGCAGATTGTTGTCCTTTTAGTACATGCGCTATGTTTTCGAATCGAGATTTTTTGATTAGTCAATATTGGGATTATTCTATTGTTCAAAATCCTAAACTTAAAATGTTA…	3629		Cryptotermes domesticus iflavirus		BK063170		1	3629		6716	10344	100	94.406
Picornavirales	SRR2039536	SRR2039536_TRINITY_DN6307_c0_g1_i1	ATCAAACCAATATCATCATCTATATATTTATTCGCACAATCTACTTGCAGTGTGGTAGATAATATTCCTATTTTATCAAATTCATCAACAGTTACAGCTGCTTTCATCATTTGAGGAGTAATTTCACCATCTTTCTTAGCTATAGTTTCTATTATTGCTGTCACAACTAACTGTTGATCATCAGATAATTTACCAGACTCATGTTGTAAATTTTGAATCTTATTAGCTAAAGCCTGCGCCTCCTCAAATTTCTCTACACTCATCTTAACATCACCATCAGGATGCTTTACAATAACACTACCATCACTATTCTCATAAAAAGGTTTTACTATTGGCTTTTCTTTTGACTTATTTTGTGTTTCTTTCAAATCCTTAACTAGCCTATCTGCTTCAGCATCA…	1928		Cryptotermes domesticus iflavirus		BK063170		1	1928		6738	4787	100	90.625
Picornavirales	SRR2039536	SRR2039536_TRINITY_DN3344_c0_g1_i1	TATACTTATGTTCGCGAAACAAAATACTTTAATTTGGTCGCTTTATTATGGCGCTTAGATTGTAAGTTAGACTTCTCATTTTAAAGTATTTTAAAGTAGCTTCGAGTATGCGGGATCTCTAGTGTACCAGTGGAGGGAACCCTTCTGAAAATGGGAACAGACTTTATAAGATTTCAAGATGGCCACAACTCAAGGAAAAATGATTATCGTTGCAAAGCGCTTTACCGTCGGAGTTAATCCCGACGGTTCATTGAGAACAGTTGTGGGTGAGGGTTTGGAGCCCTCAAAAAATTTTAAAGTTAGATCATATAAGCCAGTTGGTCGATTACACTGGCAAACCCCCTATCAGGCTCCAAAGAAAGAAGAGGAGCCTATAAAATTAATGCATCATTTTCCTGA…	588		Cryptotermes domesticus iflavirus		BK063170		1	585		709	1290	99	88.756
Picornavirales	SRR2994649	SRR2994649_TRINITY_DN39749_c0_g1_i1	TGCTCAATTCGTGTCTGCTGACGACCTTAACAGGTCCTTGGAAGATGTGGATATTAAGCATCGCATTTTGCTAGACACTGAAAATCTGCCCTATGTGGTCGACGGATCTCTCCAATCCGACGGTGACAAAACCACAGAAGAGCTGTGCAGTGATCTAGGGTTGCCAGGTACCAACTTTTGGTATTGTGGTAACACGACCCGTCCAATATTCTCTCCAAATAAGACGAAACTTCGACCGTCTGTCGTGCATGGGAAGATTGTGGAACCGACAACCAAACCGGCTATCTTGTATAACCGGGGTGGAGTGAACGTGAAGCATCAGAACTTGCGTAAGTGTGGCACTGTAACACCAGACATTACGGGGAAGGATTTAGACTCGGCG	382		Periplaneta americana dicistrovirus		BK063171		1	382		8328	8709	100	100
Picornavirales	SRR2994650	SRR2994650_TRINITY_DN35062_c0_g1_i1	CGTACGTCTTTTATGACGTACGCCATCATATACACTATTAGTGCTTTTAGAACCCTTGCGTAGATTATTCCAACAAGAGATTTAGTCTGGTTCGGGCTTACATTAGCATTAGTAGAAACCAAAAGCTCAACGACGACCTTGCATGTAATTGTTTTGTGTGGCATGTGTTACGCTCCAACCTATTCAGTAGCACATTGTCATTTTCTTTTACTGTCTTCTTTCCCCTCAACTTATTGGTTACCCATTGTGCATATAACTGCTCCTAATTTGCACATAAGGCTTTAAGTTGTTAAAGGTGTAGAGTATTTACTCTTGGACGCACCGGTGGCAGCCCCACCAATGTCCTTGTGAGCCGTATACATTTTGTGTCTAAGTCGGCACTAAAGCGAAAGTTTATTT…	4588		Periplaneta americana dicistrovirus		BK063171		1	4588		1	4588	100	100
Picornavirales	SRR2994650	SRR2994650_TRINITY_DN35062_c0_g2_i1	ACCCGTTCTCGACTTTACCCTGACCGACCCTCACCCTTTACATTCCTTGAAACTCCCCAACCTGTGGGTGCATTCAATCGCGACTTTGATAGTTCGCGTTATGAAGAAACCTGCGTTGGTTACCTGCTTTCCGACTTTTCCTGCTATCCTGAAAATCCTGTTCTTGTGAATCTCAAAGAGTACCCTGATGATGTGTATATAGCTTGTAAGGAGATTGATGGTGTTTTGAAGTATTATTATGTGTTAGTTAGTTTTAATCCTAGAGTGTGGCCCGCAATTTTGGTTTGCGGATCACAGAGAGTGCGAGTGCAGAACTGGCTTAACCGGACTGCATGTGATTTAGGCGAAGGTGCTTTCGTGAGCCCTCGCGTTGTAGATTTAGATTTAGGTAAATTTGTA…	5821		Periplaneta americana dicistrovirus		BK063171		1	5821		4465	10285	100	99.983
Picornavirales	SRR3056857	SRR3056857_TRINITY_DN54438_c0_g1_i1	TGCTCAATTCGTGTCTGCTGACGACCTTAACAGGTCCTTGGAAGATGTGGATATTAAGCATCGCATTTTGCTAGACACTGAAAATCTGCCCTATGTGGTCGACGGATCTCTCCAATCCGACGGTGACAAAACCACAGAAGAGCTGTGCAGTGATCTAGGGTTGCCAGGTACCAACTTTTGGTATTGTGGTAACACGACCCGTCCAATATTCTCTCCAAATAAGACGAAACTTCGACCGTCTGTCGTGCATGGGAAGATTGTGGAACCGACAACCAAACCGGCTATCTTGTATAACCGGGGTGGAGTGAACGTGAAGCATCAGAACTTGCGTAAGTGTGGCACTGTAACACCAGACATTACGGGGAAGGATTTAGACTCGGCG	382		Periplaneta americana dicistrovirus		BK063171		1	382		8328	8709	100	100
Picornavirales	SRR3056858	SRR3056858_TRINITY_DN35041_c0_g1_i1	TTTTGATTCTACAAATCAAACTTTCCTTGAAGAGGAAAGCCACAAATAGGGAAATTACATCAAAGCCCCATTTGTGTAATTTTGAAAATAGCAATAACTTACGCGGCTGAAGGCCTATAACTTAAAACTACTCTCCTATTTTTCAGTTGCCCAAAGCCGACTGATTAAGGTAAGCTTCCAGACAGAGCCCTTATCTAGTAGGATTTCTCTGCCCGCGAGGGGTCTGTTAAGGATTTCTAAAACTAGAAATTCTCCATCTCGCCCAATTAAGGGTAAGATCTTAACCCAGCCAGTAGAAGCCACGCTCAAAAGCATAGTCCCAATAGGTTCTAATACTCAGAGCTACTCCAGTCTCCTGGAAAAATGCGTCTTCTATGGCTTTGGTCCATTCAGTAAACA…	10288		Periplaneta americana dicistrovirus		BK063171		1	10288		10288	1	100	100
Picornavirales	SRR3056858	SRR3056858_TRINITY_DN35041_c0_g1_i2	TTTTGATTCTACAAATCAAACTTTCCTTGAAGAGGAAAGCCACAAATAGGGAAATTACATCAAAGCCCCATTTGTGTAATTTTGAAAATAGCAATAACTTACGCGGCTGAAGGCCTATAACTTAAAACTACTCTCCTATTTTTCAGTTGCCCAAAGCCGACTGATTAAGGTAAGCTTCCAGACAGAGCCCTTATCTAGTAGGATTTCTCTGCCCGCGAGGGGTCTGTTAAGGATTTCTAAAACTAGAAATTCTCCATCTCGCCCAATTAAGGGTAAGATCTTAACCCAGCCAGTAGAAGCCACGCTCAAAAGCATAGTCCCAATAGGTTCTAATACTCAGAGCTACTCCAGTCTCCTGGAAAAATGCGTCTTCTATGGCTTTGGTCCATTCAGTAAACA…	5995		Periplaneta americana dicistrovirus		BK063171		1	5995		10288	4295	100	99.983
Picornavirales	SRR3089537	SRR3089537_TRINITY_DN38522_c0_g1_i1	CTTTTTGAAAGAAACAAAATCTCACCTAAAAGGAAAATTTTAACCGTACCACTTCAACAGCTTCGGATCTTCATCTAACAAGAATTCCAACCGTACTACTTCTGTTGCGTCGGGTTAAAATAATACTCTTAGGACATTTATCGTTAGAAGAATAAAAGGACAACTGTTCTTAGGGAACATACAAAAACATAAAAGCGATAGACTAAAATCTGTTAAAGCATAACGAAGAAAACAGATCTTAGGGAAGTTTGATCACGCAAAGAACGCACGATCCAACAAAGTCCAGTCCAGTTGCACCGGCTCCAAACCTCTCACATGGGATGCAGCATGGTTAACTTTGTTCCGCCACTCTTCGAACTTCTCTGGTCCATGTCCATAGCATAGTCGAACTGATTGTTC…	3903		Periplaneta americana iflavirus 1		BK063172		1	3903		5774	1872	100	98.514
Picornavirales	SRR3089537	SRR3089537_TRINITY_DN38522_c0_g1_i2	CTTTTTGAAAGAAACAAAATCTCACCTAAAAGGAAAATTTTAACCGTACCACTTCAACAGCTTCGGATCTTCATCTAACAAGAATTCCAACCGTACTACTTCTGTTGCGTCGGGTTAAAATAATACTCTTAGGACATTTATCGTTAGAAGAATAAAAGGACAACTGTTCTTAGGGAACATACAAAAACATAAAAGCGATAGACTAAAATCTGTTAAAGCATAACGAAGAAAACAGATCTTAGGGAAGTTTGATCACGCAAAGAACGCACGATCCAACAAAGTCCAGTCCAGTTGCACCGGCTCCAAACCTCTCACATGGGATGCAGCATGGTTAACTTTGTTCCGCCACTCTTCGAACTTCTCTGGTCCATGTCCATAGCATAGTCGAACTGATTGTTC…	3903		Periplaneta americana iflavirus 1		BK063172		1	3903		5774	1872	100	100
Picornavirales	SRR3089537	SRR3089537_TRINITY_DN6691_c0_g1_i1	TTGGGAAGGGCCTGCTTCTGCTGAGAATTCACCCAAATCAATTGGTGTTTCAATATTTGGGTTTCCACTAGCTTGAGCCTCTGCCAAAACAGAAACGGCATTGGCTGCGGGCTGAGACACTGAAGGTGCCAAAGGCCCGCGTATCATTTGCTCAACTGCTTCACTCGGGAGGAGACCTGTTTGAATAGGTCCTGCCTGAGCAGCCGCAGTTTGCATCTGATAAAAAATCGAAAATGGATCAACTCCTGCACCTAGACGCGCACTACCTTCTGGTAACAATTCCTGAAGGAGCCGCATCCTCTCAGACACGTTCATTTTCTCTTGTTTATGATAATCAGAAGCTCTCTTAAGGAGAAGCTCCCGGAAAGCACCTACACTCATGGTGGAACCTAGGGACGC…	1892		Periplaneta americana iflavirus 1		BK063172		1	1892		1892	1	100	100
Picornavirales	SRR3089538	SRR3089538_TRINITY_DN19261_c0_g1_i1	CTTAGGTCTCGTTTTTTGTCTTGTGTAGTCCAGGCATACCACATTCAGAATGTGGTAATTGCCAAAGAATTGAAACCCCCAGTAGAGTTAATGAAATTGGTTAACTCTGTGATACAGTGTTCGAAGGAAAAAGCTGTTCAGTTAATGGGATGCCCGGTTCGTTATGAACCATTTGTTGTCCATCTTGTTGGGGCATCCAATATTGGGAAATCATTTATATCTCAGCGATTTATCGTTGATGTTTTGAAGTCCATGGGAGTCACTTCTCACGATCAGCCCGTTTTTATCAGGACTCCTGGTAATGAGTACTGGAACGGATGTTCCGCTCAACCAGCAGTAATGTATGATGATTGGCTGGCCGTTAAAGGTGACAAATTTGGAAAGGTTCAAATCGCTGAG…	3627		Periplaneta americana iflavirus 1		BK063172		1	3627		816	4442	100	99.862
Picornavirales	SRR3089538	SRR3089538_TRINITY_DN19261_c0_g1_i2	CTTAGGTCTCGTTTTTTGTCTTGTGTAGTCCAGGCATACCACATTCAGAATGTGGTAATTGCCAAAGAATTGAAACCCCCAGTAGAGTTAATGAAATTGGTTAACTCTGTGATACAGTGTTCGAAGGAAAAAGCTGTTCAGTTAATGGGATGCCCGGTTCGTTATGAACCATTTGTTGTCCATCTTGTTGGGGCATCCAATATTGGGAAATCATTTATATCTCAGCGATTTATCGTTGATGTTTTGAAGTCCATGGGAGTCACTTCTCACGATCAGCCCGTTTTTATCAGGACTCCTGGTAATGAGTACTGGAACGGATGTTCCGCTCAACCAGCAGTAATGTATGATGATTGGCTGGCCGTTAAAGGTGACAAATTTGGAAAGGTTCAAATCGCTGAG…	4960		Periplaneta americana iflavirus 1		BK063172		1	4958		816	5773	99	99.597
Picornavirales	SRR3089538	SRR3089538_TRINITY_DN35863_c0_g1_i1	TCGGAATTTAATGAATTTAACATTAATTGGGCTTCTTTAACAAAATTTGGAATATAATTTTCATCTCTAAACATGTTCTCAACGCCAGCCACAGTGGGTTCGGTACTTTTAAGCCAATCAAAGCACCGTTTAAAATACCCAATTGTGGCCTTCAAAAAATTGGTCACATGTGTCGTCATCGTCCAGGTTCTTGGGAGGTCTTTGAAGAAGCCTCCCATCAACGTACGCACATCAAGGGAGCGAGCTGAAAAGCAAACTCCCAAAAGACTACAAACAGAAGAAAATATAAGGGAGGCAAAAGAAAACCACTCCTCGTCTGAAGGACTTGGAGGGGCAGAAAGAGACTGCACATTTGATGATGATTCTGAGGGAACTTCATGCGAATCACCACCCCAATGC…	762		Periplaneta americana iflavirus 1		BK063172		1	762		793	32	100	100
Picornavirales	SRR3229026	SRR3229026_TRINITY_DN19031_c0_g1_i1	GCAGCATGGTTAACTTTGTTCCGCCACTCTTCGAACTTCTCTGGTCCATGTCCATAGCATAGTCGAACTGATTGTTCCATATTTAGCTGGGTTGATGCTAAATCGGAAGGGGAACTGTGAATGTAGTGGGCACAATCTGTAATAGATCTCATATCGACAGGGGCCAACCACTCACCTCGACGGGTCGGATGTTGTTTAAAACCTCGCTTGAGGAAAATACATTCCTCAATACTACAAAACTTCCTAACCAATTCGGTTTTGGAAGCATCTGTTGCTTTTATTTGATATTTCTGGAAAAATTTAATCAGGGACTCTAAATTGAACCATTCAATTGCTTCATCACTGACGGACATGATCATATCATCGCCGTAAGTGAAGAGACAAGTGTG	389		Periplaneta americana iflavirus 1		BK063172		1	389		5452	5064	100	98.972
Picornavirales	SRR3289684	SRR3289684_TRINITY_DN18024_c0_g1_i1	GCAGCATGGTTAACTTTGTTCCGCCACTCTTCGAACTTCTCTGGTCCATGTCCATAGCATAGTCGAACTGATTGTTCCATATTTAGCTGGGTTGATGCTAAATCGGAAGGGGAACTGTGAATGTAGTGGGCACAATCTGTAATAGATCTCATATCGACAGGGGCCAACCACTCACCTCGACGGGTCGGATGTTGTTTAAAACCTCGCTTGAGGAAAATACATTCCTCAATACTACAAAACTTCCTAACCAATTCGGTTTTGGAAGCATCTGTTGCTTTTATTTGATATTTCTGGAAAAATTTAATCAGGGACTCTAAATTGAACCATTCAATTGCTTCATCACTGACGGACATGATCATATCATCGCCGTAAGTGAAGAGACAAGTGTG	389		Periplaneta americana iflavirus 1		BK063172		1	389		5452	5064	100	98.972
Picornavirales	SRR5286150	SRR5286150_TRINITY_DN27001_c0_g1_i1	GGCCGTTAAAGGTGACAAATTTGGAAAGGTTCAAATCGCTGAGCTATTTGCTTTGAAAACTACAGCTACTTTTAATCCCCCTATGGCTGCAATTGAACAAAAAGAATTGCGCTATAATCCCTATTTAGTTTGGCTTAATGGTAATGAAGCCCATCCCTCCCTAAATTCAGTAGGTACACCAGAAGCAGTGTATCGTCGGAGGGATCTGCTAGTGAAAGCTAGCCTGAAAGAGAAGTATAAGTCGATCAAGGACGTTCCTTCAGATGTCCTTGAGGAGTTTGAACATCTTGAGTTTAGAGTTTATACCGATCCCACAAATGGTGCGTCCCTAGGTTCCACCATGAGTGTAGGTGCTTTCCGGGAGCTTCTCCTTAAGAGAGCTTCTGATTATCATAAACA…	460		Periplaneta americana iflavirus 1		BK063172		1	460		1172	1631	100	98.478
Picornavirales	SRR5286150	SRR5286150_TRINITY_DN27001_c0_g1_i2	ACAAAAAGAATTGCGGTATAATCCATACCTAGTTTGGTTAAATGGTAATGAAGCCCATCCCTCCCTAAATTCAGTAGGTACACCAGAAGCAGTGTATCGCCGGAGGGATCTGTTAGTGAAAGCTAGCCTGAAAGAGAAGTATAAGTCGATCAAGGACGTTCCTTCAGATGTCCTTGAGGAGTTTGAACATCTTGAGTTTAGAGTTTATACCGATCCCACAAATGGTGCGTCCCTAGGTTCCACCATGAGTGTAGGTGCTTTCCGGGAGCTTCTCCTTAAGAGAGCTTCTGATTATCATAAACAAGAGAAAATGAATGTGTCTGAGAGGATGCGGCTCCTTCAGGAATTGTTACCAGAAGGTAGT	364		Periplaneta americana iflavirus 1		BK063172		1	364		1268	1631	100	96.703
Picornavirales	SRR5286150	SRR5286150_TRINITY_DN34363_c3_g1_i1	TCACAGAGTTTACCAATTTCATCAACTCTACTGGGGGTTTCAATTCTTTGGCAATTACCACATTCTGAATGTGGTATGCCTGGACTACACAAGACCAAAAACGGGACCTAAGTCCCACTTGTGTAGTCACTGCTTCGGAATTTAATGAATTTAACATTAACTGGGCTTCTTTTACAAAATTTGGAATATAATTTTCATCTCTAAACATGTTTTCCACACCAGCTACAGTGGGTTCAGTACTTTTAAGCCAATCAAAGCACCGTTTAAAATACCCAATTGTGGCCTTCAAAAAGTTGGTCACATGTGTCGTCATCGTCCAGGTTCTGGGGAGGTCTTTGAAGAAGCCTCCCATCAAAATACGAA	363		Periplaneta americana iflavirus 1		BK063172		1	361		927	567	99	96.122
Picornavirales	SRR5286150	SRR5286150_TRINITY_DN34363_c3_g1_i2	TCGAAAATGGAGCAACACCTTGACCAAGACGCGCACTCCCTTCAGGTAACAACTCCTGAAGGAGCCGCATCCTCTCAGACACGTTCACTTTCTCTTGTTTATGATAATCGGAAGCTTTCTTGAGGAGAAGCTCCCTAAAAGCACCAACACTCATGGAGGACCCGAGGGACGCTCCATTAGTGGGATCACTATAAACTCTAAATTCAAGATGTTCAAATTCTTCCAGGACTTCTGAAGGAACGTCCTGGATCGACTTATATTTCTCTTTCAAACTGGCTTTCACCAGGAGATCACGCCGACGGTACACAGCTTCAGGTGTACCCACAGAGTTTAAGGATGGATGGGCTTCATTACCATTTAACCAAACTAAATATGGATTATACCGCAATTCTTTTTGTT…	2081		Periplaneta americana iflavirus 1		BK063172		1	1665		1665	1	80	91.532
Picornavirales	SRR5286150	SRR5286150_TRINITY_DN26017_c0_g1_i1	AAAACACTGAATCTCCTCACCGGCTTTGTCCTTTTCTAACCATTGCTCATACTCATGACGTGTCATGAGTATCCACCTCTCTCTCACGGCAAGACATCTCGAAAATCGATTCTTTGCTTTGTCGTTAGATGTTGAGACAAAGACTACATTTTGATACCACTTCATAACGTGCATGGTCCACTCAGGTGAACCAGATAGCGACAAAATTTTGGTTCCTTGAGTATTAACACTCGCTGTTGGGACTTTCACTCCTCCAACATTGTATCCAGAATGGACACGGGTTGTATTGGATCCCTTTAGCAAAGAGTAAACTCCGGTAAATGCCGCTATCGCACCTACGACAATTCCAGCTA	353		Periplaneta americana iflavirus 1		BK063172		1	353		3398	3046	100	99.433
Picornavirales	SRR5286150	SRR5286150_TRINITY_DN27788_c0_g1_i1	GTTGCATTGGGGGCCGCAAATTGCATCTGGAATATTCTCATCAATTGAACCTTGTGGAGACCATACTCCTACCAGACCCATCTCAGGTCGTGGTAGAAAGTATTCCCACGTAGGTTGAACTAAATGATGTTCACACTCATCACCTGTAAATTCTACAGGGAGCTCTACCGGATAGGCTTTTGGAATTAACCGGCGTTGCTCTCTCTCTTCAGGGGGGGAAGACAGGGTTTGTGGGAATCCGTAACCACTGATCAAAAGTCTATTGCCAAAAGTTTGGACTTGATAAGTGGTTCCGTAGACTTGGTTGTAACGATCAACCAGCTCTTTCGCTCTGACATTATA	342		Periplaneta americana iflavirus 1		BK063172		1	342		2786	2445	100	99.123
Picornavirales	SRR5286150	SRR5286150_TRINITY_DN27886_c0_g1_i4	GGGGAAGAAAGGGATTGTGGGAAACCGTAACCACTGATCAAAAGTCGATTACCAAAGGTTTGAACTTGATAAGTGGTTCCGTAGACTTGATTATAACGCTCAACAAGCTCTTTCGCTCGAACATTATATCTGTATTGCTCATATACTGCTGTCAATTGGGTAGCAAGTAAAATGGAACACATAATAATTATGTCTGCAAGAAGCTGATGATTATCTAACCAAGCCGTAAACTGTAAGGGTTTGGTAACAAGGACAGAATTCAACCATGCCATAGCAAGACGGGCCCGCTCGGCAACGGTCAAATCTGGCTTCAATTCTGATGTAGGGGACATGTTACCGGTCCGACAAATAGGACAACGAGTGTCACTATTTCTCATCATTCCGATAAGACAGTTCATA…	848		Periplaneta americana iflavirus 1		BK063172		1	848		2572	1725	100	93.16
Picornavirales	SRR5286150	SRR5286150_TRINITY_DN34388_c6_g1_i1	AAGAGGCAAAAGAAAACCACTCCTCGTCTGAAGGACGGGGAGGGGCAGAAAGAGACTGCACATTTGATGATGATTCTGAGGGAACTTCAGTCAAATCACCACCCCAATGCAGACCAATCAGGTCTCCTAGTTGAGACGATATTTTACCTAAAAGTTCATAGGGAATTAATCCCAAGGAAGTGAGTATCCCGGCAATGGATACTCCGATGGTTTTCACTGAAGGTGAAATCCATACATGAACAAAATGAAGAATTGCATTGAATAGTTGGTTGACATTAGGAAGATTTCCAACTACTCCTTTAATGCTTTCAAAAATTTGATTGGTGGTCTCATGCACTGCG	341		Periplaneta americana iflavirus 1		BK063172		3	341		502	164	99	92.92
Picornavirales	SRR5286152	SRR5286152_TRINITY_DN26905_c0_g2_i1	GTCGGAAGCTTTCTTAAGGAGAAGCTCCCTAAAAGCACCAACACTCATGGAGGACCCGAGGGACGCTCCATTAGTGGGATCACTATAAACTCTAAATTCAAGATGTTCAAATTCTTCCAGGACTTCTGAAGGAACGTCCTGGATCGACTTATATTTCTCTTTCAAACTGGCTTTCACCAGGAGATCACGCCGACGGTACACAGCTTCAGGTGTACCCACAGAGTTTAAGGATGGATGGGCTTCATTACCATTTAACCAAACTAAATATGGATTATACCGCAATTCTTTTTGTTCTATTGCGGCCATAGGGGGATTAAAAGTAGCTGTTGTTTTCAAAGCAAATAGCTCAGCGATTTGAACCTTACCAAATTTGTCGCCTTTAACGGCCAACCAATCATC…	416		Periplaneta americana iflavirus 1		BK063172		5	416		1555	1144	99	88.107
Picornavirales	SRR5286152	SRR5286152_TRINITY_DN26905_c0_g3_i1	GGAGTTCTGATAAAAACTGGCTGATCGTGAGAGGTGACTCCCATGGACTTCAAAACATCAACGATAAATCGCTGAGATATAAATGATTTCCCAATGTTGGATGCCCCAACAAGATGTACAACAAATGGTTCATAACGAACCGGGCATCCCATCAACTGAACAGCTTTCTCTTTTGAACACTGTATCACGGAGTTGACCAATTTCATCAACTCCACTGGGGGTTTCAATTCTTTGGCAATTACCACATTCTGAATGTGGTATGCCTGGACTACACAAGACCAAAAACGGGACCTAAGTCCCACTTGTGTAGTCACTGCTTCGGAATTT	327		Periplaneta americana iflavirus 1		BK063172		1	327		1111	785	100	95.413
Picornavirales	SRR5286152	SRR5286152_TRINITY_DN26905_c0_g1_i4	CTTCCCAATCAAAGGAAAGGGTTTTGGAAGGGCCTGCTTCTGCTGAGAATTCACCCAAATCAATTGGTGTTTCAATATTTGGGTTTCCACTGGCTTGAGCCTCTGCCAAAACAGAAACGGCATTGGCTGCGGGCTGAGACACTGAAGGTGCCAAAGGCCCGCGTATCATTTGCTCAACTGCTTCACTCGGGAGGAGACCTGTTTGAATAGGTCCTGCCTGAGCAGCCGCAGTTTGCATCTGATAAAAAATCGAAAATGGATCAACTCCTGCACCTAGACGCGCACTACCTTCTGGTAACAATTCCTGAAGGAGCCGCATCCTCTCAGACACGTTCATTTTCTCTTGTTTATGATAATCAGAAGCTC	366		Periplaneta americana iflavirus 1		BK063172		1	366		1914	1549	100	99.454
Picornavirales	SRR5286153	SRR5286153_TRINITY_DN9817_c0_g1_i1	TGCTTTTTCAAAGAAACAAAATCTCACCTAAAAGGAAAATTTTAACCGTACCACTTCAACAGCTTCGGATCTTCATCTAACAAGAATTCCAACCGTACTACTTCTGTTGCGTCGGGTTAAAATAATACTCTTAGGACATTTATCGTTAGAAGAATAAAAGGACAACTGTTCTTAGGGAACATACAAAAACATAAAAGCGATAGACTAAAATCTGTTAAAGCATAACGAAGAAAACAGATCTTAGGGAAGTTTGATCACGCAAAGAACGCACGATCCAACAAAGTCCAGTCCAGTTGCACCGGCTCCAAACCTCTCACATGGGATGCAGCATGGTTAACTTTGTTCCGCCACTCTTCGAACTTCTCTGGTCCATGTCCATAGCATAGTCGAACTGATTGT…	503		Periplaneta americana iflavirus 1		BK063172		3	503		5774	5274	99	99.8
Picornavirales	SRX481880	SRX481880_TRINITY_DN47690_c0_g1_i1	GTCGGGTTAAAATAATACTCATAGGACATTTATCGTTAGAAGAATAAAAGGACAACTGTTCTAGATGAACATACAAAAACATAAAAGCGATAGACTAAAATCTGTCAAAGCATAACGAAGAAAACAGATTTTAGGGAAGTTTGATCACGCAAAGAACGCACGATCCAACAAAGTCCAGTCCAGTTGCACCGGCTCCAAACCTCTCACATAGGATGCAGCATGGTTAACTTTGTTCCGCCACTCTTCGAACTTCTCTGGTCCATGTCCATAGCATAGTCGAACTGATTGTTCCATATTTAGCTGGGTTGATGCTAAATCGGAAGGGGAACTGTGAATGTAGTGGGCACAGTCTGTGATAGATCTCATATCGACAGGGGCCAACCACTCACCTCGACGGGT…	578		Periplaneta americana iflavirus 1		BK063185		1	578		5666	5089	100	97.927
Picornavirales	SRR3095926	SRR3095926_TRINITY_DN103020_c0_g1_i1	AGTTAAAATATCAACCTCAGGTTCAGGCAACACTTCACCCATCACAGAATTGGGTTGCAACAACAAAGATTTTCTACCTATTGCATTAAAAGGGAGTTCAACTTTAACACGGCGATCAGACGGCGCCTGAACTGAAGGTTCAAGCTCAATAGGAAAGGCAGCAGAAAAAGGGGACTTCTTCCACGACGAGGGTGGATTAGAAACTCTAGCTACACCTATTACAGAAGGGGTCTCAAAAGCAGGGGCTGGACTATGGCTATACTTCAACACTCCTACAGGAACCACATCATCACCCGAAGGTAAATCAACTGGAACACCATCAGTTACACAATCATGCATCTGCAAGGGCTCA	352		Coptotermes formosanus picorna-like virus 1		BK063173		1	352		371	20	100	99.716
Picornavirales	SRR3095926	SRR3095926_TRINITY_DN117005_c0_g1_i1	ACGCACTTGTCCACCGGTTGTCTTCTTATTATCTTCGTTTGAAGCTATCGCATTTGCTGCTGCCATTGCGGCAGCAGCACCTGCCACAGCAAACGAGGCCTGTGGGACAAACAACTCAGACAATGAATCACGATACTTACGCCAACACACATCATAGGACACACACAGCAAAGGAGCACACATCCGTTTCAACACGGTGTGAGTTGATCGAGACAATGCATATTTAAGACGTGCACAAAAATAATCATAATACTCTCTACCATGACAAACTGCTTCATACAAATGTGACTGGACAACGTCATACCAAATCTGGACATCACCCGGTTGAATCTGAGTCCAGCCAAACACCGATTGAATAGACGCTTTGTTCAAAGGTGCAACGACAACACCGTCCCTCTG…	622		Coptotermes formosanus picorna-like virus 1		BK063173		138	622		1695	1211	78	99.794
Picornavirales	SRR3095926	SRR3095926_TRINITY_DN173120_c0_g1_i1	GTTTGAATGGTGTTCCTTCAGGGAGTTTTGTAACTGGTATGAACGTACATTCGAGTTGTGGTATACCTTGGAATGAGCGACCAGCTGAGGCTCAGAAATCAAATTTGATTAATGTTGATGAACAGACTGGGAAGCGCAGTTTTAACCTGGATGTAAAAGGCGGTGCGCGATTAAAAGCTGCTTGTGCACTGAAGTTGAATTTAGCTAAGAGAGGAATGAGGATGAAGTCTTATTCTGCCTCAAAGCTTAAGGACTGTTTGGTTAAACGTGCTCATGTTGAGATTGGTAAGACCCGGGTTTTTAATTGTAGTGCGGTTGAGGATGTTGTTTGTGGTAATGCGTTGTTTGGTCCATTTAAGGAGGCATATATAAAACATGCTAAAGATTGCAATCATGCAA…	490		Coptotermes formosanus picorna-like virus 1		BK063173		1	490		466	955	100	100
Picornavirales	SRR3097983	SRR3097983_TRINITY_DN42665_c0_g1_i1	AACACCGTCCCTCTGCTCAAATCGCCTCTTCAAAAATGTAACCTCCTCTTTTGGTGTAAACTGAGGAACTTTCCCATCAATCTTACTGGCAGGGGTTGCCACCTGACCAATAGAAGCCAAAACATCCTGAACAGTCACAAAATTAAACTGGTCTTTATACTTGTCTGAAACAGTTATCACAATATCATCACCAAATGTCCTAAATCTAACATGTTCACGAAACTCACTAAAAGACGGCACAACACATTTATAAAAACAATACATCATAAACATCTGATTAACTACACTATTAATAACGGTGGTCAAAACATCACCCGACTTATTGGAATGTTCAGTCATGTATACAGACATAACATCAACCATCAAGCTGTTAACCCATCCTTCAG	386		Coptotermes formosanus picorna-like virus 1		BK063173		1	386		1448	1063	100	99.482
Picornavirales	SRR3097983	SRR3097983_TRINITY_DN53678_c0_g1_i1	GCTGGTCAGGGTCATCTTCAAATTTCATCTTGGCCGAAAGTAGAATGGGCCCCTGAGCCCTTGCAGATGCATGATTGTGTAACTGATGGTGTTCCAGTTGATTTACCTTCGGGTGATGATGTGGTTCCTGTAGGAGTGTTGAAGTATAGCCATAGTCCAGCCCCTGCTTTTGAGACCCCTTCTGTAATAGGTGTAGCTAGAGTTTCTAATCCACCCTCGTCGTGGAAGAAGTCCCCTTTTTCTGCTGCCTTTCCTATTGAGCTTGAACCTTCAGTTCAGGCGCCGTCTGATCGCCGTGTTAAAGTTGAACTTCCTTTTAATGCAATAGGTAGAAAATCTTTGTTGTTGCAACCCAATTCTGTGATGGGTGAAGTGTTGCCTGAACCTGAGGTTGATATT…	436		Coptotermes formosanus picorna-like virus 1		BK063173		35	436		1	402	92	100
Picornavirales	SRR3097984	SRR3097984_TRINITY_DN27733_c0_g1_i1	GTATAAAGACCAGTTTAATTTTGTGACTGTTCAGGATGTTTTGGCTTCTATTGGTCAGGTGGCAACCCCTGCCAGTAAGATTGATGGGAAAGTTCCTCAGTTTACACCAAAAGAGGAGGTTACATTTTTGAAGAGGCGATTTGAGCAGAGGGACGGTGTTGTCGTTGCACCTTTGAACAAAGCGTCTATTCAATCGGTGTTTGGCTGGACTCAGATTCAACCGGGTGATGTCCAGATTTGGTATGACGTTGTTCAGTCACATTTGTATGAAGCAGTTTGTCATGGTAGAGAGTATTATGATTATTTTTGTGCACGTCTTAAATATGCATTGTCTCGATCAACTCACACCGTGTTGAAACGGATGTGTGCTCCTTTGCTGTGTGTGTCCTATGATGTGTG…	523		Coptotermes formosanus picorna-like virus 1		BK063173		1	407		1289	1695	78	99.509
Picornavirales	SRR3097984	SRR3097984_TRINITY_DN57603_c0_g1_i1	GTTGAGGATGTTGTTTGTGGTAATGCGTTGTTTGGTCCATTTAAGGAGGCATATATAAAACATGCTAAAGATTGCAATCATGCAATAGGTATAAATGTTCATAGTAATGCATGGGAAGATTTGTATGATGAGTTGAATTTATTTAATAATTGGTTTGATGTTGATTATAAAAATTTTGATAAACATATTCCTAGTATATTTATGCGTTTAGGTTTTAGTTTGATGATTGAAACAGTGGCAAAGATTGATCCTGATGAGTGGAATCTTGCTAGATATGTTCTAGCTGAAGGATGGGTTAACAGCTTGATGGTTGATGTTATGTCTGTATACATGACTGAACATTCCAATAAGTCGG	355		Coptotermes formosanus picorna-like virus 1		BK063173		1	355		780	1134	100	99.437
Picornavirales	SRR3097984	SRR3097984_TRINITY_DN87717_c0_g1_i1	AGGCAACACTTCACCCATCACAGAATTGGGTTGCAACAACAAAGATTTTCTACCTATTGCATTAAAAGGAAGTTCAACTTTAACACGGCGATCAGACGGCGCCTGAACTGAAGGTTCAAGCTCAATAGGAAAGGCAGCAGAAAAAGGGGACTTCTTCCACGACGAGGGTGGATTAGAAACTCTAGCTACACCTATTACAGAAGGGGTCTCAAAAGCAGGAGCTGGACTATGGCTATACTTCAACACTCCTACAGGAACCACATCATCACCCGAAGGTAAATCAACTGGAACACCATCAGTTACACAATCATGCATCTGCAAGGGCTCAGGGGCCCATTCTACTTTCG	347		Coptotermes formosanus picorna-like virus 1		BK063173		1	347		347	1	100	99.712
Picornavirales	SRR3097985	SRR3097985_TRINITY_DN8513_c0_g1_i1	TACGCCAACACACATCATAGGACACACACAGCAAAGGAGCACACATCCGTTTCAACACGGTGTGAGTTGATCGAGACAATGCATATTTAAGACGTGCACAAAAATAATCATAATACTCTCTACCATGACAAACTGCTTCATACAAATGTGACTGGACAACGTCATACCAAATCTGGACATCACCCGGTTGAATCTGAGTCCAGCCAAACACCGATTGAATAGACGCTTTGTTCAAAGGTGCAACGACAACACCGTCCCTCTGCTCAAATCGCCTCTTCAAAAATGTAACCTCCTCTTTTGGTGTAAACTGAGGAACTTTCCCATCAATCTTACTGGCAGGGGTTGCCACCTGACCAATAGAAGCCAAAACATCCTGAACAGTCACAAAATTAAACTGAT…	1695		Coptotermes formosanus picorna-like virus 1		BK063173		1	1695		1695	1	100	100
Picornavirales	SRR3097987	SRR3097987_TRINITY_DN31176_c0_g1_i1	AATGTGTTGTGCCGTCTTTTAGTGAGTTTCGTGAACATGTTAGATTTAGGACATTTGGTGATGAGATTGTGATAACTGTTTCAGATAAGTATAAAGATCAGTTTAATTTTGTGACTGTTCAGGATGTTTTGGCTTCTATTGGTCAGGTGGCAACCCCTGCCAGTAAGATTGATGGGAAAGTTCCTCAGTTTACACCAAAAGAGGAGGTTACATTTTTGAAGAGGCGATTTGAGCAGAGGGACGGTGTTGTCGTTGCACCTTTGAACAAAGCGTCTATTCAATCGGTGTTTGGCTGGACTCAGATTCAACCGGGTGATGTCCAGATTTGGTATGACGTTGTCCAGTCACATTTGTATGAAGCAGTTTGTCATGGTAGAGAGTATTATGATTATTTTTGTG…	409		Coptotermes formosanus picorna-like virus 1		BK063173		1	400		1201	1600	98	99.75
Picornavirales	SRR3097987	SRR3097987_TRINITY_DN39591_c0_g1_i1	GTTTGAGTGTACCGAGTGATGTTGAGGTATGTATGGATCAGGGTTTGAATGGTGTTCCTTCAGGGAGTTTTGTAACTGGTATGAACGTACATTCGAGTTGTGGTATACCTTGGAATGAGCGACCAGCTGAGGCTCAGAAATCAAATTTGATTAATGTTGATGAACAGACTGGGAAGCGCAGTTTTAACCTGGATGTAAAAGGCGGTGCGCGATTAAAAGCTGCTTGTGCACTGAAGTTGAATTTAGCTAAGAGAGGAATGAGGATGAAGTCTTATTCTGCCTCAAAGCTTAAGGACTGTTTGGTTAAACGTGCTCATGTTGAGATTGGTAAGACCCGGGTTTTTAATTGTAGTGCGGTTGAGGATGTTGTTTGTG	375		Coptotermes formosanus picorna-like virus 1		BK063173		1	375		424	798	100	100
Picornavirales	SRR5341586	SRR5341586_TRINITY_DN93236_c2_g2_i1	GGGGGAGTTTCCGCGGTTTTGCCGGCGTAAGGATCTAGCTCCTCACAGAAATAAATCTCTGTGCGCCTAACCAGCTATCGCCGGCAAAATCGCTGCTTACATCAATAGGTTGCAAGGGTTTCTTGTCCTTTTCCATAGCATTGTTTTCATATTGTGTGGATGCCCTGAGGATCGCTCAGGTCACTTATTGCACCCACTTGGTCAAATTGTTCGGTTACCATGACAAACCATACACTTCTTCGAAGATTCTGGTAAGATCATTGTCCGCACGGACCAGGCCGAATAGTTCTTGTAATTCGGAATACGTTGGCAAATCACATTCATACCCGAGATCTTGCCATTTCTCGAGCATCTTTTGCCGCAGCTCTTCAAAGTCTGCGGGGTGATGATATAGCTCTC…	598		Reticulitermes flavipes iflavirus 2		BK063174		143	598		2152	1697	76	86.304
Picornavirales	SRR5341586	SRR5341586_TRINITY_DN93236_c2_g2_i2	GGCACTCTTACCATAACAGCTTAGAGTGTTGTTCCTAATACGAACAGGTTACGTTTCCCCCTTAGCAGTTTACAAACATTTAACATAAAAATCGTGTCCTAAACGCGCTTGGGTTTTCATATTGTGTGGATGCCCTGAGGAACGCTCAGGTTACATGTTGCACCCACTGGTCTAATTGGATCGGTTACCATGAAAGACCATAAACTTCTTCGAAGACTCTGGTCAATTCATTGTCCGCCCGGACCTGGCCGAACAGTTCTTGTAGTTCGGAATACGTTGGCAAATCACATTCATAGCCGAGTTCTTGCCATTTCTCAACCATTCTCGCCCGCAGCTGTTCAAAGTCTGCAGGGTGATGATATAGCTCTCTTACGGCCCCTTGACAATTTATAATTGAAG…	2264		Reticulitermes flavipes iflavirus 2		BK063174		1	2264		2264	1	100	100
Picornavirales	SRR5341586	SRR5341586_TRINITY_DN93236_c2_g2_i3	GGCACTCTTACCATAACAGCTTAGAGTGTTGTTCCTAATACGAACAGGTTACGTTTCCCCCTTAGCAGTTTACAAACATTTAACATAAAAATCGTGTCCTAAACGCGCTTGGGTTTTCATATTGTGTGGATGCCCTGAGGAACGCTCAGGTTACATGTTGCACCCACTGGTCTAATTGGATCGGTTACCATGAAAGACCATAAACTTCTTCGAAGACTCTGGTCAATTCATTGTCCGCCCGGACCTGGCCGAACAGTTCTTGTAGTTCGGAATACGTTGGCAAATCACATTCGTAGCCGAGTTCTTGCCATTTCTCGACCATTTTTGCCCGCAGCTCTTCAAAGTCTGCGGGGTGATGATATAGCTCTCTCACTGCCCCTTGTGAGTTTATTATAGAAG…	568		Reticulitermes flavipes iflavirus 2		BK063174		1	568		2264	1697	100	92.982
Picornavirales	SRR5341586	SRR5341586_TRINITY_DN93236_c2_g2_i4	GGCACTCTTACCATAACAGCTTAGAGTGTTGTTCCTAATACGAACAGGTTACGTTTCCCCCTTAGCAGTTTACAAACATTTAACATAAAAATCGTGTCCTAAACGCGCTTGGGTTTTCATATTGTGTGGATGCCCTGAGGAACGCTCAGGTTACATGTTGCACCCACTGGTCTAATTGGATCGGTTACCATGAAAGACCATAAACTTCTTCGAAGACTCTGGTCAATTCATTGTCCGCCCGGACCTGGCCGAACAGTTCTTGTAGTTCGGAATACGTTGGCAAATCACATTCATAGCCGAGTTCTTGCCATTTCTCAACCATTCTCGCCCGCAGCTGTTCAAAGTCTGCAGGGTGATGATATAGCTCTCTTACGGCCCCTTGACAATTTATAATTGAAG…	2264		Reticulitermes flavipes iflavirus 2		BK063174		1	2264		2264	1	100	98.322
Picornavirales	SRR5341586	SRR5341586_TRINITY_DN93236_c2_g2_i5	GAAGAGTGATCTTTAATATTTTCTTTATCAAAGTACGACTGCACATAAGGCATGCACACTGAAGGTGGTACATTCCTCATAATTTTAATCCATGCACAACGAATATACATACTATTAGTTAATGAATTAAATCCAGCTGTAAAACAGTTTCCTGAAGGGACACCTGCTATTGTATAAAATTCTGAATCCCCACACACATGTTGACAATATGTGAGTTGTTGTGCAATTACATCCCGAACTATTTTATCAATTCTATCATGCTCAGCGGTAGCATAAAATTCGGGAAACATTTTTCTATACCATGCTGTTATTATCCGCTGAACAGCATAGTGAACTTGTGTGATTATCCCAGGGCCAAATCCAGAATAATCTCCGGCGACGGCTGTATCGCCTTCTCTA…	652		Reticulitermes flavipes iflavirus 2		BK063174		22	647		1455	830	96	84.076
Picornavirales	SRR5341587	SRR5341587_TRINITY_DN83631_c5_g3_i2	GTAATATTTGAAATTCCAAATTGGATCCATAAGGGTCACGATGATATAGCTGCTTCGATTGTTAATTGTCAAGGGGCAGTAAGAGAGCTATATCATCACCCCGCAGACTTTGAAGCGCTGCGGCAAAAGATGGTCGAGAAGTGGCAAGAACTCGGCTATGAATGTGATTTGCCAACGTATTCCGAACTACAAGAACTGTTCGGCCAGGTCCGAGCGGACAACGAATTGACCCGAATCTTCGAAGAAGTGTACGGTCTTTCGTGGTAACCGACTCAATTGACCAGTGGGTGCAACATGTAACCTGAGCGATCCTCAGGGCATCCACACAAAATGAAAACCCATGCGCGTTTAGGACACGATTTTTATGTTAAATGTTTGTAAACTGCAAAGGGGGAAACG…	523		Reticulitermes flavipes iflavirus 2		BK063174		1	451		1814	2264	86	92.494
Picornavirales	SRR5341589	SRR5341589_TRINITY_DN117249_c0_g4_i2	TGGTCAGTGACTGGAGTTCAGACGTGTGCTCTTCCGATCTCTCGTTATGATGGTTTCAAAACGTGATTTGCCTGGAATTGAGATTCCAGTGTGCGAGATTTTTAATAATAAGTCTATACAGACACAATTTGCTACCGTGGGCCTTCAGTACACGGATAGTCGTAAAAATAAGGATGTGGTTCCATATGAGCACATTTCAGAAGTAACCTTTTTAAAAAGAAGTTGGGTTCCGAACCCAATGGTGCCTTCCACATACCTAGCCCCCTTGAATAAAGAAGTAATATTTGAAATTCCAAATTGGATCCATAAGGGTCATGATGATATAGCAGCTTCGATAATTAACTCACAAGGGGCTGTGAGAGAGCTG	367		Reticulitermes flavipes iflavirus 2		BK063174		40	366		1576	1902	89	95.107
Picornavirales	SRR5341589	SRR5341589_TRINITY_DN117249_c0_g9_i1	GCAAATTGTAGATATTTTAATAATAATGTACGACTTTGTGTTTATGGAGATGATCTCGCCATGATGGTATCTAAAAGAGATCTTCCTGGAGTAGAAATACCAGTTTGTGAAATTTTTAATAATAAAAGTATCCAGGAACAGTTTGCTACGGTAGGCCTTCAGTATACCGATAGTCGGAAAAATAAGGATGTTGTGCCATATGAACATATTAGTGAAATAACATTTTTGAAACGTAGTTGGGTTCCAAACCCAATGGCGCCAACAACATACCTTGCCCCATTAAATAAAGAAGTGATTTTTGAAATTCCAAATTGGATCCATAAGGGTCATGATGATATAGCAGCTTCAATAATTAACTCACAAGGGGCAGTGAGAGAATTATATCATCATCCCGCAGAT…	749		Reticulitermes flavipes iflavirus 2		BK063174		1	630		1523	2152	84	84.7
Picornavirales	SRR5341589	SRR5341589_TRINITY_DN117249_c0_g9_i2	GCAAATTGTAGATATTTTAATAATAATGTACGACTTTGTGTTTATGGAGATGATCTCGCCATGATGGTATCTAAAAGAGATCTTCCTGGAGTAGAAATACCAGTTTGTGAAATTTTTAATAATAAAAGTATCCAGGAACAGTTTGCTACGGTAGGCCTTCAGTATACCGATAGTCGGAAAAATAAGGATGTTGTGCCATATGAACATATTAGTGAAATAACATTTTTGAAACGTAGTTGGGTTCCAAACCCAATGGCGCCAACAACATACCTTGCCCCATTAAATAAAGAAGTGATTTTTGAAATTCCAAATTGGATCCATAAGGGTCATGATGATATAGCAGCTTCAATAATTAACTCACAAGGGGCAGTGAGAGAATTATATCATCATCCCGCAGAT…	781		Reticulitermes flavipes iflavirus 2		BK063174		1	630		1523	2152	81	84.7
Picornavirales	SRR5341589	SRR5341589_TRINITY_DN124369_c1_g2_i2	GCTCTTCCGATCTCTGAAGATGATCATATGGAAGTCAAAGTAGGAAACACAGAGTTGTCGTATGTGACTAAAATTGGTGTTCCGATGTTGATAAAATCCGAAATTCTTCAGTATCGTCGTTCAAAAGATGGGTATTGTGGATCTCTTACAATGACCCCAGAAGGTTACATATGTGGTATGCACGTAGCTGGTGAATTTGATAATAGTGGTGGCTTCGCAGAGCGCTTAACGCGCGAGGCTTTTGCACTTTTCTCAGAGGCTTTAGATTCAGCTGTTTCCCGAGATATGCCTTTGAGTATTGCTTCCCCCCAAATGTGTAAATTACAGTATGAAGGTGAGTTTGTTAGGGAAGGTATTTTAGTTCAACCTATATATCAAAGTTGTAAAACCAGTATAAAA…	1521		Reticulitermes flavipes iflavirus 2		BK063174		15	1520		1	1506	99	80.158
Picornavirales	SRR5341589	SRR5341589_TRINITY_DN124369_c1_g2_i3	GCTCTTCCGATCTCTGAAGATGATCATATGGAAGTCAAAGTAGGAAACACAGAGTTGTCGTATGTGACTAAAATTGGTGTTCCGATGTTGATAAAATCCGAAATTCTTCAGTATCGTCGTTCAAAAGATGGGTATTGTGGATCTCTTACAATGACCCCAGAAGGTTACATATGTGGTATGCACGTAGCTGGTGAATTTGATAATAGTGGTGGCTTCGCAGAGCGCTTAACGCGCGAGGCCTTTTCCCTATTTGCAGAGGCAATAGATTCAGCTGTTTCCAGAGACATGCCTTTGTCAGTAGCTTCTCCCCAAATGTGTAAACTTCAGTATGAGGGTGACTTCGTACGTGAAGGTCTTCTTACCCAACCTATTTATCAATCTTGTAAAACTAGTATTAAA…	561		Reticulitermes flavipes iflavirus 2		BK063174		15	561		1	547	98	89.781
Picornavirales	SRR5341589	SRR5341589_TRINITY_DN124369_c1_g2_i4	GCTCTTCCGATCTCTGAAGATGATCATATGGAAGTCAAAGTAGGAAACACAGAGTTGTCGTATGTGACTAAAATTGGTGTTCCGATGTTGATAAAATCCGAAATTCTTCAGTATCGTCGTTCAAAAGATGGGTATTGTGGATCTCTTACAATGACCCCAGAAGGTTACATATGTGGTATGCACGTAGCTGGTGAATTTGATAATAGTGGTGGCTTCGCAGAGCGCTTAACGCGCGAGGCTTTTGCACTTTTCTCAGAGGCTTTAGATTCAGCTGTTTCCCGAGATATGCCTTTGAGTATTGCTTCCCCCCAAATGTGTAAATTACAGTATGAAGGTGAGTTTGTTAGGGAAGGTATTTTAGTTCAACCTATATATCAAAGTTGTAAAACCAGTATAAAA…	1427		Reticulitermes flavipes iflavirus 2		BK063174		15	1427		1	1413	99	82.889
Picornavirales	SRR5341589	SRR5341589_TRINITY_DN124369_c1_g2_i5	GGATGAGCGTCTACCTGAACGGAAGCTTAAGCCTGGGGGTACTCGTCTAATAAACGGAGCACCGGTAGACCAAGTCCTTCTTGAAAGAATTTATTATGCCTTGTTTATGTGGTCATATCAGCTTGCTGGAGTAGAGGCTGAGTGCGGTGTAGGGCTTAACCCTCATGGTATGGATTGGACTAGGCTGCATAATTACCTCTTGGAGGTTAATAGAGAAGGCGATACAGCCGTCGCCGGAGATTATTCTGGATTTGGCCCTGGAATAATCACACAAGTTCACTATGCTGTTCAGCGGATAATAACAGCATGGTATAGAAAAATGTTTCCCGAATTTTATGCTGATGCTGAGCATGATAGAATTGATAAGGTAGTTCGGGATGTAATTGCACAACAACTCAC…	666		Reticulitermes flavipes iflavirus 2		BK063174		1	657		868	1524	99	84.091
Picornavirales	SRR5341589	SRR5341589_TRINITY_DN124369_c1_g2_i6	GGATGAGCGTCTACCTGAACGGAAGCTTAAGCCTGGGGGTACTCGTCTAATAAACGGAGCACCGGTAGACCAAGTCCTTCTTGAAAGAATTTATTATGCCTTGTTTATGTGGTCATATCAGCTTGCTGGAGTAGAGGCTGAGTGCGGTGTAGGGCTTAACCCTCATGGTATGGATTGGACTAGGCTGCATAATTACCTCTTGGAGGTTAATAGAGAAGGCGATACAGCCGTCGCCGGAGATTATTCTGGATTTGGCCCTGGAATAATCACACAAGTACATTATGCCGTTCAAAGAATAGTACAAGCATGGTATCGGCACAATTTTAAGGAGTATTACTCCAACCCGGAATTTGACCGAATTGATAAGGTGGTTCGGG	377		Reticulitermes flavipes iflavirus 2		BK063174		1	377		868	1244	100	92.573
Picornavirales	SRR5341589	SRR5341589_TRINITY_DN117249_c0_g1_i1	AAGGGTCATGATGATATAGCCGCTTCAATTATAAATTGTCAAGGGGCCGTAAGAGAGCTATATCATCACCCTGCAGACTTTGAACAGCTGCGGGCGAGAATGGTTGAGAAATGGCAAGAACTCGGCTATGAATGTGATTTGCCAACGTATTCCGAACTACAAGAACTGTTCGGCCAGGTCCGGGCGGACAATGAATTGACCAGAGTCTTCGAAGAAGTTTATGGTCTTTCATGGTAACCGACCCAATTAGACCAGTGGGTGCAACATGTAACCTGAGTGTTCCTCAGGGCATCCACACAATATGAAAACCCAAGCGCGTTTAGGACACGATTTTTATGTTAAATGTTTGTAAACTGCAAAGGGGGAAACGTAACCTGTTCGTATTAGGGAACAACTCTA	399		Reticulitermes flavipes iflavirus 2		BK063174		1	395		1844	2237	99	98.987
Picornavirales	SRR5341587	SRR5341587_TRINITY_DN88494_c0_g2_i1	GAGATACGGAACTGTGACTGGAGTTCAGACGTGTGCTCTTCCGATCTCTTGAACCTAAAGCTAGTACTAGCGCAGAACCTAACGGTCCAGATGATATTATTGTAGAAGGAACGACGTTATCTGATTGTATGGAACAAGTAGCTAAGCATGCAGAGAGACTATCAAAAGTATTAGATGAAGCTAAGCAACGTTTTGTTACACCTTTTGGAAATCATTATGATGTGCCAGATTTACCTGAATTTTCATGTAAAGATAATGTAACTGTAAGACCATGTAGAGGTGTATTTGAAGAAGTTGGAGTATGCCAACATCAATATTTTAGATTTACAAATTCATATTATTATAAGTTTTCTGAAGAAGTTAAAGAACAAATTAAACTTGTTTATAAACCTAAAGTTA…	1973		Reticulitermes flavipes iflavirus 1		BK063175		47	1973		6474	8400	98	100
Picornavirales	SRR5341587	SRR5341587_TRINITY_DN88494_c0_g2_i2	TATGTTTACATCTGGTAGTAGGTGGACTAATAATTATTTGTGTTTGTTTTACAATGAAACTACTGATTATTTTACACTTTTTATTAATCTTCTTCATAATAAAGTATACACTGTTCCTGATGATCAAACAGTAGCATTTTCTATAGGTACAGATCCAGTTGTTAATTATTATTTTAGAGTGCAATACTATTCAGATGCAACTACATTGAAGAACGTTACACATATTGTTAGATGTGAACAGTATGATTCTTATCCAGTGGTGTGTTGTTTTGCTGCATTAACAAATGCGCGTAATTATGCAGCTACTCCTACTCAACAAGCTTTGGAAACTAATGGGCTTAAAGAGATAGCTCAAGGACCATGGGCTCAATATACCACTGATGCTCCTACTGTTACTAA…	7063		Reticulitermes flavipes iflavirus 1		BK063175		1	7063		3228	10290	100	100
Picornavirales	SRR5341587	SRR5341587_TRINITY_DN88494_c0_g2_i3	TATGTTTACATCTGGTAGTAGGTGGACTAATAATTATTTGTGTTTGTTTTACAATGAAACTACTGATTATTTTACACTTTTTATTAATCTTCTTCATAATAAAGTATACACTGTTCCTGATGATCAAACAGTAGCATTTTCTATAGGTACAGATCCAGTTGTTAATTATTATTTTAGAGTGCAATACTATTCAGATGCAACTACATTGAAGAACGTTACACATATTGTTAGATGTGAACAGTATGATTCTTATCCAGTGGTGTGTTGTTTTGCTGCATTAACAAATGCGCGTAATTATGCAGCTACTCCTACTCAACAAGCTTTGGAAACTAATGGGCTTAAAGAGATAGCTCAAGGACCATGGGCTCAATATACCACTGATGCTCCTACTGTTACTAA…	6979		Reticulitermes flavipes iflavirus 1		BK063175		1	6937		3228	10164	99	100
Picornavirales	SRR5341587	SRR5341587_TRINITY_DN88494_c0_g2_i4	TATGTTTACATCTGGTAGTAGGTGGACTAATAATTATTTGTGTTTGTTTTACAATGAAACTACTGATTATTTTACACTTTTTATTAATCTTCTTCATAATAAAGTATACACTGTTCCTGATGATCAAACAGTAGCATTTTCTATAGGTACAGATCCAGTTGTTAATTATTATTTTAGAGTGCAATACTATTCAGATGCAACTACATTGAAGAACGTTACACATATTGTTAGATGTGAACAGTATGATTCTTATCCAGTGGTGTGTTGTTTTGCTGCATTAACAAATGCGCGTAATTATGCAGCTACTCCTACTCAACAAGCTTTGGAAACTAATGGGCTTAAAGAGATAGCTCAAGGACCATGGGCTCAATATACCACTGATGCTCCTACTGTTACTAA…	6939		Reticulitermes flavipes iflavirus 1		BK063175		1	6939		3228	10164	100	99.942
Picornavirales	SRR5341587	SRR5341587_TRINITY_DN88773_c1_g3_i2	GCGGGAACATTTGTTCCCGCACGCATTGTACGCATTTCATAAGTTTTGTTATATCGTTGGTTTCAGCTTTAAGAAATATTTGAGTCTTTGCAGCTATGTAACCGAACTAACTTGTGCTTACAGCAAGAGTGAATTTTGATTGAATGTGATGAATGAATTCAACTACGATTTTGCAATTTAAGTGATACTATATATCCAGGCTTATTGCACGTATTTCGAGTTATTTCTTCAAACTATATTTTCTTCCTGACCATGATATCTTAAATGGAAGTTATATTTGACCTCTTTAAGAAGATGGCTAAGAATTGTAGGAGTAGTGTAATGCGTTTAGAGGGAGGTAACAGAACCCTCTTGGCTCCGAAAATTTGTTCCCATTTACACTGAATGTCATTATGATGA…	3316		Reticulitermes flavipes iflavirus 1		BK063175		1	3316		1	3316	100	100
Picornavirales	SRR5341587	SRR5341587_TRINITY_DN88773_c1_g3_i1	AGACGTGTGCTCTTCCGATCAAACAACGATCTGCTCTCCCAGAATCTGGACAACTTTGGACTGACGAAGAATTGTTGTGTCGACCAAAGTTAGTTGTTCATGTCCCAAAGTTTCGTCAAGCTCGTCTTGGGGACATGCTTGATCGCCAAATTAAGAAACATCGTGTTGTTATAGGTGGTTTTGGATCTAAAATTTATGAGTATAGACCACCTAGTTGTTTAGCAGTTTTAGCCGAGGCTTTGGTATTTGCAAAAGCTAAACAATTAGAGAAGAGGAGTCCAGGTTTTCTAGAATTTCTTCAAGAGCAACAACTTGATGCAGAACCTAATATGGAAACTCCTCATGGAGAAGGATCGGGATTTAATGTTAGTAAGATGGGTAATGTTGTTTTGCAGAGAT…	410		Reticulitermes flavipes iflavirus 1		BK063175		17	396		1299	1678	93	100
Picornavirales	SRR5341593	SRR5341593_TRINITY_DN72204_c0_g1_i1	GACCACCGAGATCTACACTCTTTCCCTACACGACGCTCTTCCGATCTCCCACCTGGAAATAGGTTACGTTTCCCTATAATCCAAAATCTTTACCTTTACATGCAAGTCGTCAACTCAATAACTATTTTACACAAAAGAACAACCGTGCTCTCATCTATCATTTGAGCACATATGCATAATATTAAATATATAATGCACACTCTCACAAAACTTCCGTCCACTAAAAATAACATATAACTTTATCAAACTCAAAAACATCTCGATCTAACTCATCCCAAGTTGGTAAACTTATACGTTCATTATGTTCATTAGCAAATTTCATACACGCGTCTCTAATTCTGTTAAAGTATGCCTCCCCGTGACCATAACTTAATCTCACCGCTTGTTTAAAATTTTCCA…	8186		Reticulitermes flavipes iflavirus 1		BK063175		48	8186		10109	1971	99	100
Picornavirales	SRR5341593	SRR5341593_TRINITY_DN72204_c0_g1_i2	GACCACCGAGATCTACACTCTTTCCCTACACGACGCTCTTCCGATCTTATTAGGCTCCGCACTAAATGATGAAGCCACTTGCGTAAAAGGCACTTTTGTTAACAAATCAGCTGAAATATTAACCCATACTCGATTAGTAACAGTAGGAGCATCAGTGGTATATTGAGCCCATGGTCCTTGAGCTATCTCTTTAAGCCCATTAGTTTCCAAAGCTTGTTGAGTAGGAGTAGCTGCATAATTACGCGCATTTGTTAATGCAGCAAAACAACACACCACTGGATAAGAATCATACTGTTCACATCTAACAATATGTGTAACGTTCTTCAATGTAGTTGCATCTGAATAGTATTGCACTCTAAAATAATAATTAACAACTGGATCTGTACCTATAGAAAATGC…	1789		Reticulitermes flavipes iflavirus 1		BK063175		48	1789		3712	1971	97	100
Picornavirales	SRR5341593	SRR5341593_TRINITY_DN72204_c0_g1_i3	GACCACCGAGATCTACACTCTTTCCCTACACGACGCTCTTCCGATCTTGCAACGTTACCTGAATGCATACCTCCAAGTGGACGCATTACATATCTCCCGACTACTAACAGCGAGTTTAAACACTCAAATTTCATTGATTCCAAACTAGTGGTTAAACCTTCTGGGTCAGAGCCTCTATAATTCCACTTATACCATTCTATCATGCTATCCCAAGCATAATGTAAAATTTCTAAACTCATACGAGGTCCATATGATGAATAATCTCCAGCTAAAATACAAGGTGAAAACGACACTAATGTACCTGCTAAATTAGACCATTCTGAACTATTCACATTAATTCCAATTGTGTTTTCACAAAAAATTCGACAATCCATATATGATGCATTAAAATCCAAACAA…	7422		Reticulitermes flavipes iflavirus 1		BK063175		47	7422		9346	1971	99	100
Picornavirales	SRR5341593	SRR5341593_TRINITY_DN72204_c0_g1_i4	GACCACCGAGATCTACACTCTTTCCCTACACGACGCTCTTCCGATCTCGGGAATACAAACTTTCTCTTTAGCTATTCTAGCATCCTTTAAACAAGCCGTGTAATATGTCGGTGGTATAACCCCGTTTCGTCGCATAACATCTTTATCTTTAATAGTAGCTAACAAAACAGGATCAATTTCTTTACACTTTGGAACTCCTTTCTCCTCAACCATAGTAAACATCCATCGCTTATCTGAAGCGTTTTTCGGTCTATCCAAAATCCAAGGATAACCTTCTGAAGTTTTGAGTTCCAAAGGTTCAAACCCTCTTAAACCAGGAAAACCTTCTATAGCTTGTTTAATAGACAATATTCCAACTTCAGCTCTAACAGGCTTACACTTGGAAATTAACATCTGATC…	7012		Reticulitermes flavipes iflavirus 1		BK063175		48	7012		8935	1971	99	100
Picornavirales	SRR5341593	SRR5341593_TRINITY_DN72204_c0_g1_i5	TTTTTTTTGAAGAAATAGAATGAAAAATTGAAAGAAAAGAATTCGGGATGGCACTACTACCCCATTGATGGGAGGTATGTCATAACAACTATACCTTTACCCCACCTGGAAATAGGTTACGTTTCCCTATAATCCAAAATCTTTACCTTTACATGCAAGTCGTCAACTCAATAACTATTTTACACAAAAGAACAACCGTGCTCTCATCTATCATTTGAGCACATATGCATAATATTAAATATATAATGCACACTCTCACAAAACTTCCGTCCACTAAAAATAACATATAACTTTATCAAACTCAAAAACATCTCGATCTAACTCATCCCAAGTTGGTAAACTTATACGTTCATTATGTTCATTAGCAAATTTCATACACGCGTCTCTAATTCTGTTAAA…	8239		Reticulitermes flavipes iflavirus 1		BK063175		1	8239		10209	1971	100	100
Picornavirales	SRR5341593	SRR5341593_TRINITY_DN72204_c0_g2_i1	CGAGATCGGGACGGGTGACTGGAGTTCAGACGTGTGCTCTTCCGATCTAATTTCTTCAAGAGCAACAACTTGATGCAGAACCTAATATGGAAACTCCTCATGGAGAAGGATCGGGATTTAATGTTAGTAAGATGGGTAATGTTGTTTTGCAGACACCTGTAGAAGAATCTAAATCATTAGCTGGATTGCCTAAGACTATAGGATTTTTACCAGAAGCTTCTGCTACAGAAACTCAGACATTAGAGCAAATTACGTCTCGTTGGTTGAAACTTAATAGTCAAACTACTTGGAGTACTAGTGATACATTTGATAAAGAGTTGTTAAGGTTGAAATTACCATATGATATATTACAGCAAAATCAAACTAGTCCAAATGTATTACCTTTTTTAATACATAAAT…	461		Reticulitermes flavipes iflavirus 1		BK063175		49	461		1574	1986	90	100
Picornavirales	SRR5341593	SRR5341593_TRINITY_DN72204_c0_g2_i2	GGAACATTTGTTCCCGCACGCATTGTACGCATTTCATAAGTTTTGTTATATCGTTGGTTTCAGCTTTAAGAAATATTTGAGTCTTTGCAGCTATGTAACCGAACTAACTTGTGCTTACAGCAAGAGTGAATTTTGATTGAATGTGATGAATGAATTCAACTACGATTTTGCAATTTAAGTGATACTATATATCCAGGCTTATTGCACGTATTTCGAGTTATTTCTTCAAACTATATTTTCTTCCTGACCATGATATCTTAAATGGAAGTTATATTTGACCTCTTTAAGAAGATGGCTAAGAATTGTAGGAGTAGTGTAATGCGTTTAGAGGGAGGTAACAGAACCCTCTTGGCTCCGAAAATTTGTTCCCATTTACACTGAATGTCATTATGATGAAAA…	1983		Reticulitermes flavipes iflavirus 1		BK063175		1	1983		4	1986	100	99.95
Picornavirales	SRR5341587	SRR5341587_TRINITY_DN88094_c0_g2_i1	GTGGAGGGCACCTCTTGGCTAGATCTACCAAAGACATGGTGGGAAAAAGTCAATGTTGGAGATGTTCTTTATCTTTGCCAGTTGTGGATATTGTATTGTCATACCACAAGCCGTGTTGTGAAGAGTGTTTTGGTGTTGTTGGCCCTACGTCATCTGGGCATATTGCCAAAAGTGATTGAGTGTGCAAAGTGGTTGTGGACACAAGTGAAGGAGTTTATTGAACATACAGATGACTCCGGTGAAGCAAGTCAAGCGCAAGATTGGTTTGAATACCTTTCAGAAGCATTTGAGAATTTTAATGTAAAGAAAGCCGCATGGCTTAGTGGACTTCTCATTTGTTTGCTGTGTGGTGTTAGATGCCAATGGGGAACCCTGTACACCTTGGGTAAGCGTATAATG…	5612		Reticulitermes flavipes polycipivirus		BK063176		1	5612		1	5612	100	100
Picornavirales	SRR5341587	SRR5341587_TRINITY_DN88094_c0_g2_i2	CGTGTGCTCTTCCGATCTGGCAAATTTTAATTGTTATATGTCGTGTGTGTCTGTGTATTTTTATGGAGATGATGTTGTGTGTAGTGTGAGTGCTAGAGTTGCAGATTGGTTTAATGCCACAACTGTTGCGGATATGTATTCCAGTCATGGATGGCCTACAACCAGTGCCGCCAAGGATGGATGCATCAAGCCGTTTCAAGGTATAGCTGATGTGCAATTTTTGAAAAGAAAGTTTGTACTCGATGAAGAGTATGGACTTATGTGTGTACATGGACAAATTGATGAAAGTGTGATTTGTGATTTGTTTGTGTGGATGAGAGTGAGTTCTCGCACAGTGTGTGATGAACAGCTTATGGAAAATATTAACAATGCTTTCCAGTTTGCTTTTGCCTACGGTAG…	888		Reticulitermes flavipes polycipivirus		BK063176		15	888		4739	5612	98	99.886
Picornavirales	SRR5341589	SRR5341589_TRINITY_DN167223_c0_g1_i1	ATCATAGCCTTACATTCCTGTATCATTTCCTGGGTAACTCCTTGTGCATAAGAAAATGGTCGTTTGTTCAGGCTCTGTAGCCCAATTATACACTTACTTCCTTCCAGGTCCTGTGCTGTTAAAATAGGACCTCCCGAGGATCCAGCAATAGCACAATGACTCATCGAAATGACCCAATTGTACGTACCGCTTTCACCATCCATGTTTTCCCACTGAAAATGAGTTTGAATCTGTTTAGGCTCACGTGCCACCACAGATGCATGCCCAGTGTCAGCAAAATAACAATGTGCAACCGTATCATCCCTAATAGTCGGGATATCACATTCCTTCACAAACCAAGCATCAATG	348		Reticulitermes flavipes polycipivirus		BK063176		1	347		3575	3229	99	97.983
Picornavirales	SRR16957440	SRR16957440_k119_48567	GTGCAAAGGGTGACTGCGGCGCACCCTACATTCTTGCCGATAACAAGTTTCCTAGGAAAATTGTTGGAGTCCATTTCGGAGGAGATGCGGGCCGAGGCTCATTCTCCTACGTAACGCAAGAAGATCTCCGACCTTACCTGGAAGGAGAGATTCATGCTCCCCAGTCAGCCCTCACAACCTTGGAGGCTGGCATGGAGAAGGACTTTCCATTCAATGATGCCTTCGAACTCGTTGGCAAAATACCAAAGGCGGAGTACCAACCAAGAGATACGGACAAAGAGCTTAGTCCGATCGCGAACATGGTCGTCACAACGGGAGTTAGACCATCTTGGAAGGAAGAACCACTGAGCCCAGACGGGCCCATGATCAAAGGCATTCGGAAGTATGTTGGCCACAATC…	410		Blattella germanica picorna-like virus		BK063177		174	410		1	237	58	83.193
Picornavirales	SRR16957441	SRR16957441_k119_12091	AGCAGTGCAAAGGGTGACTGCGGCGCACCCTACATTCTTGCCGATAACAAGTTTCCTAGGAAAATTGTTGGAGTCCATTTCGGAGGAGATGCGGGCCGAGGCTCATTCTCCTACGTAACGCAAGAAGATCTCCGACCTTACCTGGAAGGAGAGATTCATGCTCCCCAGTCAGCCCTCACAACCTTGGAGGCTGGCATGGAGAAGGACTTTCCATTCAATGATGCCTTCGAACTCGTTGGCAAAATACCAAAGGCGGAGTACCAACCAAGAGATACGGACAAAGAGCTTAGTCCGATCGCGAACATGGTCGTCACAACGGGAGTTAGACCATCTTGGAAGGAAGAACCACTGAGCCCAGACGGGCCCATGATCAAAGGCATTCGGAAGTATGTTGGCCAC…	588		Blattella germanica picorna-like virus		BK063177		178	584		1	407	69	89.461
Picornavirales	SRR16957442	SRR16957442_k119_44440	TGAAGCGCAAAGCCAGCGCTGGATATCCCTACAAAAACGAAAAAGGAGCAGTGGGCAAAAACCTCTGGCTTGGTTCAGGGGAAAAATGGGACTTCACTACCGATGGAGCCCAGCGGTTGCGAGCAGATGTCAAGAACATCATCCACCGTGCCCAAAAATACGGAGAAATCCCAGAGATTCTTTTCATCGACACACTGAAGGATGAGTGTCGTCCCTTTGAGAAGGTCCTGGCGAAGAAGACCCGCGTGTTTAGCGCGGCCCCCCTACACTTCTCAGTCGTGGTACGCATGTACTTCGCTGGCTGGTGTGCCCACAAGAAG	320		Blattella germanica picorna-like virus		BK063177		1	320		374	693	100	96.25
Picornavirales	SRR16957442	SRR16957442_k119_4877	CCCTGTTCCTCTTTCAACTCGCTCGTGTAGACCATTCCCAGCTCTGCAATGGCCCGACCGAAAGTGGCCGGGGTAAACAGTTTCTGCCAGCTTGTGCTGACAGCAAGGATATGATCATCGCCATAATTCACTAGGCGGCAGTGTTGGTTGAAGTAGTGGCAGGAGCCCACGAGAGTTCCCACGACGTATCTGACTAGGAGTGAAACGTAATCCGAGTTCACATCCACAGTAAGAGCATTTCCGCTCGGCTGTCCGTGCGCCAGTTGGTAAACGTAGTCATGCAGGATGTGCTTTGAATGGATCATTGCTTCCCACAGTACTCTGCGCACTCTTCGGTCGTCCTCAGATCCCTGGTAAAAGTCCTCGATCACGTCTAGGACTGCCCAGTGGACGTCGTGG…	469		Blattella germanica picorna-like virus		BK063177		4	469		1241	776	99	95.279
Picornavirales	SRR5656369	SRR5656369_TRINITY_DN7119_c0_g1_i1	GACTTGAGTGTAGACGTGGGCTCTTCCTATCTGGCTTGGCTGGCCGTGCGCTAGCTGGTAAACGTAGTCATGCAGGATATGCTTTGAATGGATCATTGCTTCCCACAGTACTCTGCGCACTTTTCGGTCGTTCTCCGATCCCTGGTAAAAGTCCTCGATCACGTCTAGAACTGCCCAGTGGATGTCGTGAACCAGTGTCCCGTCAAAGTTGCCGAAATCTCCGGCAATCAGGCTCTTCTCTCCGAACTTCAAAAGGTGTCGGGCGAGTCGACTCCAGTGTTTCTTCACGCCGCCAGACTTGGCGTCGATTCCAACACAGGACTCGGCATCAATGAAGTTTCTCTTCTTGTGGGCACACCAGCCAGCGAAGTACATGCGTACTACGACTGAGAAGTGAAT…	1078		Blattella germanica picorna-like virus		BK063177		34	978		1002	58	88	96.617
Picornavirales	SRR5656369	SRR5656369_TRINITY_DN7119_c0_g2_i1	AACGAAATGTACGAGGAGAACTGGGGGAAGGAATGATGCATTCAAAGCCTATCCTGCATGACTACGTTTGTCAGCTAGCGGACGGTCAACCGAGCGGAAACGCTCTTACCGTGGATGTGAATTCGGATTACGTTTCACTCCTAGTCAGATACGTCGTGGGAACCCTCGTGGGCTCCTGCCACTACTTCAATCAACACTGCCGCCTAGTGAATTATGGCGATGATCATATCCTTGCTGTCAGCACAAGCTGGCAGAAACTGTTTACCCCGGCCACCTTCGGTCGGGCCATTGCAGAGCTGGGAATGATCTACACAAGCGAGTCGAAG	326		Blattella germanica picorna-like virus		BK063177		3	325		910	1232	99	95.356
Picornavirales	SRR5656369	SRR5656369_TRINITY_DN8525_c0_g1_i1	GTGCCCTAGAGCCCAGATGTGGATGGCCCCATTGGCCATGTCATCAATCCTCGAAATGACAAATTGGGTTACCAAGTCGGCAAGCCCAACTGAGGCAGTCCTTAGGAACTGCGAAGATGCGATCATTGAACTGTATTTTCATGATCAACCAACATGCGAACAGTGGACGCGAAAGATTCGCGAGGTCGTACGCACGGAGCTCGACTATGATCTCCCAGCTATACCTTGGAAGACAGCAAGATCGATGATCTCTTCGGGAACCCTTTCACAGGCCTACCCGATCGAAATGTCGCATTGTTAAACATTATAGGGCCCTGAACCGTCACAGTGACAAACCCAGGTGTCCCAAAGCTAATAATAACCATAACCATAACCATAATCACTATCAGCATATATACT…	3616		Blattella germanica picorna-like virus		BK063177		1	473		1299	1771	13	95.983
Picornavirales	SRR5656370	SRR5656370_TRINITY_DN14756_c0_g1_i1	ACAACCCAGGAGGCTTGAATGAAGAGAGAATGGTGCTTCAATGATGCGATCGAAAGTGTCAGCAAAATAGCAGAGGCGGAGTGCCTACAAGGAGATACTGACAAAAAACTTAGTCCGATCGCGAACATGGTCGTCAAAACGAGAGATAGACCATCTTGGAAGGAAGAACCACTGTACCCTGACGGACACATGATCAAGAGCATTCGGAAGTATGTTGGCCACGATCAAACGATCAACCAGCGAATTCTCGATGAGACAGTTCACTCCTACAAACAAGTAATTGGCCAGTTGCCAATTCTCGCCTCAGATCGACGACTGCTCACTTTTGAAGAGGCGTGTGCTGGAATCCCTGGGGATGACGCATACGTCGGATTGAAGCGCAAAGCCAGCGCTGGATAT…	1793		Blattella germanica picorna-like virus		BK063177		1	1793		1	1793	100	100
Picornavirales	SRR5656371	SRR5656371_TRINITY_DN25720_c0_g1_i1	GTAGTCATGCAGGATATGCTTTGAATGGATCATTGCTTCCCACAGTACTCTGCGCACTTTTCGGTCGTTCTCCGATCCCTGGTAAAAGTCCTCGATCACGTCTAGAACTGCCCAGTGGATGTCGTGAACCAGTGTCCCGTCAAAGTTGCCGAAATCTCCGGCAATCAGGCTCTTCTCTCCGAACTTCAAAAGGTGTCGGGCGAGTCGACTCCAGTGTTTCTTCACGCCGCCAGACTTGGCGTCGATTCCAACACAGGACTCGGCATCAATGAAGTTTCTCTTCTTGTGGGCACACCAGCCAGCGAAGTACATGCGTACTACGACTGAGAAGTGAATGGGTGCCGCGAGATCGGAAGAGCACACGGCTGAACTCCAGTCACGCCAATATCTCGTATGCCG…	439		Blattella germanica picorna-like virus		BK063177		1	346		972	627	79	99.711
Picornavirales	SRR5656371	SRR5656371_TRINITY_DN17257_c0_g2_i1	GATGTGATAGTGCTAGAGGTGAGGTTTTTTTTTTTAAAGCAGATGACGGCATACGAGATATTGGCGTGACTGGAGTTCAGACGTGTGCTCTTCCGATCTCCCAGCTATACCTTGGAAGACAGCAAGATCGATGATCTCTTCGGGAACCCTTTCACAGGCCTACCCGATCGAAATGTCGCATTGTTAAACATTATAGGGCCCTGAACCGTCACAGTGACAAACCCAGGTGTCCCAAAGCTAATAATAACCATAACCATAACCATAATCACTATCAGCATATATACTTCAATATTATTTATTCACATCACCCATCATCCCCTACTACATCATGGCCTCAACAGAAGCAAATAATATAACATCAGGAACGAAGAATGTGACCGATCCCAACCATAGCCAATC…	578		Blattella germanica picorna-like virus		BK063177		95	359		1507	1771	46	93.585
Picornavirales	SRR11148032	SRR11148032_k99_22454	AAATTTTTCGTTAAGTGTTCCTTCTCCTTCTCCTTTTGTTTTACCTTGGTATAAGCTTATTCGCCCCTCCGGAGATAAACATGTGGCGCACGTATTGTATTCGTGGAGTCAAATGTTTACTTCCGGGAGTCGTTGGACACCGATGACAGGAGGTGGAGAGGCATTGTGTTTATTTTACAATCAGACCACGGATTATTTTACTCAATTTAGTAATTTCCAGTTTGGTAAAGTATATGCAGTGCCTCAATCTACCGTCCCTTACGCGGGAACGGGTGGAGACGCTCAGTATTTTAAGCTGCCTTATTATAAAACGTCGACAGAACAGGCAGAAGTGAAATATATTTGTAGGCTTTATCAATATCCGAATTGGCCTG	374		Eublaberus distanti iflavirus		BK063186		3	374		1579	1950	99	95.968
Picornavirales	SRR11148032	SRR11148032_k99_7392	TGTGAATTCTTTGCAATTTTTAATTCTTGATTTTGAATAACGCCTGGTAAAATACTCACTTGGATAGCTCCCGTATGAAACATTGTATTTACAAATTCAAATTTTATTTCAATATCCCCACTCCAATAACCAAACGCACTCGAAAGACATGATAATATAGGCAAATGATAAAATGTTTGGCTATCTACAACGCTATTCTCATACACTTTCAAATCAAAAACAGGCTCGACCGCCATTGAAAACAACAATTTTTTTGCAACATCACCACTCGACCATTCAAACTTTTTCAATAACGACCAAGTCCGTATCTGATTTTTAAACTCACACATATTACTCATTCCAAAATCGGGTGTTTGCGCAACCGGTGTTATGCGCATAGCTTGCAAACGTTCAACACTA…	956		Eublaberus distanti iflavirus		BK063186		1	956		1369	414	100	98.64
Picornavirales	SRR6893373	SRR6893373_TRINITY_DN17869_c10_g3_i1	GGGACATCTGGGACTTCACAAACTCATCCAATTTCCCCGAGAGTCTTTTTCTCTCTTAAATGTTTTTTTTTTTTTTTTTTTTTTTTAAACTAAAACTAAAATTATTAAAATATTTAAAATAATTTCAATCATATTTACACACAATTCCAAATATGTGTTAAAACTAGGGGATCTTATATTAAAAGCTTGCCCAACCAAATGTCTTTTAACACAATAGGTTCTTGTGTGCAAATAGTTTTCCTAAAATCAATTCACTTTTCTAAAATTTAAAATACTCATCTTTTCCTCCCACACTTGATAATCCAAAACATCCCATGTTGGAAATGATGAAAAAATATTTAATTTACACAATTCTTGAATTAATAAATTTCTCAATTGATCAAAATATTCCCTACCTCT…	8588		Panchlora nivea iflavirus		BK063178		1	8588		8588	1	100	100
Picornavirales	SRX481879	SRX481879_TRINITY_DN35559_c5_g11_i1	GTGCGAGTATCGAAGATTGCTTCCAATGGGTTTGGGAGAGTCGTGTGTCTCTAGAAGACAGAACTTTGGAAAATTGTGACCAAGCTGTGCGTTTAGCTTATGGTCGCGGAGAAGATTATTCCAATAAGCTCCGTATTCTATTGACAAAGGCTCTTAGAGAAAAAGGCATTTGTGCTTCGTTCCCCACTTGGAAAACTTTAGATTACCAAGTTTGGGAGGAGAAATTGAGTATTTTGAATTTTACCGCTAAACATTAGCCTTGTTTGTGGTATGAACGTAGTGTAAGTGAGAAAACTCCAGGTAGTCAGGGACCTACCCTGTACCACGCCATTTGGGTGGGCTAGCCTTTAGTATAGGATCCCCTAGGTGGGCAGGTATTTCGGAACTGTCTAGTTGGAT…	554		Eupolyphaga sinensis iflavirus		BK063179		1	429		4188	4616	77	100
Picornavirales	SRX481879	SRX481879_TRINITY_DN35559_c5_g11_i2	GTGCGAGTATCGAAGATTGCTTCCAATGGGTTTGGGAGAGTCGTGTGTCTCTAGAAGACAGAACTTTGGAAAATTGTGACCAAGCTGTGCGTTTAGCTTATGGTCGCGGAGAAGATTATTCCAATAAGCTCCGTATTCTATTGACAAAGGCTCTTAGAGAAAAAGGCATTTGTGCTTCGTTCCCCACTTGGAAAACTTTAGATTACCAAGTTTGGGAGGAGAAATTGAGTATTTTGAATTTTACCGCTAAACATTAGCCTTGTTTGTGGTATGAACGTAGTGTAAGTGAGAAAACTCCAGGTAGTCAGGGACCTACCCTGTACCACGCCATTTGGGTGGGCTAGCCTTTAGTATAGGATCCCCTAGGTGGGCAGGTATTTCGGAACTGTCTAGTTGGAT…	562		Eupolyphaga sinensis iflavirus		BK063179		1	562		4188	4749	100	100
Picornavirales	SRX481879	SRX481879_TRINITY_DN35559_c5_g12_i1	ACAGGATGTTTAAAAGATTCTCGTATACCAAAGGAGAAAATTCAAAAACCAGGTGCAACACGACTTTTTGAAATGTCCTCTGTTGACCTGACTATGGCGCAGAGAAGTTATCATTTAGATTTCTACGCTAGTTTTATGGCTAATCGCCGTAAGTGTGAAAACACTATCGGCATTAATATAAATGGTCCAGAATGGTCTCTTTTGGCTGCTGACCTTCTGGAAATGAGTAATCACATTTTGGCTGGTGATTACTCAAAATATGGACCACGGTTAAATCAAACTATTTTGTTTAAAGCTCTTGATATAATTCGCTGTTGGTCAGAGAAAAATTGGACAGATTTCTCTGAAACTGATGGCATTTCCTTTCAATCGCTTGCGGAGGAAATTGTGCATGGCTTT…	583		Eupolyphaga sinensis iflavirus		BK063179		1	583		3383	3965	100	100
Picornavirales	SRX481879	SRX481879_TRINITY_DN35559_c5_g13_i1	AGGCAAATCAAAATTTTTTACTCGTTTTATTAGAACGCGAGCTAAAAAGATGGGGATACATCCATTTGTTTTTGAGATTTCAGCCGGTTGTCAATATTATGAACTGTTGAATCATCAGCAGGTCATATTATTTGACGACTTTTTGAATGTAAAGGGAGGTCAGTATGAAGCTGACTCTCTTTCTCAATTCCAAAAACTAGTGGGCGATACTCCTATCTCTTTACCTCGAGCTGATTGTGAGGAAAAGAAGCGGTGTGATAATCCATTTATCCTCGGCGTCACTTCAAATCAAGCTGGCTTTAATGATGTAAATTGCATTCGTGATAAAGACGCTTATATGCGTCGAGTGCATCTTTGGGTCGAGTTTGAAGCTACAGATCCGAAGTACAATGCCAGTAA…	1266		Eupolyphaga sinensis iflavirus		BK063179		1	1266		1	1266	100	100
Picornavirales	SRX481879	SRX481879_TRINITY_DN35559_c5_g4_i1	TACGAGAATCTTTTAAACATCCTGTATACCAACTAGCAGGAATTTTGCCTTGAGCTCTTAATAATTCTTTGAGAGCCAAGGTGGCTTTAAGCTCGGGGTTGATGCCCAAGAGTTCAGTTTTCTCTTCGTTAAATTGAAAAAGCCAACTCTTATTTTTGGCTCCCTCGGGTCGCAATTTTACCCAGGGGTATCCTTCGGATGTATGCATGTCCATTTTCTCCATAAAAGGAGCATCACACCCAAGCACCGACTCTGCCTGTGACAATTTCCCACAAGCGTTACGCACCGGCTTGCAATTTGATAAAATCAAATTCTTATAGTCCTCTACGGCTTCGTCAACCGCCCACTGAGGGAACTCTTTAACAGGTGTCAAACGATGTTTGACACCCTCCAGCAAAG…	2166		Eupolyphaga sinensis iflavirus		BK063179		1	2166		3407	1242	100	100
Picornavirales	SRX481879	SRX481879_TRINITY_DN22285_c0_g1_i1	GGATGAATGAATGCGTCACTTGTGTGAATGTGTGAATTTGTGTTAAAAAAAAAAAATAATAAGGCGGCATGAGAATGTACTTCGAAAATTATAAAATTTTATTCTCAAATAAAGAAAAAGAACCCAATCTTTTTAAAAAAAGATTACCTTACGATTTGATTAAAAAATCCAAAAAAAGCTTGTGGCAAAAAGTAACAAAAAAGCGGCGCCAACAACTTAAACTTAGCAATAGTTTAGAGATTAATAAACATTTATTTTTAAACCAACAATTACCTTTAGCAGAATCTCAACTAAAGGATAATTTGTTAGCTTTTCTCCCTGAATACCATGCAGAAAATGTTATTCATAAACTCTACGAACGTTTTATACAAAACAATAAAATTAATGAACATGCTTATT…	588		Eupolyphaga sinensis iflavirus		BK063179		1	56		4583	4638	10	100
Picornavirales	SRX481879	SRX481879_TRINITY_DN27200_c0_g1_i1	GTCTGAGGCCTGCATTGGCAAATATTCTGTCTGTTAGTTTCAATCCTTTTGATTTAGGGATATTGGAAAGGTCCAAGAATGTTATTTCCATTCCAAATTGTTGTTTGGTGTCAAAGTCACTGCATTCTGCGGAAGTAGCTGATGTCCCAGCTACCTCACATCTACAGAAAGAAGGACAGTCATCGTGTGGGTTGTATTCTTCACTCACAACAGATGACACTGCCAGTAGTGTGACAATGTTGTAGAGAAGAAGGCGCCTCATTGCAGCTGTTTCTTCTCAGGGTTACAATCACAGACTGAAGAGGCCTTCTCACGTTAGTCAGATGGATTGCTTTCGGAGAGTCTTCGGATCAAACCTTGGCAATCAAAAATTAAGTAATTTTACTGCTAATCTTGATG…	551		Eupolyphaga sinensis iflavirus		BK063179		503	551		4316	4268	9	100
Picornavirales	SRX481879	SRX481879_TRINITY_DN31957_c6_g1_i2	AATTAAAATAATTAGATAAGCAGTGGCGTGAGGTTTGGGTAGAGGTTTGCGGTTAGAAATTTGTAGATATATTATGTTAATCAAGGTGATATTTGTTCTGATTTTTAGTCATGTTTGCTACAGCGGTATGGAAGAAGAAGAAGGAGTGAAATATGCAAATAGGTGTGAAGTATGCAAAATACTAGCAACAGAACTAGAATCCAGACTTGATGAAACGGGAAAAACACATGAAGTTTTGGAACTTGGCTATGCTGTGGATGACGTGAAACCCAAACGAAGAACAAAATATCAGAAGTCAGAGCTGCGACTGCTGGAGTCACTGGAAGGTGTATGTGAGCGTGTGCTCCAGTACAACATCCACAAGGAGCGCAAGGATAGTACCAGGTTCGACAAGGGCAT…	1276		Eupolyphaga sinensis iflavirus		BK063179		1230	1276		771	725	4	100
Picornavirales	SRX481879	SRX481879_TRINITY_DN44786_c0_g1_i1	CTGTGCCCCTGTCTGGGTTTTAATGTAATAATTTTGTTCCTGATGGCTTCTATTATTTGATTATGTTTGGACTTGTTTTTCAATAAATAAACGGTTATCTTGCTGTCTGTATAAACTACCGCACGTCTTTCTGGGTGTTGTACATTCTGCAGCTCTTCTATTTTCTCTAAGACCTTCAAAATTGCAATTTGCTCAACTTGGTTATTGGAACATTTACCATGTTTTAATCTAAACTTCAATTGATGAACCATATTTCCGTTTACAAAAAATAATATAATTCCTGCCCCGTTTGGTTTCCAATTTCCCATCGGCAATTTTCCGG	322		Eupolyphaga sinensis iflavirus		BK063179		283	322		2212	2173	12	100
Picornavirales	SRR528715	SRR528715_TRINITY_DN47600_c2_g1_i1	GCGCGTGATGCGGACTATGAAGTATGAGTGCCTTCATAGCCTTCTGATAGTGGGCAGTTATGTCATGAGAGCTATCGCGGGTATGCACTCTGGAAATGTAGCAACTGTTATACTTAATTCCTTATGTAACAGTCTTTTGGTGCGTATAGCCTATTTGGAAATTATGGCTAATACATCTAATAACACCTTAGCTGCATTTAACCGACTGGTAAAACTATATGCCAATGGAGATGATATTATTATGGCCGTTAAGCCTGAAATAATAAAGACATTTAACAACGTGTCATTATCTGAATATTTTGGTAAGTATGGTCTTAAGTACACCAATTCGAAAAAGGATTGCGAGGTCGTCCCTTATGAGACGATTTTCGAGGTCTCTTTCTTGAAGTGTATGTTCAC…	730		Odontotermes formosanus iflavirus		BK063180		1	721		3053	3773	99	87.431
Picornavirales	SRR528715	SRR528715_TRINITY_DN49047_c1_g1_i2	TGCTGGTCTTATCCAAAGGCGCCAGCCATTGACCTTCTCTGTGAGGGTGTGGAGTAAACATACATTTAAGAAAAGATACCTCAAAAATAGTTTCATACGGAACTATGAGGCAGTCTTTCTTAGAATTTGTGTACTTAAGACCATATTTACCAAAAAACTCAGATAATGAGACGTTATTAAACGTAGAAATAATCTCGGGCTTAACAGCCATTATTATATCATCTCCATTGGCAAATAACTTAACCAGTCGGTTGAATGCTGCTAAAGAATTTTGAGGTTGGTTCTCCATAATCTTTAAATATGCTACTCGCACTAATAAACTGTTACATAGGGAATTTAGAATAACAGTAGCAACATTCCCAGAGTGCATTCCCGCGATGGCTCGCATAACATAGCCAC…	599		Odontotermes formosanus iflavirus		BK063180		1	599		3504	2906	100	83.223
Picornavirales	SRR528715	SRR528715_TRINITY_DN49047_c1_g2_i1	TCGCTGTTTTTACCTTAGGTTTAAGGATGATGTATTGCACTCTTTTACTGATCGGTGCAAGCATACACCTCGACCTAATGGTGTATTTATTGACCCAGAAGGGTATCTTATGGAGTTTGAACCTAGTGCCCATAAGTCCTACGCATGTTTTGATATACCTTGTGTTACAAAAGATGCTTCGTTAGATCCACATTGTGCTTGGACTGAAACGATACGGCATACTACTGTGACCAATTTGCGTATCCGTGAAGATCTTGGAACGTATTGGTCATCTTTGGTTGGTTTATTAATCCATAAAATGCCTTCCTGGCAAGATTTTAACCAGATCCCAGATGAACAGCTAAGAACTATAGCTCCACCTTTGCTTGTAGAGATGGTGCGTAATGTTTATCGTGACGA…	1793		Odontotermes formosanus iflavirus		BK063180		1	1791		500	2290	99	81.934
Picornavirales	SRR528715	SRR528715_TRINITY_DN49047_c1_g2_i3	TGGTTTTCAACAATTTGTGGTATAACTTGTCCTGAGGCTTATAACCGACGACGACATATAACCGTGACAATGGACTTGAAGCGGTCGTTTGTCGCTAACTATTCTTCACACGCTGAGGCTCTTTTAGCTTATAAGAAGATGTCTCATGCACAGAAACAGGAAGCTAATGCTATTTTGTTTGAAGTGTATGAGTATGATGATACTAAGAGCAAGCATCGTGTGGAGGATCCTGAGCGGCTATACGATCTTATAAAATCGTATGCAGATAATCAGCGCCGAGATGCAGAGCTTAAATTTGCTAATGCTGTGCGAGAGCATAATGATGCTATAAATCAGGCTGCTGATTCATCATCCTCTTTTAAAGAGTATTTTGATAAGATATCTGCTGCGATAACATGC…	2806		Odontotermes formosanus iflavirus		BK063180		517	2804		3	2290	82	80.53
Picornavirales	SRR528715	SRR528715_TRINITY_DN49047_c1_g3_i1	TGGTTTTGCAAAACCATTGGTAGGTATACACACAGCCGGTATCGGTACACGGTTAGGTTTTTCGGAGTTATTACTGCGAGAATCTTTTGAAAAGATACGAGAGCCAGAAGTGGAATGTTTTGTAACACCAAATTTGGTAATAGATTGCAGTAAGCCTATGCCTGAGGGGCCCCATGTGGCAGTGGGACACGTTGATGCAGATATGACTGTACAGTTAGCACAAAAAACGTGTATAGTGCCTAGTGCTGCCGCTGGATTATTTCCTACGCGCACTGAGCCAGCGCCCCTGAGTATAAAAGACCCTCGCACTGGACCCGGTTATGATCCTTTTTGGACTGCTGTCGAAAAACGGTGCGATCCTTTAACACCTTTTCCACCTAAGTTATTACAATTGGCAAA…	952		Odontotermes formosanus iflavirus		BK063180		2	946		1980	2924	99	77.277
Picornavirales	SRR528715	SRR528715_TRINITY_DN49047_c1_g3_i2	TAATAAACCACTGGTTTGAGGATGAGGACTGTGCAGGTAACGGACTGTGTGGAGCCTTTTTATATATGCCTGGTTTTGCAAAACCATTGGTAGGTATACACACAGCCGGTATCGGTACACGGTTAGGTTTTTCGGAGTTATTACTGCGAGAATCTTTTGAAAAGATACGAGAGCCAGAAGTGGAATGTTTTGTAACACCAAATTTGGTAATAGATTGCAGTAAGCCTATGCCTGAGGGGCCCCATGTGGCAGTGGGTCATGTCGATGCAGATATGGTTGTGCAGTTAGCACAAAAGACATGTATAGTGCCAAGTGCAGCAGCCGGATTGTTTCCAACGCGCACTGAGCCTGCACCTCTCAGTATAAAAGACCCTCGCACTGAACAAGGATATGATCCAT…	1022		Odontotermes formosanus iflavirus		BK063180		27	1016		1935	2924	97	78.335
Picornavirales	SRR528715	SRR528715_TRINITY_DN49047_c1_g3_i3	TGGTTTTGCAAAACCATTGGTAGGTATACACACAGCCGGTATCGGTACACGGTTAGGTTTTTCGGAGTTATTACTGCGAGAATCTTTTGAAAAGATACGAGAGCCAGAAGTGGAATGTTTTGTAACACCAAATTTGGTAATAGATTGCAGTAAGCCTATGCCTGAGGGGCCCCATGTGGCAGTGGGACACGTTGATGCAGATATGACTGTACAGTTAGCACAAAAAACGTGTATAGTGCCTAGTGCTGCCGCTGGATTATTTCCTACGCGCACTGAGCCAGCGCCCCTCAGTATAAAAGACCCTCGCACTGAACAAGGATATGATCCATTTTGGACTGCCGTTGAAAAACGATGCGACCCTTTAAAACCTTTTCCACCTTCTTTACTGCAGTTGGCAAA…	952		Odontotermes formosanus iflavirus		BK063180		2	946		1980	2924	99	78.151
Picornavirales	SRR528715	SRR528715_TRINITY_DN49047_c1_g3_i4	TAATAAACCACTGGTTTGAGGATGAGGACTGTGCAGGTAACGGACTGTGTGGAGCCTTTTTATATATGCCAGGTTATGCAAAACCTTTGGTAGGCTTACATACAGCCGGTATTGGTACGCGATTGGGTTTCTCTGAGCTTCTGTTAAGAGAATCATTTGAGAATATACCAACCCCTGAAGTTGAATGCTTTGTGACACCAAATTTGGTTATAGATTGCAATAAGCCTATGCCTGAGGGGCCCCATGTGGCGGTGGGACATGTCGATGCAGATATGACTGTGCAATTAGCGCAGAAGACATGTATAGTGCCTAGTGCAGCAGCAGGATTATTTCCAACACGTACGGAACCTGCTCCCCTCAGTGTAAAAGACCCTCGCACTGGACCTGGTTATGATCCAT…	1022		Odontotermes formosanus iflavirus		BK063180		27	1016		1935	2924	97	77.368
Picornavirales	SRR528715	SRR528715_TRINITY_DN49324_c0_g1_i1	ATACTGATTTAAATGCTGTACAGCGTAATTTAGCAGTTGCTAATGATGGGCGAAATGTTCAATTGAATCCCTCGCCCGTGGGAAATGCTCAGCAAGTGTCAACTTTATTAAGTGCAAGGACACCTGCTCCATTTTCCTGTGTGATTTGCATAAAGAATCCCTCATGCACGTCGCACGATTATGGGAATGCTGCAGCTTTGCAATACCATTATGATAGAGCTCATAGTACATCTTTGGGCGCGAGTACATCAGCGACACCAAATATGCCTGAGTACTCTAGTATAGATGCAGCTACAGCAGCTTGCATGGAAATGGCAAATGAGTCAGAAGCTCATTTTGAAAAGCTTAGAGAAAGATTTGAGTTGCCAGCCTGCGAGCTATATAAGATTCCCGATCTCC…	3134		Odontotermes formosanus iflavirus		BK063180		1	3133		1	3133	99	97.638
Picornavirales	SRR528715	SRR528715_TRINITY_DN49324_c0_g1_i2	ATACTGATTTAAATGCTGTACAGCGTAATTTAGCAGTTGCTAATGATGGGCGAAATGTTCAATTGAATCCCTCGCCCGTGGGAAATGCTCAGCAAGTGTCAACTTTATTAAGTGCAAGGACACCTGCTCCATTTTCCTGTGTGATTTGCATAAAGAATCCCTCATGCACGTCGCACGATTATGGGAATGCTGCAGCTTTGCAATACCATTATGATAGAGCTCATAGTACATCTTTGGGCGCGAGTACATCAGCGACACCAAATATGCCTGAGTACTCTAGTATAGATGCAGCTACAGCAGCTTGCATGGAAATGGCAAATGAGTCAGAAGCTCATTTTGAAAAGCTTAGAGAAAGATTTGAGTTGCCAGCCTGCGAGCTATATAAGATTCCCGATCTCC…	3945		Odontotermes formosanus iflavirus		BK063180		1	3945		1	3945	100	100
Picornavirales	SRR528715	SRR528715_TRINITY_DN49324_c0_g2_i1	GGCGATTTTAAGACTGCTAAACAAACGAAAGCAGTAGTTAAAGCCGTGAACATGTTAGGAGCTCCAAATGGTTTTGTATTTGAAACAGAAGATACAGTTTTGAACAAAATTTGTAGTAACGTTTTTTGGTTTGTTGCTGAAAGAGAAGTTAACGGTATTGTTCAACGTAAACGTGCTCGTTGTTTGGGTATTTATGGTCGAACAGGCATTGTTTTAAACCATTACCTGGAGAACTTTGCATACCTTAAGGAGAAGAACGAGGGTTGGAAGTTCTCTGTTATTATGATACGAGCAGGAACTCAAATGCCCGTTGACTTTTCAGCTTTGGAATTCAAATTTTTTGAATCAGGAGGTTATAGTTTAGTTACTTTCCCCGTAGTTGTTCCACAATTTATGGAT…	963		Odontotermes formosanus iflavirus		BK063180		1	963		1347	2309	100	87.954
Picornavirales	SRR528715	SRR528715_TRINITY_DN49324_c0_g4_i1	AGCAGTTGGTCATGTTGACAGCGATATGGCTGTACACTTGTCTCATACTTCTAGTATTGTGCCTAGTGCTGCTGCAGGCCTATTCCCAACTAGGACAGAGCCTGCTCCTTTAGTTAAAGGTGACCCTCGCATGCCTAAGGACTACGATCCCTTTATGACCGCAGTTGAGAAGCGATGTGATCCACTCCGGCCATTCCCTAAACATTTGGTCAAGGAGGCTCGAGAAGATTTGCAATCAAAGCTTTTAGCTAATTGCAAGCCAGTTCGAGCCGTCGTTAAACCACTTTCTGTAGCTCAAGCTATTGAGGGATTGCCCGGAGTCGCTGGTATGGAGCCCATGGAAATGAAAACATCTGAAGGATATCCATGGACCAAGATGCGGCCAAAAGGTGTAAAAAG…	612		Odontotermes formosanus iflavirus		BK063180		2	612		2157	2767	99	84.15
Picornavirales	SRR528715	SRR528715_TRINITY_DN49047_c1_g2_i2	TGCGAGTACATCGGCAACTCCAAATATGCCTGAGTACTCTAGTATAGATGAGGCTACAGCTGCCTGTATGGAGATGGCAAATGAGTCTGAAGCTCACTTTGAAAAGCTGAGAGACAGATTTGAGTTACCTGCCTGCGAGCTTTATAAGATCCCAGATCTTCCTGTTTTGGCTGTTGACCAGGGAGATGTTACGCAGCGAGAGCTGAAGGAACCCTTTACGTACAATAATTATGGGTGTCCTCATAGGCGAATTGCCTTTGCCCGCTGCTTTTATGTTAGGTTTAAGGATGAGGTGCTTCATTCATTTACAGACCGCTGTAAGCACACTCCTAGACCTAATGGGGTTTTTATTGACCCAGAGGGTTATCTTGTGGAATTTGAGCCTAGTGCCCATAAATC…	1186		Odontotermes formosanus iflavirus		BK063180		2	1185		240	1423	99	87.584
Picornavirales	SRR528715	SRR528715_TRINITY_DN49165_c1_g2_i4	AAGTTGACACTTGCTGAGCATTTCCCACGGGCGAGGGATTCAATTGAACATTTCGCCCATCATTGGCAACTGCTAAATTACGCTGTACAGCATTTAAATCAGTATCTAATGCTGTAGGCTGCTCATAAAGCTTATACCGTGCACGAAGTCGCTCACTTATTAAATCAACAACTTCGGTACCAGAAGATTTCATAACTTCTGTAATCCCAACGGTATCAGCGCAAGTTATCGCGGCAGATATTTTGTCAAAATATTCCTTAAATGAGGATGACGAATCTGCAGCGGCGTTAATAGCATCATTATGCTCTCGAACTGCATTAGCAAATTTCAGTTCTGCGTCTCGCCGCTGACTATCCGCATACGATTTAAGAAGATCATATAGTCGCTCAGGATCCTCCA…	634		Odontotermes formosanus iflavirus		BK063180		1	105		105	1	17	99.048
Picornavirales	SRR531305	SRR531305_TRINITY_DN47191_c0_g1_i1	GGCTGGCACCACTCCGCGTTCACGCATCTCTTCTTTCATTTTCAGCGTGTCGCGCAGTGTCTCATGAATTCCGATACAACTCGGGTATGTTGTATCCTTTGCCATATTAAAAAGCCACTCTTTACTTTTTACACCTTTTGGCCGCATCTTGGTCCATGGATATCCTTCAGATGTTTTCATTTCCATGGGCTCCATACCAGCGACTCCGGGCAATCCCTCAATAGCTTGAGCTACAGAAAGTGGTTTAACGACGGCTCGAACTGGCTTGCAATTAGCTAAAAGCTTTGATTGCAAATCTTCTCGAGCCTCCTTGACCAAATGTTTAGGGAATGGCCGGAGTGGATCACATCGCTTCTCAACTGCGGTCATAAAGGGATCGTAGTCCTTTGGCATGCGAGG…	732		Odontotermes formosanus iflavirus		BK063180		1	732		2678	1947	100	90.041
Picornavirales	SRR531305	SRR531305_TRINITY_DN47928_c0_g1_i1	AATAGACGTGAGTGTGAAAATACAGTGGGTATTAACGTGATCTCCAGCGAGTGGAGTTGTCTGGCTGTAGATTTAACATCTTTTTCAGAGCACATATTAGGGGGAGACTATTCAAGTTATGGCCCCCGTATGGGTTTAGATATATTGCACGCTGCTTGGGATATAATTATCTCTTGGACGTTACACAATAGCGATGCAGACAGTGAGGCTAAGGCTCGTTTAGAGCGCTATATGCGTACTATGAAGTATGAGTGCCTTCATAGTTTGTTGATAGTAGGTGGCTACGTTATGAGAGCCATCGCGGGAATGCACTCTGGGAATGTTGCTACTGTTATTCTAAATTCCCTATGTAACAGTTTATTAGTGCGAGTAGCATATTTAAAGATTATGGAGAACCAA…	695		Odontotermes formosanus iflavirus		BK063180		1	695		2829	3523	100	84.263
Picornavirales	SRR531305	SRR531305_TRINITY_DN47928_c0_g1_i2	TTTTAATATGGCAGAAGGAACAGATTACCCCGTCTGTTTAGGGATACATAAAACTCTACGTGATACGCTTGATATGAAAGAGGAAATGCGTTCACGTGGTGTTGTGCCAGCCACTTATTTTACGGCATGTCTTAAGGACGCGCGGATTCTCAAAGAAAAAGTAACGGTTCCTGGGAAGACGCGCCTCTTTGAGATGTCGCCTGTTGAGCTGACTATTGCTCAGCGTCAATACTTCTTGGATTTTTACGCTAGCTATATGCATAATAGAAGGCAGTGTGAAAATACGATAGGTATTAACGTCAACTCTAGCGAGTGGACTTGCTTGGCTGAGGATTTAACATCTTTTTCTGATCACATACTTGGGGGAGACTATTCAAGTTATGGCCCCCGTATGGGTTT…	957		Odontotermes formosanus iflavirus		BK063180		1	957		2567	3523	100	82.609
Picornavirales	SRR531305	SRR531305_TRINITY_DN47928_c0_g1_i3	TTTTAATATGGCAGAAGGAACAGATTACCCCGTCTGTTTAGGGATACATAAAACTCTACGTGATACGCTTGATATGAAAGAGGAAATGCGTTCACGTGGTGTTGTGCCAGCCACTTATTTTACGGCATGTCTTAAGGACGCGCGGATTCTCAAAGAAAAAGTAACGGTTCCTGGGAAGACGCGCCTCTTTGAGATGTCGCCTGTTGAGCTGACTATTGCTCAGCGTCAATACTTCTTGGATTTTTACGCTAGCTATATGCATAATAGAAGACAGTGTGAAAATACGATTGGTATTAACGTCAACTCTGGCGAGTGGACTTGCCTTGCTGAGGATTTAACATCTTTTTCTGATCACATACTTGGGGGAGACTATTCAAGTTATGGCCCCCGTATGGGTTT…	957		Odontotermes formosanus iflavirus		BK063180		1	957		2567	3523	100	83.195
Picornavirales	SRR531305	SRR531305_TRINITY_DN47928_c0_g1_i4	TTTTAATATGGCAGAAGGAACAGATTACCCCGTCTGTTTAGGGATACATAAAACTCTACGTGATACGCTTGATATGAAAGAGGAAATGCGTTCACGTGGTGTTGTGCCAGCCACTTATTTTACGGCATGTCTTAAGGACGCGCGGATTCTCAAAGAAAAAGTAACGGTTCCTGGGAAGACGCGCCTCTTTGAGATGTCGCCTGTTGAGCTGACTATTGCTCAGCGTCAATACTTCTTGGATTTTTACGCTAGCTATATGTATAATAGAAGACAGTGTGAAAATACGATAGGTATTAACGTCAACTCTAGCGAGTGGACTTGTCTAGCTGAAGATTTAACATCTTTTTCTGATCACATACTTGGGGGAGACTATTCAAGTTATGGCCCCCGTATGGGATT…	957		Odontotermes formosanus iflavirus		BK063180		1	957		2567	3523	100	83.195
Picornavirales	SRR531305	SRR531305_TRINITY_DN47928_c0_g1_i5	AATAGACGTGAGTGTGAAAATACAGTGGGTATTAACGTGATCTCCAGCGAGTGGAGTTGTCTGGCTGTAGATTTAACATCTTTTTCAGAGCACATATTAGGGGGAGACTATTCAAGTTATGGCCCCCGTATGGGTTTAGATATATTGCACGCTGCTTGGGATATAATTATCTCTTGGACGTTACACAATAGCGATGCAGACAGTGAGGCTAAGGCTCGTTTAGAGCGCTATATGCGTACTATGAAGTATGAGTGCCTTCATAGTTTGTTGATAGTAGGTGGCTATGTTATGCGAGCCATCGCGGGAATGCACTCTGGGAATGTTGCTACTGTTATTCTAAATTCCCTATGTAACAGTTTATTAGTGCGAGTAGCATATTTAAAGATTATGGAGAACCAA…	695		Odontotermes formosanus iflavirus		BK063180		1	695		2829	3523	100	84.814
Picornavirales	SRR531305	SRR531305_TRINITY_DN47928_c0_g1_i6	TTTTAATATGGCAGAAGGAACAGATTACCCCGTCTGTTTAGGGATACATAAAACTCTACGTGATACGCTTGATATGAAAGAGGAAATGCGTTCACGTGGTGTTGTGCCAGCCACTTATTTTACGGCATGTCTTAAGGACGCGCGGATTCTCAAAGAAAAAGTAACGGTTCCTGGGAAGACGCGCCTCTTTGAGATGTCGCCTGTTGAGCTGACTATTGCTCAGCGTCAATACTTCTTGGATTTTTACGCTAGCTATATGCATAATAGAAGACAGTGTGAAAATACGATTGGTATTAACGTCAACTCTGGCGAGTGGACTTGCCTTGCTGAGGATTTAACATCTTTTTCTGATCACATACTTGGGGGAGACTATTCAAGTTATGGCCCCCGTATGGGTTT…	957		Odontotermes formosanus iflavirus		BK063180		1	957		2567	3523	100	82.816
Picornavirales	SRR531305	SRR531305_TRINITY_DN47928_c0_g2_i1	GCGCTATATGCGTACTATGAAGTATGAGTGCCTTCATAGCCTTCTGATAGTGGGCAGTTATGTCATGAGAGCTATCGCGGGTATGCACTCTGGAAATGTAGCAACTGTTATACTTAATTCCTTATGTAACAGTCTTTTGGTGCGTATAGCCTATTTGGAAATTATGGCTAATACATCTAATAACACCTTAGCTGCATTTAACCGACTGGTAAAACTATATGCCAATGGAGATGATATTATTATGGCCGTTAAGCCTGAAATAATAAAGACATTTAACAACGTGTCATTATCTGAATATTTTGGTAAGTATGGTCTTAAGTACACCAATTCGAAAAAGGATTGCGAGGTCGTCCCTTATGAGACGATTTTCGAGGTCTCTTTCTTGAAGTGTATGTTCAC…	471		Odontotermes formosanus iflavirus		BK063180		1	471		3053	3523	100	87.158
Picornavirales	SRR531305	SRR531305_TRINITY_DN49184_c1_g1_i1	TTATAGTTTAGTTACTTTTCCCGTTGTTGTTCCACAATTTATGGACATTAGAAAGTTTATTCCATCTGAGGGAGTAGCAAACTATCCATCTTCTGGTATGTTAGTTGAAGTATTTGGAGCTTCATTGCAGACGACAAAACTCCAGACAAAATTAACGTTTAGAAAGCAGTACGTTCAAGCGCCAGAGGATTCTGGGATGGCTGACTGGACTATAGATCAGTGTTTTGAGTATGCTGATTGTGCCGGTAATGGATTGTGTGGTGCCTTTTTATATTTACCAGGATATTCACATCCTTTGGTTGGTATCCACACAGCCGGAATCGGAACTCGACTCGGATTTTCTGAGCTGTTGTTACGTCAGTCATTTGATAGTATACCTATACCTGAGGTATCACATTT…	591		Odontotermes formosanus iflavirus		BK063180		1	591		1700	2290	100	88.663
Picornavirales	SRR531305	SRR531305_TRINITY_DN49184_c1_g2_i1	TATAGGCACTCGATTGGGTTTCTCAGAGCTGCTATTACGACAATCTTTTGAGAGTATAGCAGCACCAGAAGTTACTCATTTTGTAACGCCAAATTTGGTAATTAATTGTAACAAAATGATGCCTGAAGGACCGCATATAGCAGTTGGGCATGTTGACAGCGATATGGCTGTACACTTGTCCCACACTTCTAGTATTGTGCCTAGTGCTGCTGCAGGCCTATTCCCAACTAGGACAGAGCCTGCTCCTTTAGTTAAAGGTGACCCTCGCATGCCTAAGGACTACGATCCCTTTATGACCGCAGTTGAGAAGCG	312		Odontotermes formosanus iflavirus		BK063180		2	306		2019	2323	98	83.66
Picornavirales	SRR531305	SRR531305_TRINITY_DN49184_c2_g6_i1	GTTTGAAACAGAAGATGCTATTTTGAACAAAATTTGTAGTAACGTTTTTTGGTTTGTAGCCGAAAGAGAAATTAATGGCATAGTTCAGCGTAAGCGTGCCCGATGTCTAGGTATATATGGACGTACGGGCATAGTGTTGAATCACTATCTTGAGAATTTTGCTTACCTTAAGGAGAAGAATGAGGGTTGGAAATTCACAGTGATTATGATTCGAGCTGGAACACAAATGCCAGTTGATTTTTCGGCTTTGGAATTTAAATTTTTTGAATCAGGTGGTTATAGTTTAGTTACTTTTCCCGTCGTTGTTCCACAATTTATGGACATTCGAAAATTTATTCCATCTGAGG	347		Odontotermes formosanus iflavirus		BK063180		1	347		1424	1770	100	98.847
Picornavirales	SRR531305	SRR531305_TRINITY_DN49310_c0_g1_i2	GGTGGTTATAGTTTAGTTACTTTTCCCGTCGTTGTTCCACAATTTATGGACATTCGAAAATTTATTCCATCTGAGGGAGTAGCTAACTATCCAGCATCTGGTATGTTAGTAGAGGTTTTTGGAGCTTCATTGCAGACAACAAAACTCCAAACAAAATTAACATTTAGGAAGCAGTACGTGCAAGCGCCAGAAGATTCTGGTATGGCTGACTGGACAATAGATCAGTGTTTTGAATACGCTGACTGTGCCGGTAACGGATTATGTGGAGCATTCCTGTATATGCCAGGTTATGAAAAACCTTTGGTAGGTATACACACCGCCGGTATTGGCACTCGATTGGGTTTCTCAGAGCTGCTATTACGACAATCTTTTGAGAGCATAGCAGCACCAGAAGTTACC…	457		Odontotermes formosanus iflavirus		BK063180		1	457		1695	2151	100	92.576
Picornavirales	SRR531305	SRR531305_TRINITY_DN49310_c1_g2_i1	ATGGATAGTTTGCTACTCCCTCAGATGGAATAAACTTTCTAATATCCATAAATTGTGGAACAACTACGGGGAAAGTAACTAAACTATAACCTCCTGATTCAAAAAATTTGAATTCCAAAGCTGAAAAGTCAACGGGCATTTGAGTTCCTGCTCGTATCATAATAACAGAGAACTTCCAACCCTCGTTCTTCTCCTTAAGGTATGCAAAGTTCTCCAGGTAATGGTTTAAAACAATGCCTGTTCGACCATAAATACCCAAACAACGAGCACGTTTACGTTGAACAATACCGTTAACTTCTCTTTCAGCAACAAACCAAAAAACGTTACTACAAATTTTGTTCAAAACTGTATCTTCTGTTTCAAATACAAAACCATTTGGAGCTCCTAACATGTTCACGG…	443		Odontotermes formosanus iflavirus		BK063180		2	442		1787	1347	99	87.982
Picornavirales	SRR531305	SRR531305_TRINITY_DN49310_c2_g1_i1	CAACACCCATCATGTGCTCATAACAAGTCACATGTTAATATGGGCTGTGTCGGAATTACGTTTTCCTAGCTTCCAGATCTTGTCCAAGTTCTCGCTTGTCGTCATCAAACTCCATCACTCCGACTGGGAGCTTTTACGATTCTGCTGCCCCCCCTTCCGACCATATATGATCGTCCAGTTGCCGCCATGTTGGCAAAGAGATGAAGTGTCCTTCACTGATAAGAAATTTTGATATCACTGATTTTATGTGATTATAATAACTGGGACCATGGCCATACGCTAGTCTAACGGCTTGATCACAGTTTTCTATGGTTGCGGCCCACCAATCGTTGTCCGTATCCCACACCCACTGGCAACAATCTTCTATGCTGGTCTTATCCAAAGGCGCCAGCCATTGTC…	728		Odontotermes formosanus iflavirus		BK063180		1	728		3870	3143	100	100
Picornavirales	SRR531305	SRR531305_TRINITY_DN49310_c2_g1_i2	CAACACCCGTCGTATGCTCATAACAAGTCATACGTTACTACGGGCTGTGTCGGAATTACGTTTTCCTAGCTTCCAATTCTTGTCCGAGTCATCGCTTGTCGTCATCAAACTCCATCAGGCCGACTGGGAGCTTTTACGATTCTGCTGCCCCCCCTTCTGACCAAATATGGTCATCCAGTTGCCGCCAACTTGGCAAAGAGATGAAGTGTCCTTCACTGATAAGAAATTTTGATATCACAGATTTTATGTGATTATAATAATTAGGACCATGGCCGTATGCTAATCTAACAGCTTGATCACAATTTTCTATGGTCGCGGCCCACCAATCGTTGTCCGTATCCCACACCCACTGGCAACAATCTTCTATGCTGGTCTTATCCAAAGGCGCCAGCCATTGTC…	728		Odontotermes formosanus iflavirus		BK063180		1	728		3870	3143	100	94.376
Picornavirales	SRR531305	SRR531305_TRINITY_DN49310_c2_g2_i1	GTATTGACGCTGAGCAATAGTCAGCTCAACAGGCGACATCTCAAAGAGGCGCGTCTTCCCAGGAACCGTTACTTTTTCCTTGAGAATACGCGCGTCCTTGAGACATGCCGTAAAATAAGTGGCAGGCACTACACCGCGTTCACGCATCTCCTCTTTCATATTGAGCGTGTCACGCAGCGTCTTATGTATCCCTAAACAGACGGGGTAATCTGTTCCTTCTGCCATATTAAAAAGCCACTTTTTATTAGTAACCCCTGCAGGCCTCATTTTTGTCCATGGATACCCTTCGGATGTTGACATTTCCATAGGTTCCATTCCGCGAACTCCAGGCAATCCTTCAACAGCTTGTGCCACAGTTAATGGCTTAACTATAGCTCTTATAGGCTTACACTTAGATAT…	681		Odontotermes formosanus iflavirus		BK063180		1	681		2798	2118	100	77.147
Picornavirales	SRR531305	SRR531305_TRINITY_DN49310_c2_g2_i4	GTATTGACGCTGAGCAATAGTCAGCTCAACAGGCGACATCTCAAAGAGGCGCGTCTTCCCAGGAACCGTTACTTTTTCCTTGAGAATACGCGCGTCCTTGAGACATGCCGTAAAATAAGTGGCAGGCACTACACCGCGTTCACGCATCTCCTCTTTCATATTGAGCGTGTCACGCAGCGTCTTATGTATCCCTAAACAGACGGGGTAATCTGTTCCTTCTGCCATATTAAAAAGCCACTTTTTATTAGTAACCCCTGCAGGCCTCATTTTGGTCCATGGATATCCTTCGGAAGTTGACATCTCCATAGGCTCCATACCGCGAACACCGGGCAACCCTTCCACAGCTTGAGCCACAGTTAATGGTTTAACTATAGCTCTAATGGGCTTACATTTAGATAT…	726		Odontotermes formosanus iflavirus		BK063180		1	703		2798	2096	97	77.825
Picornavirales	SRR531305	SRR531305_TRINITY_DN49310_c2_g3_i1	ATATCCCAAGCAGCGTGCAAGATTTCTAAACCCATACGGGGGCCGTAACTAGAATAGTCTCCCCCTAATATGTGCTCTGAAAAAGATGTCAAGTCTACAGCAAGACAACTCCATTCGCTAGAGTTCACATTAATACCCACTGTATTTTCACACTCGCGTCTATTATGCATATAGCTAGCGTAAAAATCCAGAAAGTATTGACGTTGAGCGATAGTCAGCTCAACCGGCGACATCTCAAAGAGTCGCGTCTTCCCAGGAACCGTTACTTTTTCCTTGGGAATACGAGAGTCCTTAAGACACGCCGTAAAGAAAGTGGCTGGCACCACTCCACGCTCACGCATCTCCTCTTTCATCTTCAGCGTGTCGCGAAGTATCTCGTGTATTCCGATACAACTCGGG…	763		Odontotermes formosanus iflavirus		BK063180		1	763		2992	2230	100	99.607
Picornavirales	SRR531305	SRR531305_TRINITY_DN49310_c2_g3_i2	TGCAAAATTTCCAATCCCATACGGGGGCCGTAACTAGAATAGTCTCCCCCTAATATGTGGTCGGAAAAAGATGTTAAATCTACAGCTAGGCAACTCCATTCGTTGGAGTTCACATTAATACCTATTGTATTTTCACACTCGCGTCTATTATGCATATAGCTAGCGTAAAAATCCAAGAAGTATTGTCGTTGAGCGATGGTAAGCTCAACTGGCGACATCTCAAAGAGGCGCGTCTTCCCAGGTACCGTTACCTTTTCCTTGAGAATACGCGCATCCTTAAGACACGCCGTAAAGTAAGTGGCTGGCACCACTCCGCGTTCACGCATCTCCTCTTTCATCTTCAGCGTGTCGCGAAGTGTTTCGTGAATTCCGATACAACTCGGGTATGTTGTATCCTCT…	748		Odontotermes formosanus iflavirus		BK063180		1	748		2977	2230	100	90.642
Picornavirales	SRR531305	SRR531305_TRINITY_DN49310_c2_g3_i3	ATATCCCAAGCAGCGTGCAAGATTTCTAAACCCATACGGGGGCCGTAACTAGAATAGTCTCCCCCTAATATGTGCTCTGAAAAAGATGTCAAGTCTACAGCAAGACAACTCCATTCGCTAGAGTTCACATTAATACCCACTGTATTTTCACACTCACGTCTATTATGCATATAGCTCGCGTAAAAATCCAGAAAGTATTGACGTTGAGCGATAGTCAGCTCAACCGGCGACATCTCAAAGAGTCGCGTCTTCCCAGGAACCGTTACTTTTTCCTTAAGAATACGAGAGTCTTTGAGACAAGCCGTAAAGAAAGTGGCCGGCACCACTCCGCGTTCACGCATCTCCTCTTTCATCTTCAGCGTGTCGCGAAGTGTTTCGTGAATTCCGATACAACTCGGG…	763		Odontotermes formosanus iflavirus		BK063180		1	763		2992	2230	100	93.316
Picornavirales	SRR531305	SRR531305_TRINITY_DN49310_c2_g4_i1	ACCAACACTCAACGCGTCCTCATAACAAGTAACGCTGAACATGAGCTGTGTCGGAATTACGTTTTCCTACAATCCGTGTCATTTTCCAGTGTTCAAGCTTGTCGTCAACAAACCTTACCATCCGACTGGTGGCTCTCACTCTTCAACCACCAACTCCTTCGACCAAATATGGTCGTCCAGCTGTCGCCAAGTTGGCAGGGAGATGAATTTCCCATTACTGACTAAAAATTTTGTAATCACAGCTCTTATGTGATTATAATAACCTGGACCATGACCATATGCTAAGCGCACTGCTTGATCACAGTTCTCTATGGTCGCAGCCCACATATCATTATCTTTATTCCATACCCACTGGCAGCAGTCCTCAATGCTGGTCTTATCCAAAGGCGCCAGCCATTG…	443		Odontotermes formosanus iflavirus		BK063180		1	443		3872	3431	100	78.348
Picornavirales	SRR531305	SRR531305_TRINITY_DN49310_c2_g4_i2	ACCAACACTCAACGCGTCCTCATAACAAGTAACGCTGAACATGAGCTGTGTCGGAATTACGTTTTCCTACAATCCGTGTCATTTTCCAGTGTTCAAGCTTGTCGTCAACAAACCTTACAGTCCGACTGGTGGCTCTCACTCTTCAACCACCAACTCCTTCGACCAAATATGGTCGTCCAGCTGTCGCCAAGTTGGCAGGGAGATGAATTTCCCATTACTGATTAAAAATTTCGTAATCACAGATCTAATGTGATTATAATAGCTCGGACCGTGACCATAAGCTAGACGCACTGCTTGATCACAGTTCTCTATGGTCGCAGCCCACAAATCGTTATCTTTGCTCCAAACCCACTGGCAGCAGTCCTCAATGCTGGTCTTATCCAAAGGCGCCAGCCATTG…	443		Odontotermes formosanus iflavirus		BK063180		1	443		3872	3431	100	78.125
Picornavirales	SRR531305	SRR531305_TRINITY_DN49310_c2_g4_i3	ACCAACACTCAACGCGTCCTCATAACAAGTAACGCTGAACATGAGCTGTGTCGGAATTACGTTTTCCTACAATCCGTGTCATTTTCCAGTGTTCAAGCTTGTCGTCAACAAACCTTACAGTCCGACTGGTGGCTCTCACTCTTCAACCACCAACTCCTTCGACCAAATATGGTCGTCCAGCTGTCGCCAAGTTGGCAGGGAGATGAATTTCCCATTACTGACTAAAAATTTTGTAATCACAGATCTTATGTGATTATAATAAGCAGGACCGTGACCATAAGCTAATCGCACTGCTTGATCACAGTTCTCTATAGTCGCAGTCCACAAATCGTTATCTTTGCTCCAAACCCACTGGCAGCAGTCCTCAATGCTGGTCTTATCCAAAGGCGCCAGCCATTG…	443		Odontotermes formosanus iflavirus		BK063180		1	443		3872	3431	100	77.951
Picornavirales	SRR531305	SRR531305_TRINITY_DN49310_c2_g5_i1	TATGCTCATAACAAGTCATACTTGAACGCAGGCTGTGTCGGAATTACGTTTTCCTGGCTTCCAAATCAAGTCCAAATTCTTGCAGGTCGTCAACAAACTCCATCAGGCCGACTGGGAGCTTTTACAATTCTATAGCCCCTCCTTCAGACCATATATGGTCATCCAGTTGCCTCCATGTTGGCAAGGAGATGAAGTGTCCATTACTGATAAGAAATTTCGAAATCACAGATCTAATGTGATTATAATAAGCAGGACCATGCCCATAAGCTAGTCTAACGGCTTGGTCACAATTTTCTATGGTCGCAGCCCACCAATCGTTGTCTGTGTCCCACACCCACTGGCAACAATCCTCTATGCTGGTCTTATCCAAAGGCGCCAGCCATTGTCCTTC	391		Odontotermes formosanus iflavirus		BK063180		3	391		3856	3468	99	87.661
Picornavirales	SRR531305	SRR531305_TRINITY_DN49310_c1_g1_i1	ATCATCATTGAATCCCTCGCCCGTAGGGAATGTTCAGCAGGTATCATCATTGTTGACTTCTAGAGTGCCTGCTCCATTTTCTTGTGTGATTTGCATTAAAGATCCTGCTTGCAAATCATATGATTATGGGAATGCTGCGGCCTTACAATATCATTATGATAGAGCCCATAGTACATCTTTGGGTGCGAGTACATCGGCAACTCCAAATATGCCTGAGTACTCTAGTATAGATGAGGCTACAGCTGCCTGTATGGAGATGGCAAATGAGTCTGAAGCTCACTTTGAAAAGCTGAGAGACAGATTTGAGTTACCTGCCTGCGAGCTTTATAAGATCCCAGATCTTCCTGTTTTGGCTGTTGACCAGGGAGATGTTACGCAGCGAGAGCTGAAGGAACCCTT…	469		Odontotermes formosanus iflavirus		BK063180		7	469		62	524	99	85.776
Picornavirales	SRR531305	SRR531305_TRINITY_DN49310_c1_g3_i1	ATACTGATTTAAATGCTGTACAGCGTAATTTAGCAGTTGCTAATGATGGGCGAAATGTTCAATTGAATCCCTCGCCCGTGGGAAATGCTCAGCAAGTGTCAACTTTATTAAGTGCAAGGACACCTGCTCCATTTTCCTGTGTGATTTGCATAAAGAATCCCTCATGCACGTCGCACGATTATGGGAATGCTGCAGCTTTGCAATACCATTATGATAGAGCTCATAGTACATCTTTGGGCGCGAGTACATCAGCGACACCAAATATGCCTGAGTACTCTAGTATAGATGCAGCTACAGCAGCTTGCATGGAAATGGCAAATGAGTCAGAAGCTCATTTTGAAAAGCTTAGAGAAAGATTTGAGTTGCCAGCCTGCGAGCTATATAAGATTCCCGATCTCC…	705		Odontotermes formosanus iflavirus		BK063180		1	705		1	705	100	99.858
Picornavirales	SRR531305	SRR531305_TRINITY_DN49310_c1_g3_i2	ATACTGATTTAAATGCTGTACAGCGTAATTTAGCAGTTGCTAATGATGGGCGAAATGTTCAATTGAATCCCTCGCCCGTGGGAAATGCTCAGCAAGTGTCAACTTTATTAAGTGCAAGGACACCTGCTCCATTTTCCTGTGTGATTTGCATAAAGAATCCCTCATGCACGTCGCACGATTATGGGAATGCTGCAGCTTTGCAATACCATTATGATAGAGCTCATAGTACATCTTTGGGCGCGAGTACATCAGCGACACCAAATATGCCTGAGTACTCTAGTATAGATGCAGCTACAGCAGCTTGCATGGAAATGGCAAATGAGTCAGAAGCTCATTTTGAAAAGCTTAGAGAAAGATTTGAGTTGCCAGCCTGCGAGCTATATAAGATTCCCGATCTCC…	744		Odontotermes formosanus iflavirus		BK063180		1	694		1	694	100	99.856
Picornavirales	SRR531305	SRR531305_TRINITY_DN49310_c1_g4_i1	TGGAGCTCCTAACATATTCACGGCTTTAACTACTGCCTTCGTTTGTTTAGCAGTCTTAAAGTCTCCTGAACTGGACATTTGTGGTGTTTTACAATTATTACAGACGTCCACATCTCCAGATCGGGCAGTATCTCCTTTGTTCCATTCCCACAAGGAGAAAACTCCCCAATACTCCAAAAAGCACAGTATAAAATCAATAAATAAAATTAAACCAGATATTCCTGCAAGCACTAAACCAATATGTATCAAAAGCTTGCAAAAAAGCGAAGGCTCTGTCACCTTAACTTCCCTATCATTCCTATGGTAGGTGACATCATCGTACAGGATACCACGCTGGCGTGCGGTTTCAACGCAAACGCCATCGCGAACTCCGAGAGCCATTTCTTGTTGAGTGGGATA…	732		Odontotermes formosanus iflavirus		BK063180		1	732		1412	681	100	99.863
Picornavirales	SRR531305	SRR531305_TRINITY_DN49367_c3_g1_i3	TCCCTACGGGCGAGGGATTCAATTGAACATTTCGCCCATCATTAGCAACTGCTAAATTACGCTGTACAGCATTTAAATCAGTATCTAATGCTGTAGGCTGCTCATAAAGCTTATACCGTGCACGAAGTCGCTCACTTATTAAATCAACAACTTCGGTACCAGAAGATTTCATAACTTCTGTAATCCCAACGGTATCAGCGCAAGTTATCGCGGCAGATATTTTGTCAAAATATTCCTTAAATGAGGATGACGAATCTGCAGCGGCGTTAATAGCATCATTATGCTCTCGAACTGCATTAGCAAATTTCAGTTCTGCGTCTCGCCGCTGACTATCCGCATACGATTTAAGAAGATCATATAGTCGCTCAGGATCCTCCACACGATGTTTGCACTTAGTCT…	701		Odontotermes formosanus iflavirus		BK063180		1	84		83	1	12	98.81
Picornavirales	DRR013046	DRR013046_TRINITY_DN17618_c0_g1_i1	GACTACGACACGTATAGGTCTGGGTGTCCTCGAGTAGATTTAGATCTAAGCGTGGGCACTGAGATTGAGATGCGCATTCCTTACGTGAGTCCCCATATGTATTACAATATGATCACAGGCCAGGGTTCATTTGGAACCATATATTTAGTAGTTTATTCTCAATTGAGAGATCAAATAACTGGTACTGGATCAGTAGAGTATACTGTGTGGGCCCATTTTGAGGATGTGGACGTGCAGTTCCCGACAGGTGCTAATGTGTTTACAGGAAGCGCACCAAACGAAAATGAGATTGGAAGATCGAAGCGTGAAATTGGTGACGTGGATGGTGAACCCATTACTGCCCAATACGTGGCGTGGTCGGCGTCT	366		Reticulitermes speratus dicistrovirus		BK063181		15	345		6545	6875	90	100
Picornavirales	DRR013046	DRR013046_TRINITY_DN17618_c0_g1_i2	AATTGCAGATAGTGCATTTCAGTAGTGAAGGGGTAACCCCAAGCTCACTGGCTGTGCCTGACATTGTTGATCTTTCAACTGACATTTTGGAGATGACGACGAAAGAGGATCGTACGCATGGAATCACTGACTTTCTGTCCCGCCCTGTGGTTATTACCTCAGGTGCGTGGGCAGCAAGCCAGACAGCTGGTTCCCAGTTATATACGGCGAATTTTCCGGAATCGTTGATTTCCAACAGCATGTATCAGGATAAATTGAGAGGTTTTGTTGGTCTTAGAGCGACGCTTGTGGTTAAGGTGCAAGTTAACTCTCAACCTTTCCAACAAGGAAGGTTGATGCTTCAGTATATTCCTTATGCTCAGTATATGACTAATCGTGTTTCTTTAGTAAATGCTTCTT…	972		Reticulitermes speratus dicistrovirus		BK063181		1	928		6139	7066	95	100
Picornavirales	DRR013046	DRR013046_TRINITY_DN17618_c0_g1_i3	AATTGCAGATAGTGCATTTCAGTAGTGAAGGGGTAACCCCAAGCTCACTGGCTGTGCCTGACATTGTTGATCTTTCAACTGACATTTTGGAGATGACGACGAAAGAGGATCGTACGCATGGAATCACTGACTTTCTGTCCCGCCCTGTGGTTATTACCTCAGGTGCGTGGGCAGCAAGCCAGACAGCTGGTTCCCAGTTATATACGGCGAATTTTCCGGAATCGTTGATTTCCAACAGCATGTATCAGGATAAATTGAGAGGTTTTGTTGGTCTTAGAGCGACGCTTGTGGTTAAGGTGCAAGTTAACTCTCAACCTTTCCAACAAGGAAGGTTGATGCTTCAGTATATTCCTTATGCTCAGTATATGACTAATCGTGTTTCTTTAGTAAATGCTTCTT…	1119		Reticulitermes speratus dicistrovirus		BK063181		1	1075		6139	7213	96	100
Picornavirales	DRR013046	DRR013046_TRINITY_DN17618_c0_g2_i1	AAGTGTTGCTCCCTTCAGGAGAAACAGAAGATTGTGTAGTTTTTAATTTACATGGACAGATATGTCATTTACATAAAGATATTTTGAAACATTTTGTGAAGAAAGAAGATCAGGCTTCTTTGATTGGAAAGAACACTGGTGCGTTCGCAACGTTTCAGACGGAAGAACCGGTTGGAATTGTGCGTGCGTATCAGTGGTTACGAGATATTCAGCCCGTTGATGGTGTGGTGAGAATTCATCACCCTATGGACGGGTATCATTACCCAGAACGAAGTTTTATGCAGAGAGAAATGTATGAGTATTCGGCTCCGACGCAACGTGGTGATTGTGGTAGTATTGTTACTATCCATGATAAACGATACGTGTCGTAGTC	373		Reticulitermes speratus dicistrovirus		BK063181		1	358		3778	4135	96	100
Picornavirales	DRR013046	DRR013046_TRINITY_DN17618_c0_g2_i2	GACTACGACACGTATTATTGTTACTATCCATGATAAACGCATTGTTAGGAAATGATTGGAATGCACGTTGCTGGGGCAAGTGACAAGGGATTTGCTTGTCCCTTGACCCAGGAACGTCTTGTTGAAGCTATGAGTAAGTTGCAGATAACAACCCAAGTGTATTATGAACCCTCAGATATGATTATTGATGAAGAACCGAAAGTGCCCGACGGGAATTTTGTTCCCTTAGGGAAGTCGCGAGAGGCTATTGGCCAAGCAGTTGCCACCTCACTGAAACCTTCAAGAATAAGTGGTTTGATTAAAGAACCAATAACAGCCCCTGCCTGTTTGAAACCTATAAAGGTAGGAGAGGAGATAGTAGATCCCTTATTGAAGGGCTTGAAGAAGTGTGGTGTAGTG…	1211		Reticulitermes speratus dicistrovirus		BK063181		12	1211		4108	5308	99	99.667
Picornavirales	DRR013046	DRR013046_TRINITY_DN17618_c0_g2_i3	GACTACGACACGTATAAATTAGTAATGTGTATTGTGTAGACACCCTCAAGGATGAAAGGAGAGAACTTGCTAAAGTTGCTGTTGGAAAGACGCGTGTGTTTTCAGCTTGTCCGCAACATTTTGTAATTGCTTTTAGAATGTATTTTTTGCCGTTTGCGGCCTGGTTGATGCACAACCGAATTTCCAATGAGATAGCTGTCGGGACCAATGTGTATTCATACGATTGGGACCGGATAGCGAGGCGATTGAAACGCCATGGCAATCGCGTTATTGCGGGAGATTTCTCAAACTACGATGGGACATTGAATCCATCTGTACTTATACGTGGCGTGGTCGGCGTCTCTCAAGGCACACAGGGGATAGGG	365		Reticulitermes speratus dicistrovirus		BK063181		17	320		4823	5126	83	100
Picornavirales	DRR013046	DRR013046_TRINITY_DN17618_c0_g2_i4	GACTACGACACGTATGGTTGATGCACAACCGAATTTCCAATGAGATAGCTGTCGGGACCAATGTGTATTCATACGATTGGGACCGGATAGCGAGGCGATTGAAACGCCATGGCAATCGCGTTATTGCGGGAGATTTCTCAAACTACGATGGGACATTGAATCCATCTGTACTTTGGGCAATCTTTCACAGTATATATGTACCGTGGCTCAGGTCTCATAATGGTAGTAATGGGACCTTAGATGATACTACTTATAAAACCATTCTTGGTTTGTGGACTCATATAGTTCATTCTGTTCATGTGTTTGATAATAATGTATATATGTGGACACATTCACAACCTTCAGGAAATCCGTT	355		Reticulitermes speratus dicistrovirus		BK063181		15	355		4968	5308	96	100
Picornavirales	DRR013046	DRR013046_TRINITY_DN17618_c0_g2_i5	AAGTGTTGCTCCCTTCAGGAGAAACAGAAGATTGTGTAGTTTTTAATTTACATGGACAGATATGTCATTTACATAAAGATATTTTGAAACATTTTGTGAAGAAAGAAGATCAGGCTTCTTTGATTGGAAAGAACACTGGTGCGTTCGCAACGTTTCAGACGGAAGAACCGGTTGGAATTGTGCGTGCGTATCAGTGGTTACGAGATATTCAGCCCGTTGATGGTGTGGTGAGAATTCATCACCCTATGGACGGGTATCATTACCCAGAACGAAGTTTTATGCAGAGAGAAATACGTGTCGTAGTC	305		Reticulitermes speratus dicistrovirus		BK063181		1	292		3778	4069	96	100
Picornavirales	DRR013046	DRR013046_TRINITY_DN17618_c0_g2_i6	AAGTGTTGCTCCCTTCAGGAGAAACAGAAGATTGTGTAGTTTTTAATTTACATGGACAGATATGTCATTTACATAAAGATATTTTGAAACATTTTGTGAAGAAAGAAGATCAGGCTTCTTTGATTGGAAAGAACACTGGTGCGTTCGCAACGTTTCAGACGGAAGAACCGGTTGGAATTGTGCGTGCGTATCAGTGGTTACGAGATATTCAGCCCGTTGATGGTGTGGTGAGAATTCATCACCCTATGGACGGGTATCATTACCCAGAACGAAGTTTTATGCAGAGAGAAATGTATGAGTATTCGGCTCCGACGCAACGTGGTGATTGTGGTAGTATTGTTACTATCCATGATAAACGCATTGTTAGGAAAATGATTGGAATGCACGTTGCTGGGGCAA…	1531		Reticulitermes speratus dicistrovirus		BK063181		1	1531		3778	5308	100	99.869
Picornavirales	DRR013046	DRR013046_TRINITY_DN1062_c0_g1_i1	GACTACGACACGTATTGAGCAATATCAAGTGAACTTAAATCATACCAAAAGAATTGACAGTGATATATTGGAAAGTACTCTTTGATATACATTTTTATATTTATAATCAGAGTGAAATATATTGTGATACAGGTGTCACCTCTTTCTGGAAGCAACTGGGATGTAAAGTTGTAAATATGTAAAGTTGAAACAGTACTGTAGAATTATATTAATCTCTGAAGCCCTTCAATATGGCTATCTATATACAACTGCGAACAACCACCAACCTTGCGCGCATTCGTTAAAGTAACAATCTGAATAGGTGTTCCATCAGCGTTCAAAGAAGTTACTATGGCGTTCAGATACGTGGCGTGGTCGGCGTCTCTCAAGGCACACAGGGGATAGG	385		Reticulitermes speratus dicistrovirus		BK063181		211	341		8546	8415	34	99.242
Picornavirales	DRR013046	DRR013046_TRINITY_DN12064_c0_g1_i2	TATTCAAGCTAGGCAAATTGTTCTTTTGTTCATTTTCCATGTCCATAAGTGCAGCTTTCCTCTTTCGAGACATGAAATTTTCCACACCTGCACTTGCTTTGGACTTTGAACCTGGAATAATTGATGTGTTGTGTAATATTTGTGGAGGTGGACAGGAAACTGTTGTCTTATTATTCAACAGTTCTCCTTCTTCCAAGGCATACTTTTTTTCTAGGAAGCGTAGGACAACATTCCGTACTGAACACATCTCTGTTTCCAGCCGATCTAATGTATTCATAAGATTGGCACATCCACGGCAAATTATATCATCCTCTGATATGACAACCATATACCTTTCTCCAACAAGCTGGCCTAACTTTTCTATAAGTCGTATTTTGGTGCTCTGAGTGCGACATGTAG…	984		Reticulitermes speratus dicistrovirus		BK063181		724	934		8890	9094	21	96.682
Picornavirales	DRR013046	DRR013046_TRINITY_DN16514_c1_g1_i1	ATCCGGCAGAGCCTGCCGTAAGCGAAGTGGCGCTGTAGTTAGAAATAATTACAGTGATCAATTAGCATGCTCAGTTTGCGAGATTCCGATTTCGTGAAGTATGAATGAATGAAGAGTGCCTCTCGTTTCCCTACTATCAAATCTTGTTTATTTTCTAGGGATTAGGAGAGTTTTGTATATTTAATTTCGCCTTGTTAAGAATCGCCGGGGCGGGAATTTATTCCCAGAACCGGAAAGCCGACTAGAACCAACCCCAGTTAGACGATGGGGGAGTCTAGAATATTTCAATTGGAATATTGTAGATGATATATCGTTTTAGACTGCTCACCCAGTGTGTTAAGGTGACTTAGACCTAGGTTCCTTTGCGGAAGGGGCTTATAAGTATAGATTATACTGGTC…	998		Reticulitermes speratus dicistrovirus		BK063181		1	977		57	1034	98	99.08
Picornavirales	DRR013046	DRR013046_TRINITY_DN3082_c0_g1_i1	GACTACGACACGTATCTTCTTTCCAACAGATCTCTCACCTCTACTACTAGTAAAGGTTCCCCACTAAGTATATAAGAGGGGAGGATGCGCTGCAACTACGAGATCCGGTCCGACCGCGTACCTCCTACAATACAATACAATAACTTTGTATATACATTGTTTAGCTGCAACAAGATTGTTTCAAAACAATCTACTTTAACTAAATAACCTCGTTGTCACAATTAATTACATCAAAGAAACTAGTTTGTTACTCAACCCAACTGACGCCATCTGGTTTTAGTTTACAATAACAATCCACCAATTCTTCGTACCGGAACCGAACCATAAAGGGAACCGGGTAAACCGGAAATAACCTTCCCAGTAACGTTACCGTTCCCTTCCCTAAAATAACAACCAAAA…	490		Reticulitermes speratus dicistrovirus		BK063181		17	305		7858	7596	59	86.689
Picornavirales	DRR013046	DRR013046_TRINITY_DN5452_c0_g1_i1	CCCTATCCCCTGTGTGCCTTGAGAGACGCCGACCACGCCACGTATCAATTGATTAAACGGTTTGGTTCTTGGCGCACCTTGGATATAAAACCCACGGTGGCAGCCAATGGTCAAACTATGGTTATTTACCTTTTACAGTAAATGCCCCACTCCACAAGGAACCCAAAGGTTCTGAAGGGTGAAAATGATCCCACACTTCAGTGTTAGTACAGTCTCACAAATAGCATCAAGACTTACAGCAGCACTTGCGTGGTCATTTCATGTGTCTTAAATTATTCTCGCTGAGAAACACTGCCAGCAGGATGGCAATACTTCTGAGGGTATAATTCACATCATTAAAAATTTGTGACTGTAAAGGCACTCTCTACTAGACAAGACTACACACGTGACAATATCATA…	435		Reticulitermes speratus dicistrovirus		BK063181		46	163		8118	8236	27	96.667
Picornavirales	DRR013046	DRR013046_TRINITY_DN9617_c0_g1_i1	GACTACGACACGTATTGTTTCTCACATTTCTCCAGCCTATTTGGTAGGTGCAACTGAGTCACCCCTTACGTTTAGTCGAATAGCTTACTAAGGGTACGACGTCCCTCCCTCGTAGCGGTTCGTTTGTTGAACCCTTACGTAATAACTACAGCGGACGGTAACTAGGGACGATCTATGAGGACGGTATCGTTTCTATGCGTGCAGCAGGAGGACGATTACAGTTTGTATGTATTTGTTTGGGAGTGTCCACCCCTTCGTTGAACGTTTACTTGTTAGTTTTTGTTCTTTAATTTTTGTTTATTTTGTTATTAATTAGTAAAGAAAATTAAATTTTAATTTTAATTTTAGTTTTGGTTTAGTTAGTTTAAAATTAAATTTAATTAATTTAATTAATTTAAA…	733		Reticulitermes speratus dicistrovirus		BK063181		13	409		8569	8922	54	86.65
Picornavirales	DRR090831	DRR090831_TRINITY_DN30656_c0_g1_i1	AAGCTAGTGACTGGAGTTCAGACGTGTGCTCTTCCGATCTATAATATCATGCACATCGATGTTCGGCACAGCTAGTCGTTAGTATAGCTGAAAGATCCGGCAGAGCCTGCCGTAAGCGAAGTGGCGCTGTAGTTAGAAATAATTACAGTGATCAATTAGCATGCTCAGTTTGCGAGATTCCGATTTCGTGAAGTATGAATGAATGAAGAGTGCCTCTCGTTTCCCTACTATCAAATCTTGTTTATTTTCTAGGGATTAGGAGAGTTTTGTATATTTAATTTCGCCTTGTTAAGAATCGCCGGGGCGGGAATTTATTCCCAGAACCGGAAAGCCGACTAGAACCAACCCCAGTTAGACGATGGGGGAGTCTAGAATATTTCAATTGGAATATTGTAGATG…	9140		Reticulitermes speratus dicistrovirus		BK063181		41	9138		3	9100	99	99.978
Picornavirales	DRR090840	DRR090840_TRINITY_DN94727_c0_g1_i1	GGTTCACAAGGGGTGGACATCCCAACAAATACATCAAACTGTAATCGTCTCCTGCTGCACGCATGAAACGATACGTCCTCATAGATGTCCCAGTTACGTCCGCTGTAGTATTCAAGGGTTCACAAAGAACCGCTACAGGAGGGACGTGACCCTTGTAAGCATTCGCTAAACTAAGGGGTGACTCAGTTGCACCTACCAAATAGGCTGGAGAAATGTGAGAAACATTATAATAAGGTATCTCAATCTCTTGAAGCCCTTCAATATGGCTATCTATATACAACTGCGAACAACCACCAACCTTGCGCGCATTCGTTAAAGTAACAATCTGAATAGGTGTTCCATCAGCGTTCAAAGAAGTTACTATGGCGTTCAGGGTATCCTGAGCGGCACAGTACATTT…	986		Reticulitermes speratus dicistrovirus		BK063181		2	952		8786	7836	96	99.579
Picornavirales	DRR090842	DRR090842_TRINITY_DN100307_c0_g1_i1	GGCAGCCCCACAATATCTAGAGCACCTCCGTGCTACGCAGAAGATTAAGTTGTCCCTGCGTTTAAGACGAAACTTGCTATGAATTTGAAAAATGAAAACAGTAGTGTAGAGTTAGGAGATCGTCAGTTGACAGATGAACAATTGCAGATAGTGCATTTCAGTAGTGAAGGGGTAACCCCAAGCTCACTGGCTGTGCCTGACATTGTTGATCTTTCAACCGACATTTTGGAGATGACGACGAAAGAGGATCGTACGCATGGAATCACTGACTTTCTGTCCCGCCCTGTGGTTATTACCTCAGGTGCGTGGGCAGCAAGCCAGACAGCTGGTTCCCAGTTATATACGGCGAATTTTCCGGAATCGTTGATTTCCAACAGCATGTATCAGGATAAATTGAGA…	430		Reticulitermes speratus dicistrovirus		BK063181		1	430		6000	6429	100	99.767
Picornavirales	DRR090842	DRR090842_TRINITY_DN102757_c0_g1_i1	GTCTCCTCTCCTACCTTTATAGGTTTCAAACAGGCAGGGGCTGTTATTGGTTCTTTAATCAAACCACTTATTCTTGAAGGTTTCAGTGAGGTGGCAACTGCTTGGCCAATAGCCTCTCGCGACTTCCCTAAGGGAACAAAATTCCCGTCGGGCACTTTCGGTTCTTCATCAATAATCATATCTGAGGGTTCATAATACACTTGGGTTGTTATCTGCAACTTACTCATAGCTTCAACAAGACGTTCCTGGGTCAAGGGACAAGCAAATCCCTTGTCACTTGCCCCAGCAACGTGCATTCCAATCATTTTCCTAACAATGCGTTTATCGTG	329		Reticulitermes speratus dicistrovirus		BK063181		2	329		4452	4125	99	99.695
Picornavirales	DRR090842	DRR090842_TRINITY_DN19587_c0_g1_i1	GTGGGGCTGCCACATGGCATCTTGAGCAGTAAGTCTAAATAGACAACCACGATATTCCAATAGCAATACTTTCCTGTTTTAACCTCCGATTTGACCCAGAAAAGCAAGATCACATCGAAACCTTAGAGATAGTTTTCTGCATCAACACGAAGCTGGTGCATATACTCTCCCCTCGTGAGAATCATGGGCAATCTGGGAAGTTTATCAGAGACCATCTGAATCGCTCTCCCAAACGCCTCAAAATCCTCACGGCTATGCAAAGCCATCTCACGAGCTGCCGTTTCAATGTTTTGCATAAGAATTTCATCTGGATTTGACGTTCGTCTTGTCCAATTTAACATCTCATAGATCACATCTTTCCTCAAAGGGGCAATGTAACGTTGTAAGTCCACACTATAA…	568		Reticulitermes speratus dicistrovirus		BK063181		1	568		6018	5451	100	99.824
Picornavirales	DRR090842	DRR090842_TRINITY_DN28821_c0_g1_i1	TCTGTGCAAGTTAACTCTCAACCTTTCCAACAAGGAAGGTTGATGCTTCAGTATATTCCTTATGCTCAGTATATGACTAATCGTGTTTCTTTAGTAAATGCTTCTTTAACTGGTAGGTCTGGGTGTCCTCGAGTAGATTTAGATCTAAGCGTGGGCACTGAGATTGAGATGCGCATTCCTTACGTGAGTCCCCATATGTATTACAATATGATCACAGGCCAGGGTTCATTTGGAACCATATATTTAGTAGTTTATTCTCAATTGAGAGATCAAATAACTGGTACTGGATCAGTAGAGTATACTGTGTGGGCCCATTTTGAGGATGTGGACGTGCAGTTCCCGACAGGTGCTAATGTGTTTACAGGAAGCGCACCAAACGAAAATGAGATTGGAAGATCG…	2355		Reticulitermes speratus dicistrovirus		BK063181		4	2355		6435	8786	99	99.83
Picornavirales	DRR090842	DRR090842_TRINITY_DN41587_c0_g1_i1	GTTGCGGACAAGCTGAAAACACACGCGTCTTTCCAACAGCAACTTTAGCAAGTTCTCTCCTTTCATCCTTGAGGGTGTCTACACAATACACATTACTAATTATCCCTTTCGAACAATTAGAGAGAAGTTGCTCAACATCTGTCTTTATCTGTTTAGCATTATCATTTTCCAAATCAAAATTTTCTCCTGTTCCAAACCACTTCATCTTTCCGGGTTTACCTTCCTTATGAAGTGTATATGGAAAACCAGGTGAAGTTGTGCGATTAATGCTGACCATGAAATCATCATCAGCACCAATCACAGCTTCCTCAAATGTCAAAAATCGTTCATATTTATGCCGAGAAATACTCTCATTATACTGAGTGAGAGCAATCCTCCGCACATCATTCACACAAGCAT…	477		Reticulitermes speratus dicistrovirus		BK063181		1	477		4923	4447	100	99.581
Picornavirales	DRR090842	DRR090842_TRINITY_DN70395_c0_g1_i1	GTTCACCAATATCAGTCCAATGATTATCACTCTCACGCGCATCATACACTACTTTCTGAAACTCATACACATTCAAATCAATAGCTTTATCCTTATCAAGTTTTTCCAAATCAAGCATGATCTTATCAGCTTGGCCTGGATATTTCACTGTCTTCAAATATTCTGGACGAGGTCTCACAACATACGCATTATCATTCATTCTATTATGGAAGGCCTCTGGAAAAGTCAAACTCTCAATCTTCACATCGGGTAAATTAGTTGTATATAATAACAGTTCAGCAGCAGAAAAAGTGTTCTTATCATGCAAAGCTGCCATATGTAAATGTTGGGGAAAAGTATTACATGATCTAATAACTTCAAACAATTCTGGATTGGGCTTAGTCTTATCATCTTTCATCT…	475		Reticulitermes speratus dicistrovirus		BK063181		1	475		2634	2160	100	99.579
Picornavirales	DRR090842	DRR090842_TRINITY_DN85301_c0_g1_i1	GATGAAAGGAGAGAACTTGCTAAAGTTGCTGTTGGAAAGACGCGTGTGTTTTAAGCTTGTCCGCAACATTTTGTAATTGCTTTTAGAATGTATTTTTTGCCGTTTGCGGCTTGGTTGATGCACAACCGAATTTCCAATGAGATAGCTGTCGGGACCAATGTGTATTCATACGATTGGGACCGGATAGCGAGGCGATTGAAACGCCATGGCAATCGCGTTATTGCGGGAGATTTCTCAAACTACGATGGGACATTGAATCCATCTGTACTTTGGGCAATCTTTCACAGTATATATGTACCGTGGCTCAGGTCTCATAAT	318		Reticulitermes speratus dicistrovirus		BK063181		1	318		4857	5174	100	99.371
[truncated: 2,845 more rows]
